# Supplementary material for: Intestinal Microbiota and Microbial Metabolites Are Changed in a Pig Model Fed a High-Fat/Low-Fiber or a Low-Fat/High-Fiber Diet
Source: PLoS One. 2016 Apr 21;11(4):e0154329. doi: 10.1371/journal.pone.0154329 (PMC4839692; doi:10.1371/journal.pone.0154329)
Supplement: S3 Table — (XLSX) [file pone.0154329.s003.xlsx]

## Sheet: Base
Accession	Description	Score	Coverage	# Proteins	# Unique Peptides	# Peptides	# PSMs	# AAs	MW [kDa]	calc. pI
311254039	PREDICTED: mucosal pentraxin-like [Sus scrofa]	1651.54	51.6	1	6	6	33	219	24.3838	9.31982
	A3	Sequence	# PSMs	# Proteins	# Protein Groups	Protein Group Accessions	Modifications	ΔCn	q-Value	PEP	IonScore	Exp Value	Charge	MH+ [Da]	ΔM [ppm]	RT [min]	# Missed Cleavages
	High	VFIFPEESNTAHVSLVPR	9	1	1	311254039		0	0	8.438e-10	122.52	5.55596e-09	2	2042.07	1.47629	147.797	0
	High	ASIILGQEQDSFGGGFDAK	13	1	1	311254039		0	0	1.226e-07	80.84	6.54827e-05	2	1939.94	2.16189	140.567	0
	High	QSFVGEIWDVSLWNR	2	1	1	311254039		0	0	8.54e-06	70.75	0.00079169	2	1835.91	2.68634	218.155	0
	High	VPPSPDTPAHLcASWESASGIAELWVNGKPVGR	1	1	1	311254039	C12(Carbamidomethyl)	0	0	4.838e-07	67.53	0.00139117	4	3485.73	1.67185	186.509	0
	High	STDNELLLFVNK	3	1	1	311254039		0	0	0.003421	59.99	0.0105868	2	1392.74	2.80815	148.422	0
	High	VGEYILYVGGTGVTFK	5	1	1	311254039		0	0	1.275e-08	58.57	0.0154244	2	1702.91	2.84713	172.269	0
114703738	deleted in malignant brain tumors 1 protein precursor [Sus scrofa]	1218.02	17.12	1	12	12	29	1349	147.763	5.74463
	A3	Sequence	# PSMs	# Proteins	# Protein Groups	Protein Group Accessions	Modifications	ΔCn	q-Value	PEP	IonScore	Exp Value	Charge	MH+ [Da]	ΔM [ppm]	RT [min]	# Missed Cleavages
	High	WGTVcDDGWDIQDAQVVcR	3	1	1	114703738	C5(Carbamidomethyl); C18(Carbamidomethyl)	0	0	3.162e-09	112.99	4.36561e-09	2	2279.98	1.42069	156.799	0
	High	FGQGSGPILLDDLR	3	1	1	114703738		0	0	1.154e-06	102.63	5.94126e-07	2	1487.79	3.01872	150.777	0
	High	SGcVKDETYQSYSQPSPR	5	1	1	114703738	C3(Carbamidomethyl)	0	0	7.88e-11	85.36	6.03173e-06	2	2088.94	3.31147	54.5453	1
	High	FPSVYLQcK	3	1	1	114703738	C8(Carbamidomethyl)	0	0	0.002686	74.22	0.000229898	2	1141.57	2.15372	96.186	0
	High	DETYQSYSQPSPR	3	1	1	114703738		0	0	3.101e-05	65.48	0.000502006	2	1557.68	2.15886	59.3773	0
	High	QLGcGWAVSAPGSAR	3	1	1	114703738	C4(Carbamidomethyl)	0	0	0.0001851	61.12	0.00502915	2	1516.74	1.9225	97.2683	0
	High	QLGcGWAISAPGSAR	2	1	1	114703738	C4(Carbamidomethyl)	0	0	0.000973	60.53	0.00649281	2	1530.75	2.04806	110.301	0
	High	SDGSVQKPGFSAWYNSFPR	1	1	1	114703738		0	0	1.239e-05	55.54	0.0155434	3	2130.01	2.8322	138.409	0
	High	QLGcGNAVSAPGNAYFGPGSGPITLDDVAcSGTESTLWQcR	1	1	1	114703738	C4(Carbamidomethyl); C30(Carbamidomethyl); C40(Carbamidomethyl)	0	0	5.882e-06	52.39	0.00684708	3	4270.93	0.53401	199.692	0
	High	ANYYSSPSSGSTR	1	1	1	114703738		0	0.001	0.008965	45.42	0.0481875	2	1376.61	1.94526	36.574	0
	High	AAVSSGIIKR	2	1	1	114703738		0	0.005	0.05173	50.02	0.051781	3	1001.61	1.98279	30.6277	1
	High	AAVSSGIIK	2	1	1	114703738		0	0.007	0.06797	56.69	0.0155067	2	845.511	2.23844	44.0844	0
547922214	tonB-dependent receptor plug [Alistipes sp. CAG:435]	1173.87	17.25	3	12	14	33	1061	116.61	6.13818
	A3	Sequence	# PSMs	# Proteins	# Protein Groups	Protein Group Accessions	Modifications	ΔCn	q-Value	PEP	IonScore	Exp Value	Charge	MH+ [Da]	ΔM [ppm]	RT [min]	# Missed Cleavages
	High	NFNDNATGSLYANPFYIAR	3	1	1	547922214		0	0	3.7e-07	96.1	1.34727e-06	2	2148.02	0.858336	166.187	0
	High	YNNPEIGDGATNNGR	3	1	1	547922214		0	0	4.721e-08	89.17	2.50957e-06	2	1591.71	2.01974	46.6896	0
	High	ESITGSVSQIDEK	3	1	1	547922214		0	0	2.464e-05	76.64	0.000196283	2	1392.69	1.93481	73.2176	0
	High	TTTSATGALEGAAPGVQVNNTYGEPGAAPTIR	1	1	1	547922214		0	0	0.0006574	74.97	0.00028405	3	3072.53	2.82709	127.003	0
	High	QDYSVSGSVASSK	2	1	1	547922214		0	0	8.563e-06	74.55	0.000135378	2	1314.62	1.48098	45.3802	0
	High	QYDTSSDYLDNR	3	1	1	547922214		0	0	5.092e-05	73.82	3.76903e-05	2	1476.63	2.60037	68.9128	0
	High	SVYDDLNWFDAVER	3	1	1	547922214		0	0	2.889e-07	73.75	0.00014021	2	1728.79	2.30888	197.794	0
	High	IDPDGIPIVDFER	2	1	1	547922214		0	0	9.32e-06	64.27	0.00324292	2	1485.76	1.47831	159.342	0
	High	VNFSLGYFDKR	1	3	1	547922214		0	0	5.573e-05	64.08	0.00370881	3	1345.69	2.165	121.515	1
	High	VNFSLGYFDK	3	3	1	547922214		0	0	0.002796	56.81	0.0175557	2	1189.59	2.83239	141.437	0
	High	DAASSALYGNR	3	1	1	547922214		0	0.001	0.006458	60.81	0.00416145	2	1124.54	1.85192	51.9041	0
	High	AANGVVLITTK	2	13	5	223558035;502693106;503692320;547922214;547922101		0	0.001	0.01571	55.96	0.0175632	2	1086.65	1.90023	67.3286	0
	High	INTTFTPNK	3	1	1	547922214		0	0.003	0.02778	63.28	0.00549743	2	1035.55	2.19269	48.2955	0
	Low	SKFNNAAGSR	1	1	1	547922214		0	0.579	0.8988	51.01	0.0582956	2	1051.53	1.64464	7.7796	1
545830918	PREDICTED: LOW QUALITY PROTEIN: Fc fragment of IgG binding protein [Sus scrofa]	1000.94	7.77	1	9	10	24	2124	224.279	4.97021
	A3	Sequence	# PSMs	# Proteins	# Protein Groups	Protein Group Accessions	Modifications	ΔCn	q-Value	PEP	IonScore	Exp Value	Charge	MH+ [Da]	ΔM [ppm]	RT [min]	# Missed Cleavages
	High	YScSSSTGLTcQEVScPPGR	3	1	1	545830918	C3(Carbamidomethyl); C11(Carbamidomethyl); C16(Carbamidomethyl)	0	0	2.47e-11	103.08	1.82005e-08	2	2232.93	0.669034	72.4967	0
	High	LQDGVQAcYPIGcGR	3	1	1	545830918	C8(Carbamidomethyl); C13(Carbamidomethyl)	0	0	4.639e-08	99.72	3.69149e-07	2	1693.78	1.47254	87.3333	0
	High	ScQGScAALSGLTGcTTR	3	1	1	545830918	C2(Carbamidomethyl); C6(Carbamidomethyl); C15(Carbamidomethyl)	0	0	1.488e-10	86.99	2.43713e-06	2	1886.82	3.00464	85.4186	0
	High	FcGLLTSSTGPLAAcHK	1	1	1	545830918	C2(Carbamidomethyl); C15(Carbamidomethyl)	0	0	2.019e-08	83.59	3.37581e-05	3	1819.89	2.71682	108.182	0
	High	YYPLGEAFYPGPEcGR	3	1	1	545830918	C14(Carbamidomethyl)	0	0	9.244e-07	72.31	0.00013319	2	1875.84	3.82792	146.22	0
	High	VNGVLTALPVSEAGGR	2	1	1	545830918		0	0	6.049e-06	71.81	0.000495933	2	1539.85	2.39467	116.307	0
	High	LVALPFQLDTR	3	1	1	545830918		0	0	0.0005097	62.79	0.00425272	2	1272.73	1.73851	158.364	0
	High	SLAAYTAAcQAAGSAVKPWR	1	1	1	545830918	C9(Carbamidomethyl)	0	0	5.443e-08	54.26	0.0397351	3	2079.05	1.93096	126.684	0
	High	LcGDScPVScPSLSAPEGcEPTcR	2	1	1	545830918	C2(Carbamidomethyl); C6(Carbamidomethyl); C10(Carbamidomethyl); C19(Carbamidomethyl); C23(Carbamidomethyl)	0	0	2.307e-05	34.17	0.0307791	3	2696.09	1.714	98.9005	0
	Low	QGQDAVVR	3	1	1	545830918		0	0.23	0.7128	81.84	3.12016e-05	2	872.461	2.56706	11.7218	0
291202695	IgM heavy chain constant region [Sus scrofa]	867.11	36.63	3	9	9	20	404	43.8521	6.04932
	A3	Sequence	# PSMs	# Proteins	# Protein Groups	Protein Group Accessions	Modifications	ΔCn	q-Value	PEP	IonScore	Exp Value	Charge	MH+ [Da]	ΔM [ppm]	RT [min]	# Missed Cleavages
	High	VVSGVSTGPVETLQSSPVTYR	5	3	1	291202695		0	0	1.226e-10	107.78	1.69448e-07	2	2163.13	1.77194	118.273	0
	High	YVTSAPVPEPEPK	2	3	1	291202695		0	0	3.016e-06	78.61	0.000103906	2	1413.73	2.87809	70.4452	0
	High	SVSISGPVVEEQPPVLNIFVPTR	1	3	1	291202695		0	0	1.481e-06	77.96	8.57523e-05	3	2464.35	3.2605	200.623	0
	High	GEASVcVEDWESGDR	2	3	1	291202695	C6(Carbamidomethyl)	0	0	0.0001106	70.67	2.37185e-05	2	1695.69	1.86027	97.4725	0
	High	APASYFVQSVLTVSAK	3	3	1	291202695		0	0	2.126e-06	61.58	0.00544698	3	1667.9	1.86776	167.701	0
	High	LIcQASDFSPK	2	3	1	291202695	C3(Carbamidomethyl)	0	0	0.003352	61.51	0.00542417	2	1265.62	2.54654	75.8645	0
	High	GFSPADVFVQWLQK	2	3	1	291202695		0	0	0.000167	59.29	0.0126009	2	1621.84	2.37559	222.38	0
	High	LScLVTGLVTR	2	3	1	291202695	C3(Carbamidomethyl)	0	0	0.0003552	54.45	0.0285312	2	1218.69	2.42226	113.776	0
	High	DWSDGETYTcVVGHEALPHTVTER	1	3	1	291202695	C10(Carbamidomethyl)	0	0	6.864e-08	52.58	0.0103241	3	2759.24	0.701381	129.241	0
547650433	putative immunoreactive antigen PG32 [Prevotella copri CAG:164]	767.001	19.73	2	6	6	18	375	41.3531	9.5835
	A3	Sequence	# PSMs	# Proteins	# Protein Groups	Protein Group Accessions	Modifications	ΔCn	q-Value	PEP	IonScore	Exp Value	Charge	MH+ [Da]	ΔM [ppm]	RT [min]	# Missed Cleavages
	High	FIGTINATNLFLGYK	7	2	1	547650433		0	0	1.574e-06	86.8	2.01106e-05	2	1671.91	2.57861	182.561	0
	High	FIGTINATNLFLGYKGEPR	3	2	1	547650433		0	0	8.759e-11	83.58	3.56863e-05	3	2111.13	2.98819	163.767	1
	High	GSNNSHNFTIVTPR	3	2	1	547650433		0	0	2.809e-05	73.55	0.000341923	2	1543.76	2.24434	63.0187	0
	High	DQNEIDGLNGQINNLR	3	2	1	547650433		0	0	3.514e-08	72.29	0.00047502	2	1812.89	2.77794	123.388	0
	High	NDLNSKDSELAAK	1	2	1	547650433		0	0	0.005598	70.42	0.000767853	2	1404.7	1.21627	30.8995	1
	High	SAcNGcQFDVNK	1	2	1	547650433	C3(Carbamidomethyl); C6(Carbamidomethyl)	0	0.001	0.00834	48.12	0.0064867	2	1399.58	1.88616	42.5941	0
13399613	Chain A, X-Ray Structure Of Full-Length Annexin 1	759.848	24.28	3	6	6	17	346	38.7201	6.81494
	A3	Sequence	# PSMs	# Proteins	# Protein Groups	Protein Group Accessions	Modifications	ΔCn	q-Value	PEP	IonScore	Exp Value	Charge	MH+ [Da]	ΔM [ppm]	RT [min]	# Missed Cleavages
	High	GLGTDEDTLNEILASR	3	3	1	13399613		0	0	8.08e-09	102.31	5.14209e-07	2	1703.85	2.96842	163.415	0
	High	SEDLAINDDLADTDAR	4	3	1	13399613		0	0	7.224e-07	99.8	2.77981e-07	2	1733.79	1.75844	105.359	0
	High	TPAQFDADELR	3	3	1	13399613		0	0	3.897e-05	77.78	0.00010074	2	1262.6	2.91833	81.1789	0
	High	DITSDTSGDYQK	3	3	1	13399613		0	0	0.000429	67.68	0.000289556	2	1329.58	2.82405	50.0131	0
	High	GVDEATIIEILTKR	3	3	1	13399613		0	0	0.002032	57.93	0.011031	3	1557.89	2.8256	187.469	1
	High	ALTGHLEEVALALLK	1	3	1	13399613		0	0	0.0003611	53.19	0.00955077	3	1577.93	1.84419	192.944	0
350589921	PREDICTED: olfactomedin-4 [Sus scrofa]	731.376	17.42	1	6	6	16	488	55.7745	6.30322
	A3	Sequence	# PSMs	# Proteins	# Protein Groups	Protein Group Accessions	Modifications	ΔCn	q-Value	PEP	IonScore	Exp Value	Charge	MH+ [Da]	ΔM [ppm]	RT [min]	# Missed Cleavages
	High	AEEIFYYFDTNTGQEGR	5	1	1	350589921		0	0	1.154e-08	90.72	1.43961e-06	2	2039.9	2.83688	159.043	0
	High	LYNTLDDLLLYR	4	1	1	350589921		0	0	4.746e-06	85.98	1.97197e-05	2	1511.82	3.64083	184.411	0
	High	VEVTQTLPQAAYNNR	3	1	1	350589921		0	0	1.264e-06	80.62	9.50901e-05	2	1703.88	2.77062	86.3998	0
	High	LETLDKNNVLNIR	1	1	1	350589921		0	0	0.004708	58.41	0.0114302	2	1541.87	1.99244	101.702	1
	High	GTcQcSVILPDTTFPVER	2	1	1	350589921	C3(Carbamidomethyl); C5(Carbamidomethyl)	0	0	6.467e-06	58.14	0.00885006	2	2079.99	2.13922	140.781	0
	High	LEITAQTISK	1	1	1	350589921		0	0.001	0.01639	65.34	0.00237108	2	1103.63	1.94702	74.4649	0
517692730	hypothetical protein, partial [Thioalkalivibrio sp. ALJ5]	626.276	6.01	1	1	2	16	283	30.7236	4.91943
	A3	Sequence	# PSMs	# Proteins	# Protein Groups	Protein Group Accessions	Modifications	ΔCn	q-Value	PEP	IonScore	Exp Value	Charge	MH+ [Da]	ΔM [ppm]	RT [min]	# Missed Cleavages
	High	LLDQGEAGDNVGILLRG	5	1	1	517692730		0	0	2.872e-08	126.37	2.01165e-09	2	1739.93	2.32512	149.537	1
	High	LLDQGEAGDNVGILLR	11	5	2	546333628;517692730		0	0	2.624e-09	109.96	8.90777e-08	2	1682.91	2.03269	148.548	0
652363237	flagellin [Selenomonas ruminantium]	613.923	13.33	1	2	4	12	435	45.6108	7.23975
	A3	Sequence	# PSMs	# Proteins	# Protein Groups	Protein Group Accessions	Modifications	ΔCn	q-Value	PEP	IonScore	Exp Value	Charge	MH+ [Da]	ΔM [ppm]	RT [min]	# Missed Cleavages
	High	ALDQQTTIGSVESR	3	2	1	652363237		0	0	2.677e-08	104.48	3.42366e-07	2	1504.76	2.06807	71.3018	0
	High	VINAANDTNTDSDR	3	3	2	654670065;652363237		0	0	1.86e-05	97.27	5.25608e-07	2	1505.69	2.71894	25.2636	0
	High	INGAADDASGYAISER	3	2	1	652363237		0	0	1.623e-08	87.82	7.24749e-06	2	1609.75	2.47484	71.3441	0
	High	SANAVLDNFSESIR	3	2	2	652363237;671618552		0	0	1.068e-05	64.58	0.00282564	2	1522.75	1.84384	131.316	0
654670065	flagellin [Selenomonas sp. AE3005]	582.599	13.21	1	2	4	12	439	45.6787	5.16064
	A3	Sequence	# PSMs	# Proteins	# Protein Groups	Protein Group Accessions	Modifications	ΔCn	q-Value	PEP	IonScore	Exp Value	Charge	MH+ [Da]	ΔM [ppm]	RT [min]	# Missed Cleavages
	High	INSAADDASGYAISER	3	3	3	653158490;654670065;671618552		0	0	3.378e-07	102.84	2.15767e-07	2	1639.76	2.39177	74.4281	0
	High	VINAANDTNTDSDR	3	3	2	654670065;652363237		0	0	1.86e-05	97.27	5.25608e-07	2	1505.69	2.71894	25.2636	0
	High	SANAVLDNFTESIR	3	2	1	654670065		0	0	2.377e-05	76.41	0.000219965	2	1536.77	2.76395	142.785	0
	High	ALDQQTTIGSIESR	3	1	1	654670065		0	0	6.806e-07	73.02	0.000554892	2	1518.78	2.59515	84.0996	0
290578621	immunoglobulin IgA heavy chain constant region [Sus scrofa]	556.69	24.56	3	6	7	17	338	36.2933	6.12549
	A3	Sequence	# PSMs	# Proteins	# Protein Groups	Protein Group Accessions	Modifications	ΔCn	q-Value	PEP	IonScore	Exp Value	Charge	MH+ [Da]	ΔM [ppm]	RT [min]	# Missed Cleavages
	High	DFFPSEPLTVTWSPSR	6	3	1	290578621		0	0	1.261e-07	120.04	8.26914e-09	2	1865.91	3.72185	189.744	0
	High	YLVWESLPEPGQAIPTYAVTSVLR	1	3	1	290578621		0	0	9.229e-08	61.56	0.00550109	3	2689.43	2.9041	222.153	0
	High	WLQGGQELPR	3	3	1	290578621		0	0	0.001461	58.31	0.00981448	2	1183.62	1.42905	82.9065	0
	High	SALTATITKPK	4	3	1	290578621		0	0	0.0009864	55.3	0.0127069	2	1130.68	1.96526	43.2658	0
	High	DKYLVWESLPEPGQAIPTYAVTSVLR	1	3	1	290578621		0	0	3.745e-06	53.54	0.0325482	3	2932.55	2.79784	217.658	1
	High	GETFScTAAHSELK	1	3	1	290578621	C6(Carbamidomethyl)	0	0	0.000529	51.88	0.0194727	2	1537.7	1.77426	51.6609	0
	Low	EGVIVR	1	3	1	290578621		0	0.683	0.9403	54.43	0.0477148	2	672.405	1.68886	22.7565	0
547845979	fumarate reductase flavoprotein subunit [Prevotella sp. CAG:386]	539.749	10.24	5	1	5	15	586	64.6758	7.69385
	A3	Sequence	# PSMs	# Proteins	# Protein Groups	Protein Group Accessions	Modifications	ΔCn	q-Value	PEP	IonScore	Exp Value	Charge	MH+ [Da]	ΔM [ppm]	RT [min]	# Missed Cleavages
	High	LAEVSNDIIDQcVAQGVPFAR	3	5	1	547845979	C12(Carbamidomethyl)	0	0	4.272e-07	95.28	2.91581e-06	2	2302.16	2.96089	169.431	0
	High	YPAFGNLVPR	3	10	3	547845979;547907915;653039298		0	0	0.0001665	82.21	5.93452e-05	2	1133.61	1.20726	124.807	0
	High	GQTGQQLLLGAYSSLSR	4	6	2	547845979;547907915		0	0	2.87e-06	75.34	0.000295165	3	1778.95	4.29324	155.299	0
	High	NYQNDGDSVYR	3	7	2	547845979;547907915		0	0	0.002798	57.06	0.00189232	2	1330.57	2.28019	40.8736	0
	High	RYPAFGNLVPR	2	10	3	547845979;547907915;653039298		0	0	0.005463	53.71	0.0412552	3	1289.71	2.36396	99.2859	1
653249871	elongation factor Tu [Prevotella brevis]	534.588	12.69	43	1	4	20	394	43.5171	5.31299
	A3	Sequence	# PSMs	# Proteins	# Protein Groups	Protein Group Accessions	Modifications	ΔCn	q-Value	PEP	IonScore	Exp Value	Charge	MH+ [Da]	ΔM [ppm]	RT [min]	# Missed Cleavages
	High	SFDQIDNAPEEKER	6	25	6	653249871;496530901;490496323;493903120;495173087;546333628		0	0	2.591e-05	82.33	2.2003e-05	2	1677.77	1.6619	58.1843	1
	High	LLDEGQAGDNVGLLLR	12	43	1	653249871		0	0	1.309e-08	64.01	0.00330257	2	1682.91	3.26578	146.386	0
	High	GSALGALNGVEK	1	11	3	653249871;493903120;495173087		0	0	0.00508	58.27	0.0177297	2	1115.61	1.69251	73.708	0
	Low	YRPQFYLR	1	23	5	653249871;496530901;490496323;493903120;495173087		0	0.104	0.4708	54.01	0.0315175	3	1142.61	1.87618	73.0079	0
546333628	elongation factor Tu [Alistipes sp. CAG:514]	526.694	9.82	2	1	3	16	397	43.9647	5.60498
	A3	Sequence	# PSMs	# Proteins	# Protein Groups	Protein Group Accessions	Modifications	ΔCn	q-Value	PEP	IonScore	Exp Value	Charge	MH+ [Da]	ΔM [ppm]	RT [min]	# Missed Cleavages
	High	LLDQGEAGDNVGLLLR	9	5	2	546333628;517692730		0	0	2.624e-09	109.96	8.90777e-08	2	1682.91	2.03269	148.548	0
	High	SFDQIDNAPEEKER	6	25	6	653249871;496530901;490496323;493903120;495173087;546333628		0	0	2.591e-05	82.33	2.2003e-05	2	1677.77	1.6619	58.1843	1
	Medium	FDENcPIIR	1	2	1	546333628	C5(Carbamidomethyl)	0	0.027	0.1875	50.09	0.0504898	2	1163.55	1.90036	75.7834	0
671618552	flagellin [Selenomonas bovis]	516.552	13.49	1	1	4	11	430	44.8302	5.32568
	A3	Sequence	# PSMs	# Proteins	# Protein Groups	Protein Group Accessions	Modifications	ΔCn	q-Value	PEP	IonScore	Exp Value	Charge	MH+ [Da]	ΔM [ppm]	RT [min]	# Missed Cleavages
	High	INSAADDASGYAISER	3	3	3	653158490;654670065;671618552		0	0	3.378e-07	102.84	2.15767e-07	2	1639.76	2.39177	74.4281	0
	High	ALDQQTTIGAVQSR	3	3	2	497332103;671618552		0	0	6.216e-07	85.46	3.27625e-05	2	1487.79	2.61634	69.9349	0
	High	VINAANDTNTDADR	2	1	1	671618552		0	0	5.719e-05	64.66	0.00122543	2	1489.69	2.85489	29.7186	0
	High	SANAVLDNFSESIR	3	2	2	652363237;671618552		0	0	1.068e-05	64.58	0.00282564	2	1522.75	1.84384	131.316	0
17467354	lactoferrin, partial [Sus scrofa]	502.496	14.35	4	7	7	18	704	77.6318	8.32373
	A3	Sequence	# PSMs	# Proteins	# Protein Groups	Protein Group Accessions	Modifications	ΔCn	q-Value	PEP	IonScore	Exp Value	Charge	MH+ [Da]	ΔM [ppm]	RT [min]	# Missed Cleavages
	High	GFNFQLNQLQGR	3	4	1	17467354		0	0	2.568e-05	78.81	0.00014171	2	1421.73	2.20413	133.137	0
	High	YLGSEYVTAIANLK	4	4	1	17467354		0	0	1.572e-05	72.41	0.000562416	2	1541.82	2.17737	171.659	0
	High	KPVTEAQNcHLAVAPSHAVVSR	1	4	1	17467354	C9(Carbamidomethyl)	0	0	5.264e-07	58.71	0.0136763	4	2371.23	1.99753	54.7687	0
	High	SAGWNIPIGLLR	3	4	1	17467354		0	0	0.004877	58.31	0.00671793	2	1296.75	3.58169	177.6	0
	High	AAQVEQVLLTEQAQFGR	1	4	1	17467354		0	0	1.307e-06	54.45	0.038255	3	1888	3.2076	150.458	0
	High	LYLGLPYLTAIQGLR	3	4	1	17467354		0	0	7.662e-05	50.36	0.0179736	2	1690.99	2.78577	217.726	0
	Medium	ETAAEVEAR	3	4	1	17467354		0	0.014	0.1142	70.39	0.000600476	2	975.476	2.26114	18.4373	0
547644980	tonB-dependent Receptor Plug domain-containing protein [Prevotella copri CAG:164]	489.286	8.71	1	5	6	11	1033	113.224	7.34229
	A3	Sequence	# PSMs	# Proteins	# Protein Groups	Protein Group Accessions	Modifications	ΔCn	q-Value	PEP	IonScore	Exp Value	Charge	MH+ [Da]	ΔM [ppm]	RT [min]	# Missed Cleavages
	High	NVGNAPSDATELSYFGR	3	1	1	547644980		0	0	1.179e-09	98.45	7.05516e-07	2	1797.84	2.22187	118.565	0
	High	AAGVQIINSGGPGEAADIR	3	1	1	547644980		0	0	4.022e-06	72.11	0.000609348	2	1795.93	2.13262	99.918	0
	High	WLNVTTNTSFEK	2	1	1	547644980		0	0	8.742e-05	70.08	0.000833519	2	1439.72	1.71592	111.121	0
	High	GLSATDAGAALQGK	1	1	1	547644980		0	0	9.384e-06	56.87	0.0211709	2	1259.66	1.18187	74.9217	0
	High	YPGADPETASINSGASR	1	1	1	547644980		0	0	4.518e-08	55.15	0.0119754	2	1692.78	1.12717	66.0465	0
	Low	AQVEAGGPVPR	1	1	1	547644980		0	0.236	0.7215	51.66	0.0522402	2	1080.58	1.74838	39.8979	0
496530901	MULTISPECIES: elongation factor Tu [Prevotella]	486.496	13.89	4	1	4	13	396	43.7222	5.32568
	A3	Sequence	# PSMs	# Proteins	# Protein Groups	Protein Group Accessions	Modifications	ΔCn	q-Value	PEP	IonScore	Exp Value	Charge	MH+ [Da]	ΔM [ppm]	RT [min]	# Missed Cleavages
	High	LLDEGEAGDNVGLLLR	3	6	2	496530901;495173087		0	0	2.063e-09	94.91	3.14883e-06	2	1683.89	1.4449	151.148	0
	High	SFDQIDNAPEEKER	6	25	6	653249871;496530901;490496323;493903120;495173087;546333628		0	0	2.591e-05	82.33	2.2003e-05	2	1677.77	1.6619	58.1843	1
	High	ELLDQYEYDGDNTPIIR	3	4	1	496530901		0	0	1.071e-06	66.4	0.00144081	2	2053.98	3.62519	146.226	0
	Low	YRPQFYLR	1	23	5	653249871;496530901;490496323;493903120;495173087		0	0.104	0.4708	54.01	0.0315175	3	1142.61	1.87618	73.0079	0
115590	RecName: Full=Azurocidin; AltName: Full=Cationic antimicrobial protein CAP37; AltName: Full=Heparin-binding protein; Short=HBP [Sus scrofa]	485.402	25.57	2	4	4	12	219	24.2857	11.605
	A3	Sequence	# PSMs	# Proteins	# Protein Groups	Protein Group Accessions	Modifications	ΔCn	q-Value	PEP	IonScore	Exp Value	Charge	MH+ [Da]	ΔM [ppm]	RT [min]	# Missed Cleavages
	High	GTPLVcNGLAQGVASFLR	3	2	1	115590	C6(Carbamidomethyl)	0	0	2.281e-10	89.53	1.20928e-05	2	1859.98	2.32856	189.253	0
	High	QNLNDVLLLQLDR	3	2	1	115590		0	0	2.305e-06	85.13	2.19394e-05	2	1553.87	2.68408	170.481	0
	High	NSGSASVVLGAYDLR	3	2	1	115590		0	0	8.479e-07	73.09	0.000511644	2	1508.77	2.84635	116.317	0
	High	FVLTAAScFR	3	2	1	115590	C8(Carbamidomethyl)	0	0	0.00234	70.77	0.000583578	2	1171.6	2.43721	113.35	0
335289137	PREDICTED: chymotrypsinogen 2-like [Sus scrofa]	478.488	11.41	1	2	3	16	263	27.7096	5.51611
	A3	Sequence	# PSMs	# Proteins	# Protein Groups	Protein Group Accessions	Modifications	ΔCn	q-Value	PEP	IonScore	Exp Value	Charge	MH+ [Da]	ΔM [ppm]	RT [min]	# Missed Cleavages
	High	LQQAALPLLSNAAcR	12	1	1	335289137	C14(Carbamidomethyl)	0	0	6.235e-07	78.9	0.000101826	2	1625.88	2.96177	126.648	0
	Medium	YTDANTPDR	3	1	1	335289137		0	0.044	0.2579	53.48	0.0102045	2	1052.47	2.12741	14.9437	0
	Low	LATPAR	1	1	1	335289137		0	0.556	0.8906	52.35	0.0278758	2	628.379	1.76721	13.6973	0
495173087	MULTISPECIES: elongation factor Tu [Prevotella]	456.064	16.67	2	1	5	13	396	44.0513	5.2876
	A3	Sequence	# PSMs	# Proteins	# Protein Groups	Protein Group Accessions	Modifications	ΔCn	q-Value	PEP	IonScore	Exp Value	Charge	MH+ [Da]	ΔM [ppm]	RT [min]	# Missed Cleavages
	High	ILDEGEAGDNVGLLLR	3	6	2	496530901;495173087		0	0	2.063e-09	94.91	3.14883e-06	2	1683.89	1.4449	151.148	0
	High	SFDQIDNAPEEKER	6	25	6	653249871;496530901;490496323;493903120;495173087;546333628		0	0	2.591e-05	82.33	2.2003e-05	2	1677.77	1.6619	58.1843	1
	High	EILDQYGYEEETPIIR	2	2	1	495173087		0	0	3.325e-05	66.9	0.001681	2	1967.97	2.87014	142.08	0
	High	GSALGALNGVEK	1	11	3	653249871;493903120;495173087		0	0	0.00508	58.27	0.0177297	2	1115.61	1.69251	73.708	0
	Low	YRPQFYLR	1	23	5	653249871;496530901;490496323;493903120;495173087		0	0.104	0.4708	54.01	0.0315175	3	1142.61	1.87618	73.0079	0
547922213	conserved domain protein [Alistipes sp. CAG:435]	445.657	15.33	1	6	6	11	548	60.3773	5.04639
	A3	Sequence	# PSMs	# Proteins	# Protein Groups	Protein Group Accessions	Modifications	ΔCn	q-Value	PEP	IonScore	Exp Value	Charge	MH+ [Da]	ΔM [ppm]	RT [min]	# Missed Cleavages
	High	WVDSNNGSSDGVPLR	3	1	1	547922213		0	0	9.03e-06	82.38	2.75957e-05	2	1602.76	3.67373	80.9454	0
	High	ELELWGEGFGFSDYKR	3	1	1	547922213		0	0	3.306e-08	76.56	0.000120436	3	1932.91	1.04854	174.333	1
	High	AVTGLTAPYAPGYYR	2	1	1	547922213		0	0	1.547e-05	73.02	0.000471895	2	1599.82	2.34326	111.802	0
	High	ALFLTTDKFPSYK	1	1	1	547922213		0	0	2.656e-05	63.09	0.00568636	3	1530.82	2.49508	127.278	1
	High	IDASSATDEEK	1	1	1	547922213		0	0	0.002376	57.84	0.00428145	2	1165.52	2.45947	34.0115	0
	High	TTYNcATTGEALLK	1	1	1	547922213	C5(Carbamidomethyl)	0	0	1.088e-05	56.72	0.0125093	2	1542.75	1.10028	84.2617	0
495399742	OmpA family protein [Prevotella timonensis]	444.957	6.27	14	1	1	6	367	40.3823	8.29443
	A3	Sequence	# PSMs	# Proteins	# Protein Groups	Protein Group Accessions	Modifications	ΔCn	q-Value	PEP	IonScore	Exp Value	Charge	MH+ [Da]	ΔM [ppm]	RT [min]	# Missed Cleavages
	High	ALSQSQIDALNAQLNDANAENAR	6	14	1	495399742		0	0	3.681e-11	131.04	6.67623e-10	2	2427.19	2.1541	128.158	0
653158490	flagellin [Anaerovibrio sp. RM50]	441.671	6.93	1	1	2	6	433	45.0984	5.17334
	A3	Sequence	# PSMs	# Proteins	# Protein Groups	Protein Group Accessions	Modifications	ΔCn	q-Value	PEP	IonScore	Exp Value	Charge	MH+ [Da]	ΔM [ppm]	RT [min]	# Missed Cleavages
	High	AVNAANDTNTDADR	3	1	1	653158490		0	0	2.161e-07	111.43	1.27289e-08	2	1447.64	2.568	15.3351	0
	High	INSAADDASGYAISER	3	3	3	653158490;654670065;671618552		0	0	3.378e-07	102.84	2.15767e-07	2	1639.76	2.39177	74.4281	0
547922727	tetratricopeptide repeat protein [Alistipes sp. CAG:435]	425.609	9.84	1	4	4	13	549	60.2442	6.60986
	A3	Sequence	# PSMs	# Proteins	# Protein Groups	Protein Group Accessions	Modifications	ΔCn	q-Value	PEP	IonScore	Exp Value	Charge	MH+ [Da]	ΔM [ppm]	RT [min]	# Missed Cleavages
	High	DADLTNALGVIALR	5	1	1	547922727		0	0	9.305e-07	97.5	1.4332e-06	2	1441.81	3.69031	182.573	0
	High	FNLGVAYLNANDVK	3	1	1	547922727		0	0	9.377e-06	62.99	0.00503435	2	1537.8	2.59977	144.954	0
	High	AILEVTPVLVYDGGEAK	2	1	1	547922727		0	0	4.298e-05	54.27	0.0350794	2	1773.97	3.46608	158.606	0
	High	KGDYETAAK	3	1	1	547922727		0	0.002	0.02334	51.96	0.0309932	2	982.485	1.07145	7.3327	1
493903120	elongation factor Tu [Prevotella copri]	415.914	20.1	2	3	6	13	398	44.1365	5.18604
	A3	Sequence	# PSMs	# Proteins	# Protein Groups	Protein Group Accessions	Modifications	ΔCn	q-Value	PEP	IonScore	Exp Value	Charge	MH+ [Da]	ΔM [ppm]	RT [min]	# Missed Cleavages
	High	SFDQIDNAPEEKER	6	25	6	653249871;496530901;490496323;493903120;495173087;546333628		0	0	2.591e-05	82.33	2.2003e-05	2	1677.77	1.6619	58.1843	1
	High	TVGSGQITTILDDIK	2	2	1	493903120		0	0	6.106e-05	69.75	0.00107922	2	1560.85	1.6082	165.606	0
	High	EILEQYGYEEDTPIVR	2	2	1	493903120		0	0	1.832e-06	66.83	0.00155077	2	1953.95	2.84105	132.277	0
	High	GSALGALNGVEK	1	11	3	653249871;493903120;495173087		0	0	0.00508	58.27	0.0177297	2	1115.61	1.69251	73.708	0
	High	VGDEVQLLGLGEDKK	1	4	1	493903120		0	0	2.382e-07	53.5	0.045149	3	1599.86	1.9454	105.995	1
	Low	YRPQFYLR	1	23	5	653249871;496530901;490496323;493903120;495173087		0	0.104	0.4708	54.01	0.0315175	3	1142.61	1.87618	73.0079	0
493903435	TonB-dependent receptor [Prevotella copri]	405.712	6.46	1	5	5	11	1037	113.758	6.45557
	A3	Sequence	# PSMs	# Proteins	# Protein Groups	Protein Group Accessions	Modifications	ΔCn	q-Value	PEP	IonScore	Exp Value	Charge	MH+ [Da]	ΔM [ppm]	RT [min]	# Missed Cleavages
	High	LLDAWNTNNTGSSIPR	3	1	1	493903435		0	0	5.855e-13	88.42	1.31188e-05	2	1758.88	1.65964	114.948	0
	High	FSDTDWLDEISR	1	1	1	493903435		0	0	2.538e-06	84.98	9.02407e-06	2	1483.67	1.85067	169.056	0
	High	IFGNAFVELKPVK	3	1	1	493903435		0	0	0.000317	55.55	0.0102357	3	1461.85	2.92874	127.689	0
	High	VTYLPATTTGAYAHTSK	1	1	1	493903435		0	0	1.753e-05	54.27	0.038455	3	1781.91	2.91888	72.264	0
	High	LNTSWNLNK	3	1	1	493903435		0	0.001	0.01716	56.11	0.0253842	2	1089.57	2.91464	76.1375	0
547907915	succinate dehydrogenase flavoprotein subunit [Prevotella sp. CAG:474]	400.509	9.09	1	1	5	15	660	73.7017	5.97314
	A3	Sequence	# PSMs	# Proteins	# Protein Groups	Protein Group Accessions	Modifications	ΔCn	q-Value	PEP	IonScore	Exp Value	Charge	MH+ [Da]	ΔM [ppm]	RT [min]	# Missed Cleavages
	High	YPAFGNLVPR	3	10	3	547845979;547907915;653039298		0	0	0.0001665	82.21	5.93452e-05	2	1133.61	1.20726	124.807	0
	High	GQTGQQLLLGAYSSLSR	4	6	2	547845979;547907915		0	0	2.87e-06	75.34	0.000295165	3	1778.95	4.29324	155.299	0
	High	LAEVSNNIIDQcVAQGVPFAR	3	2	1	547907915	C12(Carbamidomethyl)	0	0	7.766e-07	73.61	0.000460066	2	2301.17	2.91398	165.38	0
	High	NYQNDGDSVYR	3	7	2	547845979;547907915		0	0	0.002798	57.06	0.00189232	2	1330.57	2.28019	40.8736	0
	High	RYPAFGNLVPR	2	10	3	547845979;547907915;653039298		0	0	0.005463	53.71	0.0412552	3	1289.71	2.36396	99.2859	1
548210320	tonB-dependent receptor [Prevotella stercorea CAG:629]	400.177	5.62	6	3	4	11	1014	111.542	8.17725
	A3	Sequence	# PSMs	# Proteins	# Protein Groups	Protein Group Accessions	Modifications	ΔCn	q-Value	PEP	IonScore	Exp Value	Charge	MH+ [Da]	ΔM [ppm]	RT [min]	# Missed Cleavages
	High	VVLNEGGSYGDLYVR	3	1	1	548210320		0	0	9.184e-06	90.45	8.01294e-06	2	1640.83	3.12897	114.885	0
	High	NQFFSVSAPYESGLR	3	1	1	548210320		0	0	6.18e-06	68.86	0.000950554	2	1701.83	2.72359	140.682	0
	High	SAGLQITPNSTGAGGSSK	2	1	1	548210320		0	0	7.284e-08	56.9	0.020108	2	1632.82	1.60914	58.3115	0
	High	ELSLGYTFR	3	9	2	495172171;548210320		0	0.001	0.01395	52.42	0.038343	2	1085.57	3.41801	119.23	0
547548145	putative uncharacterized protein [Prevotella sp. CAG:604]	398.9	13.01	1	9	9	16	915	97.986	8.39697
	A3	Sequence	# PSMs	# Proteins	# Protein Groups	Protein Group Accessions	Modifications	ΔCn	q-Value	PEP	IonScore	Exp Value	Charge	MH+ [Da]	ΔM [ppm]	RT [min]	# Missed Cleavages
	High	LIAAINDQTSTLDKR	3	1	1	547548145		0	0	5.612e-05	77.91	0.000155977	2	1658.91	2.36849	79.7772	1
	High	LIAAINDQTSTLDK	3	1	1	547548145		0	0	1.492e-06	62.51	0.00630335	2	1502.81	2.32006	90.3636	0
	High	LLSTSLLNSTDAIVK	1	1	1	547548145		0	0	3.978e-06	61.24	0.00412611	2	1574.9	2.11861	146.924	0
	High	EQISTTGNDVIYALDNNGNLLR	2	1	1	547548145		0	0	7.317e-06	59.95	0.0106217	2	2420.22	4.2651	178.064	0
	High	QQEALSATIVGQTTK	1	1	1	547548145		0	0	1.731e-06	57.68	0.0204825	2	1574.84	2.6718	83.6514	0
	High	TLDTNTQASLGTLNTTILNGFNK	1	1	1	547548145		0	0	1.963e-06	57.31	0.0187256	3	2437.26	2.25008	181.441	0
	High	LAIDSNTGAIK	1	1	1	547548145		0	0	0.003407	55.1	0.03602	2	1102.61	1.62056	65.4247	0
	High	FDALNQLLK	1	1	1	547548145		0	0.002	0.02055	54.62	0.0284126	2	1061.6	2.43858	138.956	0
	High	FAILDASLK	3	1	1	547548145		0	0.008	0.0741	58.94	0.00929062	2	977.569	2.34765	123.603	0
505377940	pyruvate:ferredoxin (flavodoxin) oxidoreductase, homodimeric [Faecalibacterium prausnitzii]	393.061	7.41	3	0	6	11	1174	127.492	5.84619
	A3	Sequence	# PSMs	# Proteins	# Protein Groups	Protein Group Accessions	Modifications	ΔCn	q-Value	PEP	IonScore	Exp Value	Charge	MH+ [Da]	ΔM [ppm]	RT [min]	# Missed Cleavages
	High	LGTNYDLFNYYGAPDADR	3	5	2	505377940;496367571		0	0	1.223e-07	83.73	1.03348e-05	2	2064.93	0.667646	158.152	0
	High	ASNIGEVcQFAAAGK	1	4	2	547968372;505377940	C8(Carbamidomethyl)	0	0	1.506e-06	79.53	7.76474e-05	2	1522.74	3.39707	91.3832	0
	High	FWGLGGDGTVGANK	3	15	5	511067611;547968372;505377940;494107514;496367571		0	0	3.827e-07	77.94	0.000126043	2	1378.68	2.76301	120.374	0
	High	TKEPGSLGEPLYLDVAATLR	1	5	3	547968372;505377940;494107514		0	0	0.001464	59.35	0.00984601	3	2130.14	0.366805	166.42	1
	High	VPFLNFFDGFR	2	16	3	511067611;505377940;547968372		0	0	0.002671	58.52	0.0115764	2	1358.69	1.89061	205.603	0
	Low	LITQLFGEK	1	4	2	505377940;494107514		0	0.057	0.3079	55.57	0.0198714	2	1048.61	2.12981	116.337	0
547921411	ompA family protein [Alistipes sp. CAG:435]	367.328	19.33	2	5	5	14	357	38.648	5.65576
	A3	Sequence	# PSMs	# Proteins	# Protein Groups	Protein Group Accessions	Modifications	ΔCn	q-Value	PEP	IonScore	Exp Value	Charge	MH+ [Da]	ΔM [ppm]	RT [min]	# Missed Cleavages
	High	VEVVPAFESLSR	3	1	1	547921411		0	0	3.765e-05	68.86	0.00138486	2	1332.72	3.02759	132.265	0
	High	RAEVVAEAIVNAGIDKDR	2	1	1	547921411		0	0	3.955e-10	61.53	0.00579546	3	1926.05	3.52174	103.934	2
	High	IITEYFGDTVNPFETPEENR	1	1	1	547921411		0	0	1.152e-05	59	0.00656001	2	2371.12	3.08599	177.576	0
	High	AVAGLTFSFGK	5	1	1	547921411		0	0.001	0.006039	75.1	0.000205633	2	1097.6	2.4607	132.486	0
	Medium	AGAGLNIR	3	2	1	547921411		0	0.041	0.2458	59.05	0.00553666	2	771.449	1.95182	36.5631	0
547968372	pyruvate-flavodoxin oxidoreductase [Firmicutes bacterium CAG:882]	364.39	5.98	1	0	5	10	1187	129.883	5.80811
	A3	Sequence	# PSMs	# Proteins	# Protein Groups	Protein Group Accessions	Modifications	ΔCn	q-Value	PEP	IonScore	Exp Value	Charge	MH+ [Da]	ΔM [ppm]	RT [min]	# Missed Cleavages
	High	ASNIGEVcQFAAAGK	1	4	2	547968372;505377940	C8(Carbamidomethyl)	0	0	1.506e-06	79.53	7.76474e-05	2	1522.74	3.39707	91.3832	0
	High	FWGLGGDGTVGANK	3	15	5	511067611;547968372;505377940;494107514;496367571		0	0	3.827e-07	77.94	0.000126043	2	1378.68	2.76301	120.374	0
	High	TNTILQSAFFR	3	6	2	494847739;547968372		0	0	0.001295	74.77	0.000244178	2	1297.69	2.7493	142.329	0
	High	TKEPGSLGEPLYLDVAATLR	1	5	3	547968372;505377940;494107514		0	0	0.001464	59.35	0.00984601	3	2130.14	0.366805	166.42	1
	High	VPFINFFDGFR	2	16	3	511067611;505377940;547968372		0	0	0.002671	58.52	0.0115764	2	1358.69	1.89061	205.603	0
164511	immunoglobulin lambda-chain, partial [Sus scrofa]	362.751	32.6	3	4	4	9	181	19.0914	7.1958
	A3	Sequence	# PSMs	# Proteins	# Protein Groups	Protein Group Accessions	Modifications	ΔCn	q-Value	PEP	IonScore	Exp Value	Charge	MH+ [Da]	ΔM [ppm]	RT [min]	# Missed Cleavages
	High	AGGTTVTQGVETTKPSK	3	3	1	164511		0	0	1.862e-05	90.71	9.84884e-06	2	1661.88	3.30522	34.7342	0
	High	YAASSYLALSASDWK	4	3	1	164511		0	0	1.284e-06	83.97	2.91518e-05	2	1632.8	3.65815	145.096	0
	High	SSSGFTcQVTHEGTIVEK	1	3	1	164511	C7(Carbamidomethyl)	0	0	0.0005845	57.54	0.00874337	3	1966.92	1.90323	71.5641	0
	Medium	FSGAISGNK	1	3	1	164511		0	0.022	0.1623	58.59	0.0106661	2	880.454	2.11129	26.6579	0
653039298	succinate dehydrogenase [Rikenella microfusus]	361.45	6.03	3	2	4	12	647	72.0893	7.2251
	A3	Sequence	# PSMs	# Proteins	# Protein Groups	Protein Group Accessions	Modifications	ΔCn	q-Value	PEP	IonScore	Exp Value	Charge	MH+ [Da]	ΔM [ppm]	RT [min]	# Missed Cleavages
	High	YPAFGNLVPR	3	10	3	547845979;547907915;653039298		0	0	0.0001665	82.21	5.93452e-05	2	1133.61	1.20726	124.807	0
	High	GQTGQQLLLGAYAALNR	4	4	1	653039298		0	0	0.0008914	66.29	0.00223454	3	1773.97	3.22581	171.096	0
	High	RYPAFGNLVPR	2	10	3	547845979;547907915;653039298		0	0	0.005463	53.71	0.0412552	3	1289.71	2.36396	99.2859	1
	Medium	NYQNDNDSVYR	3	3	1	653039298		0	0.019	0.1459	44.96	0.0303787	2	1387.59	2.81987	44.7695	0
295444923	pancreatic triacylglycerol lipase precursor [Sus scrofa]	347.413	11.4	1	3	4	8	465	51.6475	5.71924
	A3	Sequence	# PSMs	# Proteins	# Protein Groups	Protein Group Accessions	Modifications	ΔCn	q-Value	PEP	IonScore	Exp Value	Charge	MH+ [Da]	ΔM [ppm]	RT [min]	# Missed Cleavages
	High	TNGVSQVFYLNTGDASNFAR	3	1	1	295444923		0	0	5.242e-10	80.83	5.66604e-05	2	2161.04	4.00135	150.356	0
	High	TGYTQASQNIR	1	1	1	295444923		0	0	0.0005025	62.72	0.00397737	2	1238.61	1.22548	36.304	0
	High	FIWYNNVINPTLPR	3	1	1	295444923		0	0	5.808e-07	60.29	0.00995337	2	1746.94	2.79707	174.363	0
	Low	VSVTLSGK	1	1	1	295444923		0	0.286	0.7656	65.54	0.00128088	2	790.469	2.97871	42.9923	0
493914282	flagellin [Roseburia intestinalis]	345.457	24.59	1	1	1	3	61	6.96629	4.36084
	A3	Sequence	# PSMs	# Proteins	# Protein Groups	Protein Group Accessions	Modifications	ΔCn	q-Value	PEP	IonScore	Exp Value	Charge	MH+ [Da]	ΔM [ppm]	RT [min]	# Missed Cleavages
	High	VDDNTSENLQSAESR	3	1	1	493914282		0	0	3.522e-10	147.48	3.45203e-12	2	1664.74	3.08342	51.6836	0
490473624	TonB-linked outer membrane protein [Prevotella buccae]	343.593	2.39	1	2	2	6	1086	122.85	6.44287
	A3	Sequence	# PSMs	# Proteins	# Protein Groups	Protein Group Accessions	Modifications	ΔCn	q-Value	PEP	IonScore	Exp Value	Charge	MH+ [Da]	ΔM [ppm]	RT [min]	# Missed Cleavages
	High	YQYFNTSWADQLYR	3	1	1	490473624		0	0	5.395e-08	106.37	7.99092e-08	2	1854.85	3.5812	167.886	0
	High	ATGSYQNNIWVR	3	1	1	490473624		0	0	4.356e-05	85.18	2.61502e-05	2	1408.7	1.72858	82.5094	0
545814700	PREDICTED: pancreatic secretory granule membrane major glycoprotein GP2 isoform X2 [Sus scrofa]	341.231	8.65	1	4	4	12	532	58.0339	5.16064
	A3	Sequence	# PSMs	# Proteins	# Protein Groups	Protein Group Accessions	Modifications	ΔCn	q-Value	PEP	IonScore	Exp Value	Charge	MH+ [Da]	ΔM [ppm]	RT [min]	# Missed Cleavages
	High	VEENGVSSESR	3	1	1	545814700		0	0	0.00296	80.69	2.53942e-05	2	1192.54	-0.59431	14.2418	0
	High	AcQGGYHVYR	3	1	1	545814700	C2(Carbamidomethyl)	0	0	0.0006471	61.85	0.00173818	3	1210.55	3.06249	27.7365	0
	High	NTLSLVNNFIIR	4	1	1	545814700		0	0	0.0002309	55.51	0.0162723	2	1403.8	2.69809	169.747	0
	High	STENAELAENcDK	2	1	1	545814700	C11(Carbamidomethyl)	0	0	0.0002981	53.3	0.00302742	2	1480.63	2.32373	30.1957	0
493903308	30S ribosomal protein S16 [Prevotella copri]	332.846	19.89	6	1	2	7	176	19.0289	9.23193
	A3	Sequence	# PSMs	# Proteins	# Protein Groups	Protein Group Accessions	Modifications	ΔCn	q-Value	PEP	IonScore	Exp Value	Charge	MH+ [Da]	ΔM [ppm]	RT [min]	# Missed Cleavages
	High	IGTFNPNTNPATVDLNFER	3	6	1	493903308		0	0	1.112e-09	102.8	5.16138e-07	2	2120.06	7.14816	148.14	0
	High	ALYWVETGAQPTDTVR	4	27	3	547227149;495724194;493903308		0	0	7.703e-06	66.16	0.00253419	2	1806.91	4.31588	123.229	0
157832576	Chain A, Porcine Pancreatic Alpha-Amylase Complexed With Acarbose	327.355	14.31	7	4	6	11	496	55.3237	6.16357
	A3	Sequence	# PSMs	# Proteins	# Protein Groups	Protein Group Accessions	Modifications	ΔCn	q-Value	PEP	IonScore	Exp Value	Charge	MH+ [Da]	ΔM [ppm]	RT [min]	# Missed Cleavages
	High	TASGGIESYNDPYQVR	1	6	1	157832576		0	0	6.608e-07	83.61	1.93594e-05	2	1756.82	3.01455	85.944	0
	High	GHGAGGASILTFWDAR	3	6	1	157832576		0	0	5.286e-06	64.28	0.00288769	3	1615.8	2.97812	144.799	0
	High	WVDIALEcER	3	6	1	157832576	C8(Carbamidomethyl)	0	0	0.000543	61.66	0.00362926	2	1290.62	1.53533	116.56	0
	High	ALVFVDNHDNQR	1	7	1	157832576		0	0	0.0007145	56.55	0.0159166	3	1427.71	2.59311	61.4532	0
	Low	SGNENEFR	2	6	1	157832576		0	0.095	0.4396	55.51	0.00580334	2	952.413	1.50814	14.3923	0
	Low	VGNScTGIK	1	6	1	157832576	C5(Carbamidomethyl)	0	0.191	0.6579	52.86	0.0478678	2	935.464	2.34791	11.6738	0
545804280	PREDICTED: erythrocyte band 7 integral membrane protein [Sus scrofa]	310.983	6.38	1	1	1	3	298	32.3449	7.62061
	A3	Sequence	# PSMs	# Proteins	# Protein Groups	Protein Group Accessions	Modifications	ΔCn	q-Value	PEP	IonScore	Exp Value	Charge	MH+ [Da]	ΔM [ppm]	RT [min]	# Missed Cleavages
	High	VQNATLAVANITNADSATR	3	1	1	545804280		0	0	2.47e-09	143.83	4.52856e-11	2	1930	1.96987	104.352	0
51242255	LgsF [Lactobacillus gallinarum]	306.595	6.7	1	1	2	8	418	43.527	7.06396
	A3	Sequence	# PSMs	# Proteins	# Protein Groups	Protein Group Accessions	Modifications	ΔCn	q-Value	PEP	IonScore	Exp Value	Charge	MH+ [Da]	ΔM [ppm]	RT [min]	# Missed Cleavages
	High	YNTVTVATSTTTINGK	3	1	1	51242255		0	0	4.773e-07	90.43	8.71994e-06	2	1670.86	2.30397	74.6264	0
	High	FINADNIDGTKR	5	4	4	51242249;547468623;51242255;51242253		0	0	0.00358	78.9	0.000133425	2	1363.7	2.371	56.4779	1
546345937	tonB-dependent receptor [Alistipes sp. CAG:514]	300.45	3.77	2	1	2	6	875	96.5229	7.29834
	A3	Sequence	# PSMs	# Proteins	# Protein Groups	Protein Group Accessions	Modifications	ΔCn	q-Value	PEP	IonScore	Exp Value	Charge	MH+ [Da]	ΔM [ppm]	RT [min]	# Missed Cleavages
	High	SAGLVITPNSTGAGGSSK	3	2	1	546345937		0	0	3.205e-07	90.98	9.78888e-06	2	1603.83	2.65741	66.5097	0
	High	NQFFSVASPYESGLR	3	2	1	546345937		0	0	5.847e-06	69.33	0.000853055	2	1701.83	2.72359	140.682	0
51242253	LgsE [Lactobacillus gallinarum]	298.97	9.38	1	2	3	10	373	39.6102	9.14404
	A3	Sequence	# PSMs	# Proteins	# Protein Groups	Protein Group Accessions	Modifications	ΔCn	q-Value	PEP	IonScore	Exp Value	Charge	MH+ [Da]	ΔM [ppm]	RT [min]	# Missed Cleavages
	High	FINADNIDGTKR	5	4	4	51242249;547468623;51242255;51242253		0	0	0.00358	78.9	0.000133425	2	1363.7	2.371	56.4779	1
	High	ITLTFPEGDGFK	2	1	1	51242253		0	0	1.896e-05	73.91	0.000383699	2	1324.68	1.27579	140.655	0
	High	LASNNSFTNSR	3	1	1	51242253		0	0	0.00107	69.41	0.000750426	2	1210.58	2.59777	32.8145	0
490496323	elongation factor Tu [Prevotella nigrescens]	296.977	8.08	12	1	3	10	396	43.9943	5.2749
	A3	Sequence	# PSMs	# Proteins	# Protein Groups	Protein Group Accessions	Modifications	ΔCn	q-Value	PEP	IonScore	Exp Value	Charge	MH+ [Da]	ΔM [ppm]	RT [min]	# Missed Cleavages
	High	SFDQIDNAPEEKER	6	25	6	653249871;496530901;490496323;493903120;495173087;546333628		0	0	2.591e-05	82.33	2.2003e-05	2	1677.77	1.6619	58.1843	1
	High	AGDNVGLLLR	3	12	1	490496323		0	0	0.000643	69.48	0.000924527	2	1027.59	2.48865	90.2525	0
	Low	YRPQFYLR	1	23	5	653249871;496530901;490496323;493903120;495173087		0	0.104	0.4708	54.01	0.0315175	3	1142.61	1.87618	73.0079	0
47523406	polymeric immunoglobulin receptor precursor [Sus scrofa]	292.674	5.01	1	2	3	7	758	83.1024	6.78564
	A3	Sequence	# PSMs	# Proteins	# Protein Groups	Protein Group Accessions	Modifications	ΔCn	q-Value	PEP	IonScore	Exp Value	Charge	MH+ [Da]	ΔM [ppm]	RT [min]	# Missed Cleavages
	High	cPQLVESSGLVNEQYEGR	3	1	1	47523406	C1(Carbamidomethyl)	0	0	1.463e-12	111.08	3.79009e-08	2	2064.97	0.851081	105.512	0
	High	SQIISLNLNPVR	2	1	1	47523406		0	0.001	0.01774	50.18	0.0441243	2	1353.79	2.18505	133.07	0
	Low	KAQDFEGR	2	1	1	47523406		0	0.184	0.6474	51.87	0.049848	2	950.469	0.41841	9.71865	1
496367571	pyruvate synthase [Slackia sp. CM382]	292.26	5.16	2	1	4	8	1183	128.171	5.41455
	A3	Sequence	# PSMs	# Proteins	# Protein Groups	Protein Group Accessions	Modifications	ΔCn	q-Value	PEP	IonScore	Exp Value	Charge	MH+ [Da]	ΔM [ppm]	RT [min]	# Missed Cleavages
	High	IGTNYDLFNYYGAPDADR	3	5	2	505377940;496367571		0	0	1.223e-07	83.73	1.03348e-05	2	2064.93	0.667646	158.152	0
	High	FWGLGGDGTVGANK	3	15	5	511067611;547968372;505377940;494107514;496367571		0	0	3.827e-07	77.94	0.000126043	2	1378.68	2.76301	120.374	0
	High	ASNIGQVAQFAAAGK	1	5	2	511067611;496367571		0	0	1.606e-05	57.02	0.0242017	2	1432.76	1.32045	95.8466	0
	High	TNTILQSAFFSLAK	1	2	1	496367571		0	0	0.0003375	52.47	0.049591	2	1540.84	2.56917	187.172	0
496395263	flagellin [Treponema sp. JC4]	286.523	6.29	3	1	1	3	286	31.3365	5.37646
	A3	Sequence	# PSMs	# Proteins	# Protein Groups	Protein Group Accessions	Modifications	ΔCn	q-Value	PEP	IonScore	Exp Value	Charge	MH+ [Da]	ΔM [ppm]	RT [min]	# Missed Cleavages
	High	TVTGLDIGAENLQASESR	3	3	1	496395263		0	0	2.911e-13	138.94	1.21478e-10	2	1860.93	2.03664	114.198	0
4501885	actin, cytoplasmic 1 [Homo sapiens]	286.435	12.27	3	3	4	8	375	41.7097	5.47803
	A3	Sequence	# PSMs	# Proteins	# Protein Groups	Protein Group Accessions	Modifications	ΔCn	q-Value	PEP	IonScore	Exp Value	Charge	MH+ [Da]	ΔM [ppm]	RT [min]	# Missed Cleavages
	High	SYELPDGQVITIGNER	4	3	1	4501885		0	0	7.497e-06	75.52	0.000279174	2	1790.9	3.69416	147.368	0
	High	QEYDESGPSIVHR	2	3	1	4501885		0	0	0.0001411	65.14	0.00119874	3	1516.71	2.62931	54.7301	0
	Medium	AGFAGDDAPR	1	3	1	4501885		0	0.018	0.1409	52.49	0.0198806	2	976.45	1.93723	35.4149	0
	Low	IIAPPER	1	3	1	4501885		0	0.424	0.839	46.09	0.0595286	2	795.474	2.50228	39.2537	0
496396503	molecular chaperone GroEL [Treponema sp. JC4]	284.554	10.72	2	3	3	6	541	57.4819	5.26221
	A3	Sequence	# PSMs	# Proteins	# Protein Groups	Protein Group Accessions	Modifications	ΔCn	q-Value	PEP	IonScore	Exp Value	Charge	MH+ [Da]	ΔM [ppm]	RT [min]	# Missed Cleavages
	High	TNDDAGDGTTTATVLSYALVR	3	2	1	496396503		0	0	2.88e-11	100.93	6.16752e-07	2	2141.04	2.12957	162.305	0
	High	QIAENAGLDGAVIAER	2	2	1	496396503		0	0	1.169e-05	67.79	0.00155275	2	1626.85	0.888612	99.0333	0
	High	GADDITNIATISANNDPEIGK	1	2	1	496396503		0	0	3.651e-06	54.93	0.0270229	2	2129.04	4.31093	133.332	0
194018690	protegrin-2 precursor [Sus scrofa]	279.391	25.85	6	2	2	4	147	16.4674	7.81104
	A3	Sequence	# PSMs	# Proteins	# Protein Groups	Protein Group Accessions	Modifications	ΔCn	q-Value	PEP	IonScore	Exp Value	Charge	MH+ [Da]	ΔM [ppm]	RT [min]	# Missed Cleavages
	High	LNEQSSEANLYR	3	6	1	194018690		0	0	1.107e-06	121.91	4.2521e-09	2	1423.68	1.34283	54.9179	0
	High	QcVGTVTLDQIKDPLDITcNEVQGVR	1	6	1	194018690	C2(Carbamidomethyl); C19(Carbamidomethyl)	0	0	1.649e-06	57.2	0.0175022	3	2958.47	2.5681	168.982	1
226533693	bactericidal permeability-increasing protein precursor [Sus scrofa]	279.315	11.39	2	4	4	8	483	53.3303	9.65674
	A3	Sequence	# PSMs	# Proteins	# Protein Groups	Protein Group Accessions	Modifications	ΔCn	q-Value	PEP	IonScore	Exp Value	Charge	MH+ [Da]	ΔM [ppm]	RT [min]	# Missed Cleavages
	High	LSPDQGLDLSIK	3	2	1	226533693		0	0	2.915e-05	75.58	0.000270525	2	1285.7	2.66264	115.528	0
	High	ITIPTFSGSFK	2	2	1	226533693		0	0	0.001438	74.92	0.000216788	2	1197.65	2.92532	142.181	0
	High	GLDYAcQQGVATLR	2	2	1	226533693	C6(Carbamidomethyl)	0	0	4.604e-05	59.68	0.00902395	2	1551.76	1.49797	92.464	0
	High	LGYDPTSGHSTVScSScR	1	2	1	226533693	C14(Carbamidomethyl); C17(Carbamidomethyl)	0	0	1.445e-06	48.45	0.00920065	3	1970.84	2.23218	57.9183	0
47523388	calcium-activated chloride channel regulator 1 precursor [Sus scrofa]	276.92	4.14	1	3	3	6	917	100.672	6.80029
	A3	Sequence	# PSMs	# Proteins	# Protein Groups	Protein Group Accessions	Modifications	ΔCn	q-Value	PEP	IonScore	Exp Value	Charge	MH+ [Da]	ΔM [ppm]	RT [min]	# Missed Cleavages
	High	SLPTAASGGTSIcSGLR	3	1	1	47523388	C13(Carbamidomethyl)	0	0	6.958e-08	100.18	9.38006e-07	2	1634.82	3.26872	88.308	0
	High	SELVQINSAAER	2	1	1	47523388		0	0.001	0.006671	61.72	0.00722228	2	1316.68	1.80577	69.0918	0
	High	ISTNILDLR	1	1	1	47523388		0	0.004	0.04369	63.11	0.00545409	2	1044.61	2.99295	119.223	0
490478189	30S ribosomal protein S15 [Prevotella buccalis]	276.883	20.22	15	1	1	3	89	10.4226	9.89111
	A3	Sequence	# PSMs	# Proteins	# Protein Groups	Protein Group Accessions	Modifications	ΔCn	q-Value	PEP	IonScore	Exp Value	Charge	MH+ [Da]	ΔM [ppm]	RT [min]	# Missed Cleavages
	High	SNSDTGSAESQIALFSYR	3	15	1	490478189		0	0	5.713e-10	125.29	1.14552e-09	2	1932.89	0.777983	132.847	0
547227149	30S ribosomal protein S16 [Prevotella sp. CAG:1185]	275.25	19.89	10	1	2	7	176	18.9749	9.43701
	A3	Sequence	# PSMs	# Proteins	# Protein Groups	Protein Group Accessions	Modifications	ΔCn	q-Value	PEP	IonScore	Exp Value	Charge	MH+ [Da]	ΔM [ppm]	RT [min]	# Missed Cleavages
	High	ALYWVETGAQPTDTVR	4	27	3	547227149;495724194;493903308		0	0	7.703e-06	66.16	0.00253419	2	1806.91	4.31588	123.229	0
	High	IGTYNPNTNPATVDLNFDR	3	10	1	547227149		0	0	1.248e-07	64.1	0.00281612	2	2122.02	0.812817	134.149	0
547924731	fumarate reductase iron-sulfur protein [Prevotella sp. CAG:732]	273.74	19.02	4	2	3	10	184	19.8078	8.1333
	A3	Sequence	# PSMs	# Proteins	# Protein Groups	Protein Group Accessions	Modifications	ΔCn	q-Value	PEP	IonScore	Exp Value	Charge	MH+ [Da]	ΔM [ppm]	RT [min]	# Missed Cleavages
	High	FNDGDVITVEPWR	3	5	2	547924731;496452469		0	0	4.157e-06	84.85	2.36554e-05	2	1547.75	2.59472	143.897	0
	High	IIQAGGYTSIR	5	4	1	547924731		0	0	0.00367	82.16	4.43355e-05	2	1178.66	1.89673	61.4447	0
	High	VSQLALLPQGR	2	4	1	547924731		0	0	0.004512	59	0.00392464	2	1181.7	1.42889	96.8509	0
494107514	pyruvate:ferredoxin (flavodoxin) oxidoreductase, partial [Subdoligranulum variabile]	261.834	6.71	1	0	5	9	909	98.8801	5.49072
	A3	Sequence	# PSMs	# Proteins	# Protein Groups	Protein Group Accessions	Modifications	ΔCn	q-Value	PEP	IonScore	Exp Value	Charge	MH+ [Da]	ΔM [ppm]	RT [min]	# Missed Cleavages
	High	FWGLGGDGTVGANK	3	15	5	511067611;547968372;505377940;494107514;496367571		0	0	3.827e-07	77.94	0.000126043	2	1378.68	2.76301	120.374	0
	High	VPFVNFFDGFR	2	17	3	338225334;654801433;494107514		0	0	0.002477	71.81	0.000551883	2	1344.68	3.92607	203.299	0
	High	TKEPGSLGEPLYLDVAATLR	1	5	3	547968372;505377940;494107514		0	0	0.001464	59.35	0.00984601	3	2130.14	0.366805	166.42	1
	Low	LITQLFGEK	1	4	2	505377940;494107514		0	0.057	0.3079	55.57	0.0198714	2	1048.61	2.12981	116.337	0
	Low	VGLVLVR	2	1	1	494107514		0	0.534	0.8815	49.51	0.00879598	2	755.515	1.62928	81.8973	0
493902524	fucose isomerase [Prevotella copri]	260.813	7.32	4	1	3	8	492	54.9081	5.2749
	A3	Sequence	# PSMs	# Proteins	# Protein Groups	Protein Group Accessions	Modifications	ΔCn	q-Value	PEP	IonScore	Exp Value	Charge	MH+ [Da]	ΔM [ppm]	RT [min]	# Missed Cleavages
	High	SYIAEGEVLDVPTR	3	4	1	493902524		0	0	5.275e-05	85.23	3.37821e-05	2	1548.79	2.81903	118.03	0
	High	GTLEGDIAASDITFYR	2	7	2	494107360;493902524		0	0	1.081e-07	81.88	5.08698e-05	2	1728.85	1.58833	153.533	0
	Low	VILGLK	3	4	1	493902524		0	0.696	0.9433	43.02	0.0449021	2	642.457	2.70883	64.885	0
493901827	collagen-binding protein [Prevotella copri]	260.41	2.53	2	2	2	5	988	108.492	8.49951
	A3	Sequence	# PSMs	# Proteins	# Protein Groups	Protein Group Accessions	Modifications	ΔCn	q-Value	PEP	IonScore	Exp Value	Charge	MH+ [Da]	ΔM [ppm]	RT [min]	# Missed Cleavages
	High	VSVGYYNQSGLVR	3	2	1	493901827		0	0	0.0001813	79.73	8.37321e-05	2	1441.75	2.2961	88.739	0
	High	TILTNVGNVDSK	2	2	1	493901827		0	0	0.0001108	78.42	0.00016543	2	1260.68	2.54107	74.9669	0
157833448	Chain A, Solution Structure Of Porcine Pancreatic Procolipase As Determined From 1h Homonuclear Two-And Three-Dimensional Nmr	260.357	15.05	4	1	1	6	93	10.1107	6.46826
	A3	Sequence	# PSMs	# Proteins	# Protein Groups	Protein Group Accessions	Modifications	ΔCn	q-Value	PEP	IonScore	Exp Value	Charge	MH+ [Da]	ΔM [ppm]	RT [min]	# Missed Cleavages
	High	SNccQHDTILSLSR	6	4	1	157833448	C3(Carbamidomethyl); C4(Carbamidomethyl)	0	0	1.289e-07	81.29	2.20729e-05	2	1690.77	3.23596	69.1955	0
3318722	Chain E, Leech-Derived Tryptase InhibitorTRYPSIN COMPLEX	258.281	26.01	1	4	4	7	223	23.4564	7.92822
	A3	Sequence	# PSMs	# Proteins	# Protein Groups	Protein Group Accessions	Modifications	ΔCn	q-Value	PEP	IonScore	Exp Value	Charge	MH+ [Da]	ΔM [ppm]	RT [min]	# Missed Cleavages
	High	LSSPATLxSR	3	1	1	3318722	X8(D)	0	0	0.00329	83.43	4.94878e-05	2	1046.55	3.09552	52.0708	0
	High	LGEHNIDVLEGNEQFINAAK	2	1	1	3318722		0	0	3.965e-09	67.21	0.00194692	2	2211.11	1.83645	134.176	0
	High	APVLSDSScK	1	1	1	3318722	C9(Carbamidomethyl)	0	0	0.001549	55.94	0.0170966	2	1063.51	3.16812	26.4093	0
	High	ScAAAGTEcLISGWGNTK	1	1	1	3318722	C2(Carbamidomethyl); C9(Carbamidomethyl)	0	0	2.929e-05	51.48	0.0170371	2	1882.85	1.57376	118.762	0
495726573	molecular chaperone DnaK [Prevotella amnii]	258.08	9.64	12	4	4	7	633	67.9025	4.94482
	A3	Sequence	# PSMs	# Proteins	# Protein Groups	Protein Group Accessions	Modifications	ΔCn	q-Value	PEP	IonScore	Exp Value	Charge	MH+ [Da]	ΔM [ppm]	RT [min]	# Missed Cleavages
	High	IEASSGLSEDEINR	3	9	1	495726573		0	0	1.348e-05	84.66	2.16384e-05	2	1519.73	2.7488	70.9887	0
	High	SIGQFNLTGIAPAR	2	10	1	495726573		0	0	3.788e-06	71.16	0.000759736	2	1444.79	2.57469	135.161	0
	High	IVNEPTAAALAYGVDK	1	11	1	495726573		0	0	1.676e-05	67.95	0.00176029	2	1631.87	2.51141	111.211	0
	High	LSTSDIDEVILVGGSSR	1	11	1	495726573		0	0	1.921e-05	62.28	0.00665909	2	1747.91	2.83638	158.66	0
490506422	glyceraldehyde-3-phosphate dehydrogenase [Prevotella oris]	255.021	11.11	16	1	3	12	342	36.3534	6.69775
	A3	Sequence	# PSMs	# Proteins	# Protein Groups	Protein Group Accessions	Modifications	ΔCn	q-Value	PEP	IonScore	Exp Value	Charge	MH+ [Da]	ΔM [ppm]	RT [min]	# Missed Cleavages
	High	YDTAQGGFAGK	3	14	3	490514336;490506422;547555062		0	0	0.0002741	65.8	0.000838056	2	1114.52	2.18491	39.7776	0
	High	HTVEATEDSIIVDGK	3	11	1	490506422		0	0	0.0001667	60.17	0.00781978	2	1613.8	0.241865	71.7596	0
	High	AIGLVIPELNGK	6	55	7	518621236;547949339;490514336;490506422;547472381;547555062;511036673		0	0	0.003157	54.18	0.00798225	2	1223.74	3.70401	147.062	0
545870745	PREDICTED: annexin A11 isoform X3 [Sus scrofa]	253.82	11.83	3	3	3	5	372	41.0688	7.95752
	A3	Sequence	# PSMs	# Proteins	# Protein Groups	Protein Group Accessions	Modifications	ΔCn	q-Value	PEP	IonScore	Exp Value	Charge	MH+ [Da]	ΔM [ppm]	RT [min]	# Missed Cleavages
	High	GAGTDEAcLIEILASR	3	3	1	545870745	C8(Carbamidomethyl)	0	0	3.508e-05	88.09	1.43694e-05	2	1675.83	1.61656	181.289	0
	High	GFGTDEQAIIDcLGSR	1	3	1	545870745	C12(Carbamidomethyl)	0	0	1.409e-05	54.92	0.0129993	2	1738.81	0.351508	158.463	0
	High	DVQELYAAGENR	1	3	1	545870745		0	0	0.00479	50.86	0.0458039	2	1364.65	1.48351	82.0847	0
490514336	glyceraldehyde-3-phosphate dehydrogenase [Prevotella oulorum]	253.154	10.99	7	1	3	12	355	37.5381	8.01611
	A3	Sequence	# PSMs	# Proteins	# Protein Groups	Protein Group Accessions	Modifications	ΔCn	q-Value	PEP	IonScore	Exp Value	Charge	MH+ [Da]	ΔM [ppm]	RT [min]	# Missed Cleavages
	High	VPTPTGSTTILTAVVK	3	2	1	490514336		0	0	2.395e-07	66.6	0.000925839	2	1584.93	2.88295	130.396	0
	High	YDTAQGGFAGK	3	14	3	490514336;490506422;547555062		0	0	0.0002741	65.8	0.000838056	2	1114.52	2.18491	39.7776	0
	High	AIGLVIPELNGK	6	55	7	518621236;547949339;490514336;490506422;547472381;547555062;511036673		0	0	0.003157	54.18	0.00798225	2	1223.74	3.70401	147.062	0
546345936	uncharacterized protein [Alistipes sp. CAG:514]	252.437	9.89	2	4	4	7	556	61.5441	5.63037
	A3	Sequence	# PSMs	# Proteins	# Protein Groups	Protein Group Accessions	Modifications	ΔCn	q-Value	PEP	IonScore	Exp Value	Charge	MH+ [Da]	ΔM [ppm]	RT [min]	# Missed Cleavages
	High	QIYSSNAGDTNAEGLK	3	2	1	546345936		0	0	8.526e-07	74.33	0.000211393	2	1667.79	3.1327	61.4615	0
	High	AAAGNTLANGGK	2	2	1	546345936		0	0	7.366e-05	64.83	0.00278851	2	1044.54	1.00314	11.4458	0
	High	YIALFPLSTEAWAEQR	1	2	1	546345936		0	0	1.299e-05	56.02	0.025157	3	1894.97	2.68996	198.856	0
	High	GIYSAPLPIFK	1	2	1	546345936		0	0	0.003398	52.86	0.031611	2	1205.7	2.22522	150.709	0
496452469	succinate dehydrogenase/fumarate reductase iron-sulfur subunit [Prevotella saccharolytica]	249.62	9.56	1	1	2	8	251	27.2831	5.35107
	A3	Sequence	# PSMs	# Proteins	# Protein Groups	Protein Group Accessions	Modifications	ΔCn	q-Value	PEP	IonScore	Exp Value	Charge	MH+ [Da]	ΔM [ppm]	RT [min]	# Missed Cleavages
	High	FNDGDVITVEPWR	3	5	2	547924731;496452469		0	0	4.157e-06	84.85	2.36554e-05	2	1547.75	2.59472	143.897	0
	High	IIQAGGYTTVR	5	1	1	496452469		0	0.001	0.01392	57.74	0.0122674	2	1178.66	2.10387	70.3897	0
547253774	putative uncharacterized protein [Odoribacter sp. CAG:788]	247.93	13.06	1	2	3	6	337	35.8859	7.37158
	A3	Sequence	# PSMs	# Proteins	# Protein Groups	Protein Group Accessions	Modifications	ΔCn	q-Value	PEP	IonScore	Exp Value	Charge	MH+ [Da]	ΔM [ppm]	RT [min]	# Missed Cleavages
	High	EGVDVSITGNSTNPTR	3	7	2	547253774;496706272		0	0	7.449e-07	75.29	0.000193151	2	1646.8	0.550458	78.0761	0
	High	VNcYGADDVR	2	6	1	547253774	C3(Carbamidomethyl)	0	0	0.003544	56.68	0.00329295	2	1168.51	3.22071	39.368	0
	High	VLAGKPYFSVASGGGTGR	1	1	1	547253774		0	0	1.509e-05	54.98	0.0286406	3	1723.92	3.51178	81.0038	0
547521858	putative uncharacterized protein [Dialister sp. CAG:486]	247.64	6.65	6	1	2	8	361	39.2627	4.60205
	A3	Sequence	# PSMs	# Proteins	# Protein Groups	Protein Group Accessions	Modifications	ΔCn	q-Value	PEP	IonScore	Exp Value	Charge	MH+ [Da]	ΔM [ppm]	RT [min]	# Missed Cleavages
	High	LAGEYADELANLGVR	5	8	2	547521858;547520820		0	0	1.207e-06	91.31	8.03847e-06	2	1590.82	1.84927	149.95	0
	High	YELAQIIAR	3	6	1	547521858		0	0.003	0.03773	63.26	0.00412229	2	1076.61	1.92713	116.851	0
496706272	hypothetical protein [Alloprevotella rava]	247.193	8.26	1	1	2	6	339	36.4061	7.09326
	A3	Sequence	# PSMs	# Proteins	# Protein Groups	Protein Group Accessions	Modifications	ΔCn	q-Value	PEP	IonScore	Exp Value	Charge	MH+ [Da]	ΔM [ppm]	RT [min]	# Missed Cleavages
	High	EGVDVSITGNSTNPTR	3	7	2	547253774;496706272		0	0	7.449e-07	75.29	0.000193151	2	1646.8	0.550458	78.0761	0
	High	AAVNcYGADDVR	3	1	1	496706272	C5(Carbamidomethyl)	0	0	0.001243	74.94	6.87761e-05	2	1310.58	2.9485	49.35	0
119662969	immunoglobulin heavy chain variable region [Sus scrofa]	243.03	27.68	111	1	2	5	112	12.0809	5.36377
	A3	Sequence	# PSMs	# Proteins	# Protein Groups	Protein Group Accessions	Modifications	ΔCn	q-Value	PEP	IonScore	Exp Value	Charge	MH+ [Da]	ΔM [ppm]	RT [min]	# Missed Cleavages
	High	DNSQNTAYLQmNSLR	3	111	1	119662969	M11(Oxidation)	0	0	4.006e-06	93.99	1.43567e-06	2	1770.81	2.86499	77.88	0
	High	LVESGGGLVQPGGSLR	2	112	2	119662969;54888438		0	0	1.055e-06	59.63	0.00855344	2	1525.84	2.91306	86.4789	0
493902779	MULTISPECIES: membrane protein [Prevotella]	240.303	14.79	1	2	3	6	284	31.6781	7.88428
	A3	Sequence	# PSMs	# Proteins	# Protein Groups	Protein Group Accessions	Modifications	ΔCn	q-Value	PEP	IonScore	Exp Value	Charge	MH+ [Da]	ΔM [ppm]	RT [min]	# Missed Cleavages
	High	LVDQINESNQYIR	2	2	2	547559650;493902779		0	0	3.417e-07	96.62	2.39466e-06	2	1591.81	1.70684	90.3098	0
	High	SLNNASQNNVSIEK	1	1	1	493902779		0	0	3.1e-05	66.28	0.00209937	2	1517.76	3.73886	45.8538	0
	High	GEYNPVTTNDTEVGK	3	1	1	493902779		0	0	3.952e-06	61.47	0.00294932	2	1623.75	2.67566	65.562	0
547920958	tonB-dependent receptor plug [Alistipes sp. CAG:435]	239.88	2.89	1	2	2	5	1141	125.243	7.41553
	A3	Sequence	# PSMs	# Proteins	# Protein Groups	Protein Group Accessions	Modifications	ΔCn	q-Value	PEP	IonScore	Exp Value	Charge	MH+ [Da]	ΔM [ppm]	RT [min]	# Missed Cleavages
	High	GFGVFSQESVYTPDR	2	1	1	547920958		0	0	3.118e-05	70.56	0.000401779	2	1688.8	2.39136	134.707	0
	High	WVGTGEYGGPSGSGGYGR	3	1	1	547920958		0	0	1.992e-06	69.47	0.000231365	2	1743.78	2.06055	81.9873	0
547819894	putative uncharacterized protein [Megamonas funiformis CAG:377]	237.434	3.99	9	1	1	5	376	42.0712	4.95752
	A3	Sequence	# PSMs	# Proteins	# Protein Groups	Protein Group Accessions	Modifications	ΔCn	q-Value	PEP	IonScore	Exp Value	Charge	MH+ [Da]	ΔM [ppm]	RT [min]	# Missed Cleavages
	High	LAAEFADELDNLGVR	5	9	1	547819894		0	0	5.51e-07	96.57	2.26e-06	2	1632.83	1.67674	168.131	0
495724194	30S ribosomal protein S16 [Prevotella amnii]	233.187	20.47	12	1	2	6	171	18.7358	9.31982
	A3	Sequence	# PSMs	# Proteins	# Protein Groups	Protein Group Accessions	Modifications	ΔCn	q-Value	PEP	IonScore	Exp Value	Charge	MH+ [Da]	ΔM [ppm]	RT [min]	# Missed Cleavages
	High	ALYWVETGAQPTDTVR	4	27	3	547227149;495724194;493903308		0	0	7.703e-06	66.16	0.00253419	2	1806.91	4.31588	123.229	0
	High	IGTYNPNTNPATVDLNFER	2	12	1	495724194		0	0	2.122e-06	61.88	0.00540935	2	2136.04	3.88176	132.002	0
547967868	putative uncharacterized protein [Firmicutes bacterium CAG:882]	230.49	17.5	68	1	2	5	160	16.9971	8.1626
	A3	Sequence	# PSMs	# Proteins	# Protein Groups	Protein Group Accessions	Modifications	ΔCn	q-Value	PEP	IonScore	Exp Value	Charge	MH+ [Da]	ΔM [ppm]	RT [min]	# Missed Cleavages
	High	ENVDVSITGNSTNPTR	3	68	1	547967868		0	0	1.783e-07	89.15	8.11008e-06	2	1703.82	1.04786	71.452	0
	High	YFSVASGGGTGR	2	75	2	488791310;547967868		0	0.003	0.02887	49.85	0.0506888	2	1158.56	3.07222	53.7825	0
547920724	putative uncharacterized protein [Alistipes sp. CAG:435]	230.17	3.16	1	2	2	5	1106	122.132	6.44287
	A3	Sequence	# PSMs	# Proteins	# Protein Groups	Protein Group Accessions	Modifications	ΔCn	q-Value	PEP	IonScore	Exp Value	Charge	MH+ [Da]	ΔM [ppm]	RT [min]	# Missed Cleavages
	High	TGAATNINNAQITALPTVSR	2	1	1	547920724		0	0	7.849e-09	91.33	6.66687e-06	2	2013.08	1.51795	111.47	0
	High	GSEDGIGNSNAYLSR	3	1	1	547920724		0	0	4.373e-06	75.04	0.000101611	2	1539.71	1.24606	73.8876	0
547520820	putative S-layer y domain protein [Dialister sp. CAG:486]	227.657	5.88	3	1	2	8	408	44.4127	5.08447
	A3	Sequence	# PSMs	# Proteins	# Protein Groups	Protein Group Accessions	Modifications	ΔCn	q-Value	PEP	IonScore	Exp Value	Charge	MH+ [Da]	ΔM [ppm]	RT [min]	# Missed Cleavages
	High	LAGEYADELANLGVR	5	8	2	547521858;547520820		0	0	1.207e-06	91.31	8.03847e-06	2	1590.82	1.84927	149.95	0
	High	YELAQIVAR	3	3	1	547520820		0	0.001	0.01706	63.72	0.00437106	2	1062.6	2.4356	101.454	0
494847739	pyruvate ferredoxin/flavodoxin oxidoreductase [Prevotella multisaccharivorax]	227.117	3.1	5	1	3	6	1195	131.956	6.03662
	A3	Sequence	# PSMs	# Proteins	# Protein Groups	Protein Group Accessions	Modifications	ΔCn	q-Value	PEP	IonScore	Exp Value	Charge	MH+ [Da]	ΔM [ppm]	RT [min]	# Missed Cleavages
	High	TNTILQSAFFR	3	6	2	494847739;547968372		0	0	0.001295	74.77	0.000244178	2	1297.69	2.7493	142.329	0
	High	FYGLGSDGTVGANK	2	8	2	546348524;494847739		0	0	2.538e-07	64.62	0.00199148	2	1385.67	2.09404	90.4452	0
	High	YGLGSSDTTPAK	1	4	1	494847739		0	0	0.0006982	51.01	0.045259	2	1196.58	1.72759	45.3566	0
2506830	RecName: Full=Lysozyme C-3; AltName: Full=1,4-beta-N-acetylmuramidase C; Flags: Precursor	226.063	14.19	1	1	1	3	148	16.7004	8.89502
	A3	Sequence	# PSMs	# Proteins	# Protein Groups	Protein Group Accessions	Modifications	ΔCn	q-Value	PEP	IonScore	Exp Value	Charge	MH+ [Da]	ΔM [ppm]	RT [min]	# Missed Cleavages
	High	ATNYNPGSQSTDYGIFQINSR	3	1	1	2506830		0	0	4.784e-11	106.08	1.07825e-07	2	2333.09	3.37086	131.94	0
547559650	ompA family protein [Prevotella sp. CAG:604]	225.549	18.25	1	3	4	7	285	32.0512	7.88428
	A3	Sequence	# PSMs	# Proteins	# Protein Groups	Protein Group Accessions	Modifications	ΔCn	q-Value	PEP	IonScore	Exp Value	Charge	MH+ [Da]	ΔM [ppm]	RT [min]	# Missed Cleavages
	High	LVDQINESNQYIR	2	2	2	547559650;493902779		0	0	3.417e-07	96.62	2.39466e-06	2	1591.81	1.70684	90.3098	0
	High	SLNNASQNNISIDK	1	1	1	547559650		0	0	0.0001201	54.09	0.0345442	2	1517.76	0.682603	55.7102	0
	High	GEYNPVTTNDSEVGK	2	1	1	547559650		0	0	2.748e-05	52.85	0.016998	2	1609.74	2.18366	62.0794	0
	High	ELQNcQNENR	2	1	1	547559650	C5(Carbamidomethyl)	0	0.002	0.02198	43.03	0.0607015	2	1304.57	0.959965	10.3708	0
497332103	flagellin [Selenomonas sp. CM52]	224.27	6.45	2	1	2	5	434	45.6576	5.80811
	A3	Sequence	# PSMs	# Proteins	# Protein Groups	Protein Group Accessions	Modifications	ΔCn	q-Value	PEP	IonScore	Exp Value	Charge	MH+ [Da]	ΔM [ppm]	RT [min]	# Missed Cleavages
	High	ALDQQTTIGAVQSR	3	3	2	497332103;671618552		0	0	6.216e-07	85.46	3.27625e-05	2	1487.79	2.61634	69.9349	0
	High	SANAVLDAFSETVR	2	2	1	497332103		0	0	0.0001056	56.75	0.0212847	2	1479.75	2.68899	161.144	0
655517508	flagellar motor protein MotA [Prevotella sp. HJM029]	218.83	4.33	1	1	1	5	277	29.6002	8.23584
	A3	Sequence	# PSMs	# Proteins	# Protein Groups	Protein Group Accessions	Modifications	ΔCn	q-Value	PEP	IonScore	Exp Value	Charge	MH+ [Da]	ΔM [ppm]	RT [min]	# Missed Cleavages
	High	NmESGANASLKK	5	1	1	655517508	M2(Oxidation)	0	0	0.0001496	73.37	0.000346037	2	1265.62	2.04903	11.1018	1
264681432	annexin A4 [Sus scrofa]	216.62	16.93	1	4	4	6	319	35.8061	5.92236
	A3	Sequence	# PSMs	# Proteins	# Protein Groups	Protein Group Accessions	Modifications	ΔCn	q-Value	PEP	IonScore	Exp Value	Charge	MH+ [Da]	ΔM [ppm]	RT [min]	# Missed Cleavages
	High	GLGTDEDAIISVLAYR	2	1	1	264681432		0	0	1.152e-07	71.5	0.000763551	2	1692.88	0.388535	195.461	0
	High	SETSGSFEDALLAIVK	2	1	1	264681432		0	0	4.962e-05	62.85	0.00507482	2	1666.86	2.82603	205.675	0
	High	INQTYQLQYGR	1	1	1	264681432		0	0	0.001814	56.09	0.0208781	2	1383.7	1.34092	72.492	0
	High	GLGTDDNTLIR	1	1	1	264681432		0	0	0.00076	55.09	0.0292488	2	1174.61	2.55338	76.2609	0
547523433	putative uncharacterized protein [Dialister sp. CAG:486]	213.59	4.27	1	1	1	3	281	30.8077	4.70361
	A3	Sequence	# PSMs	# Proteins	# Protein Groups	Protein Group Accessions	Modifications	ΔCn	q-Value	PEP	IonScore	Exp Value	Charge	MH+ [Da]	ΔM [ppm]	RT [min]	# Missed Cleavages
	High	GQVNDATYVQGR	3	1	1	547523433		0	0	0.0001304	94.68	2.46159e-06	2	1307.64	2.56442	45.0389	0
547844597	30S ribosomal protein S14 [Prevotella sp. CAG:386]	213.567	16.84	5	1	1	3	95	10.682	11.0776
	A3	Sequence	# PSMs	# Proteins	# Protein Groups	Protein Group Accessions	Modifications	ΔCn	q-Value	PEP	IonScore	Exp Value	Charge	MH+ [Da]	ΔM [ppm]	RT [min]	# Missed Cleavages
	High	IIATSNDPAEAYEAAR	3	5	1	547844597		0	0	1.21e-08	129.19	9.52605e-10	2	1691.83	3.07457	86.3524	0
11612408	elongation factor Tu [Enterococcus durans]	212.9	5.76	602	2	2	5	278	30.5815	4.55127
	A3	Sequence	# PSMs	# Proteins	# Protein Groups	Protein Group Accessions	Modifications	ΔCn	q-Value	PEP	IonScore	Exp Value	Charge	MH+ [Da]	ΔM [ppm]	RT [min]	# Missed Cleavages
	High	LLxYAEAGDNIGALLR	4	602	1	11612408	X3(D)	0	0	2.988e-07	75.76	0.000316522	2	1703.9	3.18076	179.082	0
	High	LLxYAEAGDNIGALLR	1	1	1	11612408	X3(H)	0	0	0.001018	54.84	0.0294718	2	1725.92	-6.67799	148.311	0
653148351	elongation factor Tu [Anaerovibrio lipolyticus]	212.44	4.05	2	1	1	4	395	43.102	5.08447
	A3	Sequence	# PSMs	# Proteins	# Protein Groups	Protein Group Accessions	Modifications	ΔCn	q-Value	PEP	IonScore	Exp Value	Charge	MH+ [Da]	ΔM [ppm]	RT [min]	# Missed Cleavages
	High	LLPSAQAGDNIGALLR	4	2	1	653148351		0	0	3.759e-06	74.32	0.00020507	2	1608.91	2.75415	148.536	0
493902588	putative immunoreactive antigen PG33 [Prevotella copri]	211.843	10.77	2	3	3	7	390	42.1425	9.08545
	A3	Sequence	# PSMs	# Proteins	# Protein Groups	Protein Group Accessions	Modifications	ΔCn	q-Value	PEP	IonScore	Exp Value	Charge	MH+ [Da]	ΔM [ppm]	RT [min]	# Missed Cleavages
	High	LVVNGYADSATGSAAVNQK	2	2	1	493902588		0	0	4.276e-05	63.58	0.00473258	2	1864.94	2.40989	79.4205	0
	High	LNDANAENDR	3	2	1	493902588		0	0	0.00387	62.83	0.000806184	2	1131.5	2.09377	12.2161	0
	High	DLVNVQALAQYAK	2	2	1	493902588		0	0	0.0001431	60.54	0.00906526	2	1432.78	2.18391	161.224	0
350580830	PREDICTED: cadherin-related family member 2 [Sus scrofa]	210.832	2.67	1	2	2	4	1309	142.511	4.4751
	A3	Sequence	# PSMs	# Proteins	# Protein Groups	Protein Group Accessions	Modifications	ΔCn	q-Value	PEP	IonScore	Exp Value	Charge	MH+ [Da]	ΔM [ppm]	RT [min]	# Missed Cleavages
	High	ERDPGVLIGEVEAWDADQTEANNR	3	1	1	350580830		0	0	8.439e-11	103.29	2.39235e-07	3	2684.26	2.90065	167.418	1
	Medium	GILTNLGPLDR	1	1	1	350580830		0	0.028	0.1947	54.61	0.0195471	2	1168.67	1.45663	129.079	0
547468623	surface layer protein [Lactobacillus amylovorus CAG:719]	210.799	5.79	1	2	3	8	466	49.1015	9.51025
	A3	Sequence	# PSMs	# Proteins	# Protein Groups	Protein Group Accessions	Modifications	ΔCn	q-Value	PEP	IonScore	Exp Value	Charge	MH+ [Da]	ΔM [ppm]	RT [min]	# Missed Cleavages
	High	FINADNIDGTKR	5	4	4	51242249;547468623;51242255;51242253		0	0	0.00358	78.9	0.000133425	2	1363.7	2.371	56.4779	1
	High	GETVTTYGGSYTFK	2	1	1	547468623		0	0	5.8e-05	62.91	0.00231403	2	1510.71	1.81142	91.105	0
	High	KGETVTTYGGSYTFK	1	1	1	547468623		0	0	7.02e-05	54.45	0.0305452	2	1638.81	2.6386	77.467	1
547924871	putative uncharacterized protein [Prevotella sp. CAG:732]	208.193	1.59	1	1	1	3	1004	109.691	8.54346
	A3	Sequence	# PSMs	# Proteins	# Protein Groups	Protein Group Accessions	Modifications	ΔCn	q-Value	PEP	IonScore	Exp Value	Charge	MH+ [Da]	ΔM [ppm]	RT [min]	# Missed Cleavages
	High	GNNIGLGNNGNLSSQR	3	1	1	547924871		0	0	3.739e-08	90.08	7.54488e-06	2	1614.8	2.95923	61.9513	0
547921602	lemA family protein [Alistipes sp. CAG:435]	207.197	9.68	1	1	1	3	186	21.1618	6.80029
	A3	Sequence	# PSMs	# Proteins	# Protein Groups	Protein Group Accessions	Modifications	ΔCn	q-Value	PEP	IonScore	Exp Value	Charge	MH+ [Da]	ΔM [ppm]	RT [min]	# Missed Cleavages
	High	NANVSNPGELAESEASLR	3	1	1	547921602		0	0	1.7e-06	91.59	4.60098e-06	2	1857.9	1.73258	101.925	0
547921529	glyceraldehyde-3-phosphate dehydrogenase type I [Alistipes sp. CAG:435]	206.028	7.23	13	2	2	6	332	36.1064	6.43018
	A3	Sequence	# PSMs	# Proteins	# Protein Groups	Protein Group Accessions	Modifications	ΔCn	q-Value	PEP	IonScore	Exp Value	Charge	MH+ [Da]	ΔM [ppm]	RT [min]	# Missed Cleavages
	High	GVLGYTDEPLVSTDFR	3	1	1	547921529		0	0	3.412e-08	89.3	1.00034e-05	2	1768.88	2.49026	152.779	0
	Medium	LGINGFGR	3	26	1	547921529		0	0.026	0.1786	56.22	0.0187517	2	833.465	2.7286	81.1905	0
51242249	LgsC [Lactobacillus gallinarum]	203.67	4.77	1	1	2	7	503	53.5153	8.93896
	A3	Sequence	# PSMs	# Proteins	# Protein Groups	Protein Group Accessions	Modifications	ΔCn	q-Value	PEP	IonScore	Exp Value	Charge	MH+ [Da]	ΔM [ppm]	RT [min]	# Missed Cleavages
	High	FINADNIDGTKR	5	4	4	51242249;547468623;51242255;51242253		0	0	0.00358	78.9	0.000133425	2	1363.7	2.371	56.4779	1
	High	SENGNTASITVR	2	1	1	51242249		0	0.001	0.01509	55.43	0.0244926	2	1248.62	2.48112	35.5327	0
495400343	30S ribosomal protein S9 [Prevotella timonensis]	203.18	21.88	5	1	2	4	128	14.345	10.4917
	A3	Sequence	# PSMs	# Proteins	# Protein Groups	Protein Group Accessions	Modifications	ΔCn	q-Value	PEP	IonScore	Exp Value	Charge	MH+ [Da]	ΔM [ppm]	RT [min]	# Missed Cleavages
	High	VNLDGGGFTGQSQALR	3	5	1	495400343		0	0	1.74e-07	93.52	4.69526e-06	2	1619.82	2.83588	95.0744	0
	High	DIETYFPSAILR	1	8	2	490477539;495400343		0	0.001	0.006982	53.53	0.0381641	2	1424.75	3.20642	181.694	0
511067611	pyruvate:ferredoxin (flavodoxin) oxidoreductase [Enterorhabdus caecimuris]	201.903	4.14	3	0	4	9	1183	127.435	5.09717
	A3	Sequence	# PSMs	# Proteins	# Protein Groups	Protein Group Accessions	Modifications	ΔCn	q-Value	PEP	IonScore	Exp Value	Charge	MH+ [Da]	ΔM [ppm]	RT [min]	# Missed Cleavages
	High	FWGLGGDGTVGANK	3	15	5	511067611;547968372;505377940;494107514;496367571		0	0	3.827e-07	77.94	0.000126043	2	1378.68	2.76301	120.374	0
	High	VPFLNFFDGFR	2	16	3	511067611;505377940;547968372		0	0	0.002671	58.52	0.0115764	2	1358.69	1.89061	205.603	0
	High	ASNLGQVAQFAAAGK	1	5	2	511067611;496367571		0	0	1.606e-05	57.02	0.0242017	2	1432.76	1.32045	95.8466	0
	Medium	LVTQLFGDR	3	20	4	338225334;511067611;548304195;654801433		0	0.036	0.2264	56.17	0.0251465	2	1048.58	2.59887	103.257	0
493903456	collagen-binding protein [Prevotella copri]	200.493	5.58	1	3	4	5	1003	111.078	7.50342
	A3	Sequence	# PSMs	# Proteins	# Protein Groups	Protein Group Accessions	Modifications	ΔCn	q-Value	PEP	IonScore	Exp Value	Charge	MH+ [Da]	ΔM [ppm]	RT [min]	# Missed Cleavages
	High	LNETDNVIWSNNSR	2	1	1	493903456		0	0	1.758e-06	101	4.74921e-07	2	1661.79	3.18157	91.2388	0
	High	IAGVQVTTADGDPGADVNIR	1	1	1	493903456		0	0	6.376e-05	71.93	0.000650408	2	1969	2.27428	110.764	0
	High	LTITPEVYWNTTR	1	1	1	493903456		0	0	0.00156	60.08	0.00963787	2	1593.83	1.46444	142.781	0
	Low	IKWETVITR	1	1	1	493903456		0	0.406	0.8312	53.06	0.0307357	3	1145.67	3.2388	88.3172	1
490477539	MULTISPECIES: 30S ribosomal protein S9 [Prevotella]	198.91	21.88	5	1	2	4	128	14.428	10.3159
	A3	Sequence	# PSMs	# Proteins	# Protein Groups	Protein Group Accessions	Modifications	ΔCn	q-Value	PEP	IonScore	Exp Value	Charge	MH+ [Da]	ΔM [ppm]	RT [min]	# Missed Cleavages
	High	ANLDGGGFTGQSQALR	3	5	1	490477539		0	0	4.522e-06	77.15	0.000163882	2	1591.78	1.53685	82.1654	0
	High	DIETYFPSAILR	1	8	2	490477539;495400343		0	0.001	0.006982	53.53	0.0381641	2	1424.75	3.20642	181.694	0
546418237	putative uncharacterized protein [Firmicutes bacterium CAG:83]	198.193	4.16	1	1	1	3	385	40.5616	4.57666
	A3	Sequence	# PSMs	# Proteins	# Protein Groups	Protein Group Accessions	Modifications	ΔCn	q-Value	PEP	IonScore	Exp Value	Charge	MH+ [Da]	ΔM [ppm]	RT [min]	# Missed Cleavages
	High	LGFTGGGGGNNPAccR	3	1	1	546418237	C14(Carbamidomethyl); C15(Carbamidomethyl)	0	0	2.212e-07	87.78	1.69751e-06	2	1594.69	0.979337	63.8437	0
496393541	elongation factor G [Treponema sp. JC4]	196.82	3.72	3	2	2	4	698	77.0197	5.37646
	A3	Sequence	# PSMs	# Proteins	# Protein Groups	Protein Group Accessions	Modifications	ΔCn	q-Value	PEP	IonScore	Exp Value	Charge	MH+ [Da]	ΔM [ppm]	RT [min]	# Missed Cleavages
	High	LDDGQYGQLTYTR	2	3	1	496393541		0	0	9.118e-07	74.82	0.0001766	2	1529.73	2.37354	87.3362	0
	High	AIYFDGPNGEDLR	2	3	1	496393541		0	0	1.131e-05	72.1	0.000354447	2	1466.7	3.15335	108.622	0
547650414	ketol-acid reductoisomerase [Prevotella copri CAG:164]	196.349	7.27	15	1	2	5	344	37.8788	6.01123
	A3	Sequence	# PSMs	# Proteins	# Protein Groups	Protein Group Accessions	Modifications	ΔCn	q-Value	PEP	IonScore	Exp Value	Charge	MH+ [Da]	ΔM [ppm]	RT [min]	# Missed Cleavages
	High	GLNcSYAVYQDASGK	2	15	1	547650414	C4(Carbamidomethyl)	0	0	2.314e-06	76.58	5.23904e-05	2	1632.73	1.60196	80.7633	0
	Low	EATSDLTGER	3	15	1	547650414		0	0.108	0.4823	63.3	0.00186631	2	1078.5	2.02336	30.8973	0
547314426	putative uncharacterized protein [Roseburia sp. CAG:18]	193.7	2.14	1	1	1	4	562	63.0436	4.50049
	A3	Sequence	# PSMs	# Proteins	# Protein Groups	Protein Group Accessions	Modifications	ΔCn	q-Value	PEP	IonScore	Exp Value	Charge	MH+ [Da]	ΔM [ppm]	RT [min]	# Missed Cleavages
	High	NYFTEQEWDQLR	4	1	1	547314426		0	0	0.0003153	75.24	8.03917e-05	2	1628.74	2.12622	142.708	0
503202616	MULTISPECIES: PTS alpha-glucoside transporter subunit IIBC [Lactobacillus]	193.61	6.3	3	1	1	5	270	27.8056	4.88135
	A3	Sequence	# PSMs	# Proteins	# Protein Groups	Protein Group Accessions	Modifications	ΔCn	q-Value	PEP	IonScore	Exp Value	Charge	MH+ [Da]	ΔM [ppm]	RT [min]	# Missed Cleavages
	High	IAIPAALLLAIPASTVR	5	3	1	503202616		0	0	9.266e-09	69.66	2.22505e-05	3	1690.06	1.12245	222.328	0
546845940	mIP family glycerol uptake facilitator protein GlpF [Prevotella sp. CAG:924]	192.092	4.37	1	1	1	5	252	26.7136	5.90967
	A3	Sequence	# PSMs	# Proteins	# Protein Groups	Protein Group Accessions	Modifications	ΔCn	q-Value	PEP	IonScore	Exp Value	Charge	MH+ [Da]	ΔM [ppm]	RT [min]	# Missed Cleavages
	High	IAFAILPIPNK	5	1	1	546845940		0	0	7.826e-06	96.55	4.90167e-07	2	1196.74	1.98874	160.245	0
546348558	phosphoenolpyruvate carboxykinase [ATP] [Alistipes sp. CAG:514]	190.887	4.31	2	1	2	6	534	60.1033	7.92822
	A3	Sequence	# PSMs	# Proteins	# Protein Groups	Protein Group Accessions	Modifications	ΔCn	q-Value	PEP	IonScore	Exp Value	Charge	MH+ [Da]	ΔM [ppm]	RT [min]	# Missed Cleavages
	High	AYLVNTGWNGTGK	3	10	2	495162970;546348558		0	0	0.0002765	60.79	0.00759379	2	1380.69	2.58578	92.6691	0
	High	VANFEELGLR	3	2	1	546348558		0	0.003	0.03449	56.88	0.0245687	2	1147.61	3.49448	113.202	0
492435085	putative S-layer y domain protein, partial [Mitsuokella multacida]	189.686	5.47	12	1	1	3	274	30.2669	6.12549
	A3	Sequence	# PSMs	# Proteins	# Protein Groups	Protein Group Accessions	Modifications	ΔCn	q-Value	PEP	IonScore	Exp Value	Charge	MH+ [Da]	ΔM [ppm]	RT [min]	# Missed Cleavages
	High	LAAEFSDELNNLGVR	3	12	1	492435085		0	0	1.151e-06	96.77	2.14479e-06	2	1647.84	1.94216	155.52	0
146983	outer membrane protein II, partial [Escherichia fergusonii]	185.53	11.11	56	2	2	5	243	26.1143	5.32568
	A3	Sequence	# PSMs	# Proteins	# Protein Groups	Protein Group Accessions	Modifications	ΔCn	q-Value	PEP	IonScore	Exp Value	Charge	MH+ [Da]	ΔM [ppm]	RT [min]	# Missed Cleavages
	High	LGYPITDDLDIYTR	3	56	1	146983		0	0	8.097e-05	72.06	0.000566953	2	1654.84	3.6095	163.019	0
	High	IGSDAYNQGLSER	2	56	1	146983		0	0	2.398e-06	70.02	0.000593097	2	1409.67	4.91721	59.5952	0
494107360	fucose isomerase [Subdoligranulum variabile]	184.26	16.85	6	1	2	5	178	19.9698	6.771
	A3	Sequence	# PSMs	# Proteins	# Protein Groups	Protein Group Accessions	Modifications	ΔCn	q-Value	PEP	IonScore	Exp Value	Charge	MH+ [Da]	ΔM [ppm]	RT [min]	# Missed Cleavages
	High	GTLEGDIAASDITFYR	2	7	2	494107360;493902524		0	0	1.081e-07	81.88	5.08698e-05	2	1728.85	1.58833	153.533	0
	High	AYIAQGEVLPVATR	3	6	1	494107360		0	0	0.001242	77.5	0.000149381	2	1487.83	3.59764	105.695	0
494130211	methylmalonyl-CoA carboxyltransferase [Dialister invisus]	183.87	8.84	5	3	3	6	509	55.1136	5.65576
	A3	Sequence	# PSMs	# Proteins	# Protein Groups	Protein Group Accessions	Modifications	ΔCn	q-Value	PEP	IonScore	Exp Value	Charge	MH+ [Da]	ΔM [ppm]	RT [min]	# Missed Cleavages
	High	DLPGEGVVTGYGTVDGR	3	5	1	494130211		0	0	2.419e-05	81.45	5.85956e-05	2	1691.83	3.86234	125.423	0
	High	VGAPcVGLNDSGGAR	2	5	1	494130211	C5(Carbamidomethyl)	0	0	3.078e-05	64.7	0.00190232	2	1429.69	3.09128	66.1682	0
	High	IQEAVDALSGYGK	1	5	1	494130211		0	0	0.0001909	59.3	0.0125065	2	1350.69	2.31846	92.1001	0
493902254	rubredoxin [Prevotella copri]	183.28	21.28	1	2	3	5	188	21.0797	6.39209
	A3	Sequence	# PSMs	# Proteins	# Protein Groups	Protein Group Accessions	Modifications	ΔCn	q-Value	PEP	IonScore	Exp Value	Charge	MH+ [Da]	ΔM [ppm]	RT [min]	# Missed Cleavages
	High	SITTFDLQYAHR	2	2	2	493902254;652855302		0	0	0.0007328	66.4	0.00211654	2	1451.73	2.54979	99.0944	0
	High	ITFTSGVNAASAEFTTK	2	1	1	493902254		0	0	1.24e-05	63.08	0.00452128	2	1744.88	2.59447	129.368	0
	Medium	TELATAYPDAR	1	1	1	493902254		0	0.015	0.1278	54.34	0.0297255	2	1207.6	1.00523	59.9223	0
546357015	motA/TolQ/ExbB proton channel [Bacteroides sp. CAG:1060]	181.237	8.17	3	1	2	4	257	27.0814	4.98291
	A3	Sequence	# PSMs	# Proteins	# Protein Groups	Protein Group Accessions	Modifications	ΔCn	q-Value	PEP	IonScore	Exp Value	Charge	MH+ [Da]	ΔM [ppm]	RT [min]	# Missed Cleavages
	High	GPVASIFYQGLLR	3	1	1	546357015		0	0	9.057e-05	78.79	8.03189e-05	2	1420.8	3.14656	168.971	0
	Medium	ILYLSFSK	1	4	2	546357015;547921256		0	0.015	0.1269	53.06	0.0365372	2	970.562	1.71577	119.942	0
547555062	glyceraldehyde-3-phosphate dehydrogenase type I [Prevotella sp. CAG:604]	181.109	14.04	6	1	4	11	342	36.4625	6.41748
	A3	Sequence	# PSMs	# Proteins	# Protein Groups	Protein Group Accessions	Modifications	ΔCn	q-Value	PEP	IonScore	Exp Value	Charge	MH+ [Da]	ΔM [ppm]	RT [min]	# Missed Cleavages
	High	YDTAQGGFAGK	3	14	3	490514336;490506422;547555062		0	0	0.0002741	65.8	0.000838056	2	1114.52	2.18491	39.7776	0
	High	AGAQNIVPNSTGAAK	1	1	1	547555062		0	0	0.003946	65.05	0.00274832	2	1398.74	2.0422	45.7824	0
	High	ASAHLTAGAK	1	31	3	653148526;494873851;547555062		0	0	0.0002488	54.59	0.0191764	2	926.506	0.162436	7.67859	0
	High	AIGLVIPELNGK	6	55	7	518621236;547949339;490514336;490506422;547472381;547555062;511036673		0	0	0.003157	54.18	0.00798225	2	1223.74	3.70401	147.062	0
495162970	phosphoenolpyruvate carboxykinase [Roseburia inulinivorans]	180.23	6.93	8	2	3	6	534	59.2626	5.07178
	A3	Sequence	# PSMs	# Proteins	# Protein Groups	Protein Group Accessions	Modifications	ΔCn	q-Value	PEP	IonScore	Exp Value	Charge	MH+ [Da]	ΔM [ppm]	RT [min]	# Missed Cleavages
	High	LFVVDAFcGANK	2	8	1	495162970	C8(Carbamidomethyl)	0	0	0.001643	69.99	0.000794708	2	1340.67	3.54381	142.932	0
	High	AYLVNTGWNGTGK	3	10	2	495162970;546348558		0	0	0.0002765	60.79	0.00759379	2	1380.69	2.58578	92.6691	0
	High	GIIDAILNGDIK	1	8	1	495162970		0	0	0.001226	51.85	0.0497826	2	1241.71	2.9148	195.496	0
551311678	flagellin [Treponema bryantii]	179.92	5.94	1	1	2	4	286	31.1345	5.24951
	A3	Sequence	# PSMs	# Proteins	# Protein Groups	Protein Group Accessions	Modifications	ΔCn	q-Value	PEP	IonScore	Exp Value	Charge	MH+ [Da]	ΔM [ppm]	RT [min]	# Missed Cleavages
	High	LSLATPEDANR	3	1	1	551311678		0	0	0.005467	82.44	4.38128e-05	2	1186.61	1.29308	64.0369	0
	Low	LELTVK	1	1	1	551311678		0	0.445	0.8469	52.9	0.0220584	2	702.441	2.47923	53.2523	0
547920725	putative uncharacterized protein [Alistipes sp. CAG:435]	179.604	5.43	1	3	3	7	663	70.3597	4.98291
	A3	Sequence	# PSMs	# Proteins	# Protein Groups	Protein Group Accessions	Modifications	ΔCn	q-Value	PEP	IonScore	Exp Value	Charge	MH+ [Da]	ΔM [ppm]	RT [min]	# Missed Cleavages
	High	AAEGGPAIENIGLK	2	1	1	547920725		0	0	2.69e-05	67.42	0.00154794	2	1339.72	2.03141	94.7588	0
	High	ITTAANVGNNTR	3	1	1	547920725		0	0	0.005472	60.12	0.0103545	2	1231.64	1.86065	27.4628	0
	High	VGDVLTVIGK	2	1	1	547920725		0	0.001	0.01019	51.93	0.0333839	2	1000.6	1.12402	109.302	0
259016260	RecName: Full=Creatine kinase U-type, mitochondrial; AltName: Full=Acidic-type mitochondrial creatine kinase; Short=Mia-CK; AltName: Full=Ubiquitous mitochondrial creatine kinase; Short=U-MtCK; Flags: Precursor	179.321	8.41	2	3	3	5	416	46.9202	8.33838
	A3	Sequence	# PSMs	# Proteins	# Protein Groups	Protein Group Accessions	Modifications	ΔCn	q-Value	PEP	IonScore	Exp Value	Charge	MH+ [Da]	ΔM [ppm]	RT [min]	# Missed Cleavages
	High	LGYILTcPSNLGTGLR	3	2	1	259016260	C7(Carbamidomethyl)	0	0	6.742e-08	77.65	0.000173354	2	1734.92	1.71094	144.762	0
	High	VVVDALSGLK	1	2	1	259016260		0	0.001	0.005722	56	0.0229797	2	1000.61	1.551	100.959	0
	High	HTTDLDASK	1	2	1	259016260		0	0.008	0.07878	51.85	0.0267591	2	987.476	1.63583	8.40391	0
545586610	methylmalonyl-CoA carboxyltransferase 12S subunit [Phascolarctobacterium sp. CAG:266]	178.61	3.35	1	1	1	3	508	55.0367	5.77002
	A3	Sequence	# PSMs	# Proteins	# Protein Groups	Protein Group Accessions	Modifications	ΔCn	q-Value	PEP	IonScore	Exp Value	Charge	MH+ [Da]	ΔM [ppm]	RT [min]	# Missed Cleavages
	High	ELPGEGVTTGYGTVDGR	3	1	1	545586610		0	0	4.109e-06	82.04	4.19803e-05	2	1707.82	1.51727	96.4422	0
544650204	Major outer membrane protein [Campylobacter concisus]	177.107	3.45	4	1	1	3	406	44.6389	5.64307
	A3	Sequence	# PSMs	# Proteins	# Protein Groups	Protein Group Accessions	Modifications	ΔCn	q-Value	PEP	IonScore	Exp Value	Charge	MH+ [Da]	ΔM [ppm]	RT [min]	# Missed Cleavages
	High	AAIDDNFFGVIGFR	3	4	1	544650204		0	0	3.546e-05	74.7	0.000274064	2	1541.78	2.71567	206.012	0
655521611	membrane protein [Prevotella sp. P6B4]	175.853	1.22	1	1	1	3	1063	118.227	7.06396
	A3	Sequence	# PSMs	# Proteins	# Protein Groups	Protein Group Accessions	Modifications	ΔCn	q-Value	PEP	IonScore	Exp Value	Charge	MH+ [Da]	ΔM [ppm]	RT [min]	# Missed Cleavages
	High	VYVSGNNLWLWTR	3	1	1	655521611		0	0	1.675e-06	90.83	8.68054e-06	2	1607.84	3.41154	167.973	0
547922140	ferritin [Alistipes sp. CAG:435]	174.11	19.5	1	2	2	4	159	18.007	4.81787
	A3	Sequence	# PSMs	# Proteins	# Protein Groups	Protein Group Accessions	Modifications	ΔCn	q-Value	PEP	IonScore	Exp Value	Charge	MH+ [Da]	ΔM [ppm]	RT [min]	# Missed Cleavages
	High	EQVEEEDSALTIVER	3	1	1	547922140		0	0	4.166e-08	84.53	2.36554e-05	2	1746.84	2.29443	111.22	0
	High	AGEAGAFFVDAELAKR	1	1	1	547922140		0	0	0.0008754	65.85	0.00260855	3	1651.85	1.04425	122.855	1
505329351	Flagellin and related hook-associated proteins [Eubacterium rectale]	174.037	8.35	2	1	3	5	455	47.4807	5.35107
	A3	Sequence	# PSMs	# Proteins	# Protein Groups	Protein Group Accessions	Modifications	ΔCn	q-Value	PEP	IonScore	Exp Value	Charge	MH+ [Da]	ΔM [ppm]	RT [min]	# Missed Cleavages
	High	SSIQDEIDQLTTEIDR	2	2	1	505329351		0	0	9.1e-06	82.05	4.64782e-05	2	1862.9	3.80241	206.825	0
	High	AADDAAGLSISEK	1	3	2	505329351;547909007		0	0	0.0006941	51.66	0.050128	2	1247.61	2.67101	64.3316	0
	Medium	SSLGAVQNR	2	3	2	544911756;505329351		0	0.026	0.1808	58.11	0.0171607	2	931.498	2.53474	20.7774	0
654801433	pyruvate-flavodoxin oxidoreductase [Veillonella magna]	173.317	2.97	1	1	3	7	1177	127.856	6.0874
	A3	Sequence	# PSMs	# Proteins	# Protein Groups	Protein Group Accessions	Modifications	ΔCn	q-Value	PEP	IonScore	Exp Value	Charge	MH+ [Da]	ΔM [ppm]	RT [min]	# Missed Cleavages
	High	VPFVNFFDGFR	2	17	3	338225334;654801433;494107514		0	0	0.002477	71.81	0.000551883	2	1344.68	3.92607	203.299	0
	High	VAGELLPGVFHVAAR	2	1	1	654801433		0	0	6.11e-05	61.45	0.00354885	3	1535.87	2.4219	133.464	0
	Medium	LVTQLFGDR	3	20	4	338225334;511067611;548304195;654801433		0	0.036	0.2264	56.17	0.0251465	2	1048.58	2.59887	103.257	0
546429190	putative uncharacterized protein [Dorea sp. CAG:105]	170.609	14.44	2	0	2	6	180	19.7557	5.33838
	A3	Sequence	# PSMs	# Proteins	# Protein Groups	Protein Group Accessions	Modifications	ΔCn	q-Value	PEP	IonScore	Exp Value	Charge	MH+ [Da]	ΔM [ppm]	RT [min]	# Missed Cleavages
	High	GVSEDILADLR	2	4	2	494108895;546429190		0	0	0.001516	63.98	0.00430081	2	1187.63	2.71053	145.061	0
	High	FAELLGEVITDSTKK	4	15	3	505337175;546429190;651393762		0	0	6.955e-07	59.24	0.00943785	3	1650.9	2.68089	160.122	1
148747492	keratin, type II cytoskeletal 2 epidermal [Sus scrofa]	167.95	4.05	1	2	2	4	642	65.8259	7.51807
	A3	Sequence	# PSMs	# Proteins	# Protein Groups	Protein Group Accessions	Modifications	ΔCn	q-Value	PEP	IonScore	Exp Value	Charge	MH+ [Da]	ΔM [ppm]	RT [min]	# Missed Cleavages
	High	TAAENDFVTLKK	1	1	1	148747492		0	0	0.000961	68.15	0.00143297	3	1336.71	2.91235	60.6489	1
	High	GFSSGSAVVSGGSR	3	1	1	148747492		0	0	0.0008073	62.68	0.00326827	2	1254.61	1.63501	46.8841	0
350590321	PREDICTED: keratin, type I cytoskeletal 14-like isoformX1 [Sus scrofa]	166.96	8.67	2	3	4	8	473	51.5764	5.10986
	A3	Sequence	# PSMs	# Proteins	# Protein Groups	Protein Group Accessions	Modifications	ΔCn	q-Value	PEP	IonScore	Exp Value	Charge	MH+ [Da]	ΔM [ppm]	RT [min]	# Missed Cleavages
	High	ALEEANADLEVK	2	2	1	350590321		0	0	0.0004051	64.34	0.00323733	2	1301.66	1.65847	73.9561	0
	High	TRLEQEIATYR	1	2	1	350590321		0	0	1.757e-05	54.48	0.0327436	2	1379.73	2.85255	77.9644	1
	High	VTmQNLNDR	3	3	2	311267334;350590321	M3(Oxidation)	0	0.001	0.01192	64.13	0.00198056	2	1106.53	1.97688	18.9319	0
	Medium	VLDELTLAR	2	2	1	350590321		0	0.021	0.1557	60.04	0.0124017	2	1029.6	2.1131	100.778	0
545869141	PREDICTED: phospholipase A2, major isoenzyme isoform X2 [Sus scrofa]	166.537	11.11	10	1	1	3	117	13.0707	5.46533
	A3	Sequence	# PSMs	# Proteins	# Protein Groups	Protein Group Accessions	Modifications	ΔCn	q-Value	PEP	IonScore	Exp Value	Charge	MH+ [Da]	ΔM [ppm]	RT [min]	# Missed Cleavages
	High	NNAcEAFIcNcDR	3	10	1	545869141	C4(Carbamidomethyl); C9(Carbamidomethyl); C11(Carbamidomethyl)	0	0	1.674e-05	70.53	9.32469e-06	2	1643.64	1.88143	74.6968	0
505337175	MULTISPECIES: Rubrerythrin [Ruminococcus]	166.34	14.53	5	0	2	5	179	19.8606	5.21143
	A3	Sequence	# PSMs	# Proteins	# Protein Groups	Protein Group Accessions	Modifications	ΔCn	q-Value	PEP	IonScore	Exp Value	Charge	MH+ [Da]	ΔM [ppm]	RT [min]	# Missed Cleavages
	High	FAELLGEVLTDSTKK	4	15	3	505337175;546429190;651393762		0	0	6.955e-07	59.24	0.00943785	3	1650.9	2.68089	160.122	1
	High	YAFEEAEHAAK	1	7	2	505337175;547922848		0	0.003	0.03858	48.41	0.0530929	2	1265.58	3.48673	57.3141	0
496396571	pyruvate phosphate dikinase [Treponema sp. JC4]	166.09	4.47	2	3	3	4	895	97.7656	5.69385
	A3	Sequence	# PSMs	# Proteins	# Protein Groups	Protein Group Accessions	Modifications	ΔCn	q-Value	PEP	IonScore	Exp Value	Charge	MH+ [Da]	ΔM [ppm]	RT [min]	# Missed Cleavages
	High	GFEVLANAEQNEAPQAFR	2	2	1	496396571		0	0	2.135e-09	92.26	4.80295e-06	2	1990.97	3.68288	140.87	0
	High	LGLNYVScSPFR	1	5	1	496396571	C8(Carbamidomethyl)	0	0	0.002149	55.59	0.0180295	2	1412.7	2.1595	129.893	0
	High	FGAAGIGLcR	1	2	1	496396571	C9(Carbamidomethyl)	0	0.001	0.01166	58.55	0.0139153	2	1021.53	2.81072	86.1864	0
518385265	hypothetical protein [Zymophilus raffinosivorans]	165.35	3.58	1	1	1	4	447	46.3605	7.45947
	A3	Sequence	# PSMs	# Proteins	# Protein Groups	Protein Group Accessions	Modifications	ΔCn	q-Value	PEP	IonScore	Exp Value	Charge	MH+ [Da]	ΔM [ppm]	RT [min]	# Missed Cleavages
	High	INSAADDASGYQISER	4	1	1	518385265		0	0	8.102e-06	68.1	0.000579738	2	1696.78	1.46245	73.944	0
546348524	pyruvate-flavodoxin oxidoreductase [Alistipes sp. CAG:514]	165.26	2.55	3	1	2	4	1175	128.284	6.84424
	A3	Sequence	# PSMs	# Proteins	# Protein Groups	Protein Group Accessions	Modifications	ΔCn	q-Value	PEP	IonScore	Exp Value	Charge	MH+ [Da]	ΔM [ppm]	RT [min]	# Missed Cleavages
	High	FYGLGSDGTVGANK	2	8	2	546348524;494847739		0	0	2.538e-07	64.62	0.00199148	2	1385.67	2.09404	90.4452	0
	High	ALFQGQSNSPLIIGGR	2	2	1	546348524		0	0	0.0001251	61.52	0.00695226	2	1657.9	1.49424	133.313	0
567456559	hypothetical protein T231_01020, partial [Tannerella sp. oral taxon BU063 isolate Cell 6/7/9]	164.457	7.14	289	1	1	3	182	20.9593	6.52197
	A3	Sequence	# PSMs	# Proteins	# Protein Groups	Protein Group Accessions	Modifications	ΔCn	q-Value	PEP	IonScore	Exp Value	Charge	MH+ [Da]	ΔM [ppm]	RT [min]	# Missed Cleavages
	High	AFATNFNPEINIR	3	289	1	567456559		0	0	0.0001563	82.66	6.18063e-05	2	1506.78	4.16214	132.269	0
492950462	elongation factor Tu [Holdemania filiformis]	162.41	8.12	1	2	2	4	394	43.0159	5.30029
	A3	Sequence	# PSMs	# Proteins	# Protein Groups	Protein Group Accessions	Modifications	ΔCn	q-Value	PEP	IonScore	Exp Value	Charge	MH+ [Da]	ΔM [ppm]	RT [min]	# Missed Cleavages
	High	LLDFAEAGDNIGALLR	3	1	1	492950462		0	0	3.094e-06	76.48	0.000239178	2	1687.91	3.73311	207.924	0
	High	GITINTAHVEYQTETR	1	1	1	492950462		0	0	6.152e-07	57.63	0.0167655	3	1832.92	2.67496	79.2414	0
545836395	PREDICTED: tetraspanin 1 isoform X1 [Sus scrofa]	162.383	5.81	1	1	1	3	241	26.2741	5.23682
	A3	Sequence	# PSMs	# Proteins	# Protein Groups	Protein Group Accessions	Modifications	ΔCn	q-Value	PEP	IonScore	Exp Value	Charge	MH+ [Da]	ΔM [ppm]	RT [min]	# Missed Cleavages
	High	TVQGcFNQLLYDIR	3	1	1	545836395	C5(Carbamidomethyl)	0	0	1.631e-06	78.08	0.000131397	2	1726.86	2.41883	176.312	0
330864705	protein WAP-3 precursor [Sus scrofa]	161.82	8.33	1	1	1	5	144	15.6241	8.04541
	A3	Sequence	# PSMs	# Proteins	# Protein Groups	Protein Group Accessions	Modifications	ΔCn	q-Value	PEP	IonScore	Exp Value	Charge	MH+ [Da]	ΔM [ppm]	RT [min]	# Missed Cleavages
	High	IIFcPLVNPPIK	5	1	1	330864705	C4(Carbamidomethyl)	0	0	0.002394	69.86	0.000411261	2	1410.82	1.88321	157.251	0
518373299	hypothetical protein [Selenomonas bovis]	160.19	4.15	2	1	1	3	386	41.5546	5.17334
	A3	Sequence	# PSMs	# Proteins	# Protein Groups	Protein Group Accessions	Modifications	ΔCn	q-Value	PEP	IonScore	Exp Value	Charge	MH+ [Da]	ΔM [ppm]	RT [min]	# Missed Cleavages
	High	LSDPQYAGTSSEGGAK	3	2	1	518373299		0	0	1.931e-06	69.78	0.000472825	2	1567.73	3.29393	45.6529	0
503525172	DNA-directed RNA polymerase subunit alpha [Treponema brennaborense]	159.287	5.43	2	1	1	3	350	39.4131	4.98291
	A3	Sequence	# PSMs	# Proteins	# Protein Groups	Protein Group Accessions	Modifications	ΔCn	q-Value	PEP	IonScore	Exp Value	Charge	MH+ [Da]	ΔM [ppm]	RT [min]	# Missed Cleavages
	High	FTAYPFETGFGTTVGNTLR	3	2	1	503525172		0	0	1.354e-08	75.81	0.000239796	2	2079.02	2.16033	174.886	0
545858953	PREDICTED: myeloperoxidase [Sus scrofa]	158.946	6.54	1	4	4	6	719	81.2213	9.65674
	A3	Sequence	# PSMs	# Proteins	# Protein Groups	Protein Group Accessions	Modifications	ΔCn	q-Value	PEP	IonScore	Exp Value	Charge	MH+ [Da]	ΔM [ppm]	RT [min]	# Missed Cleavages
	High	VGPLLAcLIGTQFR	3	1	1	545858953	C7(Carbamidomethyl)	0	0	2.028e-05	59.07	0.00995708	2	1544.87	2.71162	192.651	0
	High	IIcDNTGITVVSK	1	1	1	545858953	C3(Carbamidomethyl)	0	0.001	0.01257	54.49	0.0398047	2	1419.75	1.64278	81.1133	0
	High	IANVFTNAFR	1	1	1	545858953		0	0.002	0.02377	61.69	0.0054108	2	1152.62	1.96286	122.036	0
	High	QNQIVVDEIR	1	1	1	545858953		0	0.002	0.02416	51.17	0.0563466	2	1213.66	2.13753	75.6224	0
517992883	MULTISPECIES: elongation factor Tu [Clostridiales]	158.659	8.82	5	1	2	4	397	43.6909	5.09717
	A3	Sequence	# PSMs	# Proteins	# Protein Groups	Protein Group Accessions	Modifications	ΔCn	q-Value	PEP	IonScore	Exp Value	Charge	MH+ [Da]	ΔM [ppm]	RT [min]	# Missed Cleavages
	High	LLDEAQAGDNIGALLR	3	19	1	517992883		0	0	1.389e-09	76.72	0.000185914	2	1668.9	2.86932	157.025	0
	High	VAGNTATDFANIDKAPEER	1	5	2	502249642;517992883		0	0	1.085e-06	65.29	0.00235893	3	2018.98	3.50531	86.9058	1
651393762	Reverse rubrerythrin-1 [Butyrivibrio sp. NC3005]	157.85	14.53	8	0	2	5	179	19.7515	5.04639
	A3	Sequence	# PSMs	# Proteins	# Protein Groups	Protein Group Accessions	Modifications	ΔCn	q-Value	PEP	IonScore	Exp Value	Charge	MH+ [Da]	ΔM [ppm]	RT [min]	# Missed Cleavages
	High	FAELLGEVLTDSTKK	4	15	3	505337175;546429190;651393762		0	0	6.955e-07	59.24	0.00943785	3	1650.9	2.68089	160.122	1
	High	VEAENGATAGK	1	10	2	651393762;494108895		0	0.001	0.01039	59.12	0.00770957	2	1046.51	1.33932	8.59905	0
350580091	PREDICTED: proteoglycan 3 [Sus scrofa]	155.28	8.93	1	1	2	5	224	25.1132	5.30029
	A3	Sequence	# PSMs	# Proteins	# Protein Groups	Protein Group Accessions	Modifications	ΔCn	q-Value	PEP	IonScore	Exp Value	Charge	MH+ [Da]	ΔM [ppm]	RT [min]	# Missed Cleavages
	High	INSFIQNAIcLR	3	1	1	350580091	C10(Carbamidomethyl)	0	0	4.634e-05	78.86	0.000150053	2	1448.77	3.34585	147.287	0
	Low	EAQNVcSR	2	1	1	350580091	C6(Carbamidomethyl)	0	0.202	0.6756	49.21	0.0237537	2	963.431	0.15443	7.55626	0
47523126	ficolin-2 precursor [Sus scrofa]	154.81	13.31	1	4	4	5	323	34.6597	5.98584
	A3	Sequence	# PSMs	# Proteins	# Protein Groups	Protein Group Accessions	Modifications	ΔCn	q-Value	PEP	IonScore	Exp Value	Charge	MH+ [Da]	ΔM [ppm]	RT [min]	# Missed Cleavages
	High	YLGGSHGSFANGVNWSSGK	1	1	1	47523126		0	0	4.695e-11	58.03	0.0070841	2	1924.9	2.348	90.0727	0
	High	VVGLEGSDKLSILR	1	1	1	47523126		0	0	8.783e-06	54.4	0.0195432	3	1485.87	2.02575	118.65	1
	High	RSDGSVDFYR	1	1	1	47523126		0	0	0.003587	50.53	0.0331613	2	1201.56	2.19061	47.8432	1
	High	SDGSVDFYR	2	1	1	47523126		0	0.007	0.06371	54.33	0.00510296	2	1045.46	2.32797	65.4013	0
146741296	keratin 1 [Sus scrofa]	153.62	4.13	2	2	2	4	629	65.1589	8.14795
	A3	Sequence	# PSMs	# Proteins	# Protein Groups	Protein Group Accessions	Modifications	ΔCn	q-Value	PEP	IonScore	Exp Value	Charge	MH+ [Da]	ΔM [ppm]	RT [min]	# Missed Cleavages
	High	SLNNQFASFIDKVR	3	2	1	146741296		0	0	9.43e-06	70	0.000949225	3	1638.86	1.52458	148.322	1
	High	FLEQQNQVLQTK	1	2	1	146741296		0	0	6.2e-05	56	0.0284747	2	1475.79	1.9883	80.0487	0
518621236	glyceraldehyde-3-phosphate dehydrogenase, partial [Streptococcus sobrinus]	153.605	11.99	20	1	3	10	317	33.502	5.68115
	A3	Sequence	# PSMs	# Proteins	# Protein Groups	Protein Group Accessions	Modifications	ΔCn	q-Value	PEP	IonScore	Exp Value	Charge	MH+ [Da]	ΔM [ppm]	RT [min]	# Missed Cleavages
	High	VPVPTGSLTELVSVLDKK	1	15	1	518621236		0	0	1.897e-06	61.05	0.00207267	3	1882.09	2.71475	188.379	1
	High	AIGLVLPELNGK	6	55	7	518621236;547949339;490514336;490506422;547472381;547555062;511036673		0	0	0.003157	54.18	0.00798225	2	1223.74	3.70401	147.062	0
	Medium	VGINGFGR	3	296	6	504659027;518621236;494873851;504335109;490417192;520879538		0	0.022	0.1604	66.75	0.00140659	2	819.448	1.53956	63.8721	0
490417192	glyceraldehyde-3-phosphate dehydrogenase [Bacteroides eggerthii]	153.583	12.5	52	1	3	5	336	35.9671	6.25244
	A3	Sequence	# PSMs	# Proteins	# Protein Groups	Protein Group Accessions	Modifications	ΔCn	q-Value	PEP	IonScore	Exp Value	Charge	MH+ [Da]	ΔM [ppm]	RT [min]	# Missed Cleavages
	High	VVSWYDNEIGYSNK	1	52	2	490417192;520879538		0	0	7.602e-06	59.66	0.00497784	2	1673.79	4.85282	115.849	0
	High	GTQFVSNAScTTNcLAPIAK	1	57	1	490417192	C10(Carbamidomethyl); C14(Carbamidomethyl)	0	0	7.845e-06	50.35	0.0570329	2	2140.02	0.876023	103.481	0
	Medium	VGINGFGR	3	296	6	504659027;518621236;494873851;504335109;490417192;520879538		0	0.022	0.1604	66.75	0.00140659	2	819.448	1.53956	63.8721	0
651317222	LemA family protein [Acidobacterium sp. PMMR2]	153.447	9.38	1	1	1	3	192	21.5362	6.96143
	A3	Sequence	# PSMs	# Proteins	# Protein Groups	Protein Group Accessions	Modifications	ΔCn	q-Value	PEP	IonScore	Exp Value	Charge	MH+ [Da]	ΔM [ppm]	RT [min]	# Missed Cleavages
	High	ADQNFLALQDQLEGTENR	3	1	1	651317222		0	0	1.752e-08	84.33	2.44627e-05	2	2061.99	1.54351	150.115	0
488675900	30S ribosomal protein S4 [[Clostridium] hathewayi]	153.442	11.32	66	1	2	5	159	18.3116	9.29053
	A3	Sequence	# PSMs	# Proteins	# Protein Groups	Protein Group Accessions	Modifications	ΔCn	q-Value	PEP	IonScore	Exp Value	Charge	MH+ [Da]	ΔM [ppm]	RT [min]	# Missed Cleavages
	High	FIYGVLEKPFR	3	66	1	488675900		0	0	7.22e-05	65.71	0.00155116	3	1368.77	1.78285	125.648	0
	Low	LDNVVFR	2	92	2	488675900;547926345		0	0.057	0.3101	66.2	0.00236791	2	862.48	2.43589	73.3995	0
653228170	ABC transporter substrate-binding protein [Lachnospiraceae bacterium AC2031]	152.55	2.91	1	1	1	3	481	52.0068	4.03076
	A3	Sequence	# PSMs	# Proteins	# Protein Groups	Protein Group Accessions	Modifications	ΔCn	q-Value	PEP	IonScore	Exp Value	Charge	MH+ [Da]	ΔM [ppm]	RT [min]	# Missed Cleavages
	High	VLNIQcWNDEFANR	3	1	1	653228170	C6(Carbamidomethyl)	0	0	6.455e-06	69.2	0.000559059	2	1778.83	2.2495	146.706	0
338225334	pyruvate:ferredoxin oxidoreductase I [Clostridium autoethanogenum DSM 10061]	151.607	2.91	9	0	3	6	1167	128.275	6.46826
	A3	Sequence	# PSMs	# Proteins	# Protein Groups	Protein Group Accessions	Modifications	ΔCn	q-Value	PEP	IonScore	Exp Value	Charge	MH+ [Da]	ΔM [ppm]	RT [min]	# Missed Cleavages
	High	VPFVNFFDGFR	2	17	3	338225334;654801433;494107514		0	0	0.002477	71.81	0.000551883	2	1344.68	3.92607	203.299	0
	High	FWGLGSDGTVGANK	1	11	2	338225334;548304195		0	0	6.353e-07	57.13	0.0147767	2	1408.69	2.14024	118.254	0
	Medium	LVTQLFGDR	3	20	4	338225334;511067611;548304195;654801433		0	0.036	0.2264	56.17	0.0251465	2	1048.58	2.59887	103.257	0
47575891	peptidoglycan recognition protein 1 precursor [Sus scrofa]	151.447	9.79	1	1	1	3	194	21.1276	8.5874
	A3	Sequence	# PSMs	# Proteins	# Protein Groups	Protein Group Accessions	Modifications	ΔCn	q-Value	PEP	IonScore	Exp Value	Charge	MH+ [Da]	ΔM [ppm]	RT [min]	# Missed Cleavages
	High	YVVVSHTAGSTcDNPAScR	3	1	1	47575891	C12(Carbamidomethyl); C18(Carbamidomethyl)	0	0	2.81e-07	62.15	0.00108498	3	2080.92	2.32019	50.1971	0
54888438	immunoglobulin heavy chain variable region [Sus scrofa]	151.37	24.8	1	1	2	4	125	13.4606	8.27979
	A3	Sequence	# PSMs	# Proteins	# Protein Groups	Protein Group Accessions	Modifications	ΔCn	q-Value	PEP	IonScore	Exp Value	Charge	MH+ [Da]	ΔM [ppm]	RT [min]	# Missed Cleavages
	High	LVESGGGLVQPGGSLR	2	112	2	119662969;54888438		0	0	1.055e-06	59.63	0.00855344	2	1525.84	2.91306	86.4789	0
	Medium	DNSQNTAYLQMNSRR	2	1	1	54888438		0	0.043	0.2567	56.68	0.00666762	2	1797.82	-4.94094	85.2736	1
551311910	50S ribosomal protein L22 [Treponema bryantii]	151.267	10.17	1	1	1	3	118	13.119	9.81787
	A3	Sequence	# PSMs	# Proteins	# Protein Groups	Protein Group Accessions	Modifications	ΔCn	q-Value	PEP	IonScore	Exp Value	Charge	MH+ [Da]	ΔM [ppm]	RT [min]	# Missed Cleavages
	High	SAAANALNQNSK	3	1	1	551311910		0	0	9.079e-06	74.19	0.000280476	2	1188.6	1.58936	19.9967	0
335297670	PREDICTED: keratin, type I microfibrillar, 47.6 kDa-like isoform X1 [Sus scrofa]	150.29	5.21	6	2	2	4	403	45.7696	4.76709
	A3	Sequence	# PSMs	# Proteins	# Protein Groups	Protein Group Accessions	Modifications	ΔCn	q-Value	PEP	IonScore	Exp Value	Charge	MH+ [Da]	ΔM [ppm]	RT [min]	# Missed Cleavages
	High	QNQEYQVLLDVR	2	6	1	335297670		0	0	0.0001624	60.96	0.00899547	2	1504.78	2.24278	124.25	0
	High	LEcEINTYR	2	6	1	335297670	C3(Carbamidomethyl)	0	0.002	0.01895	61.83	0.00271503	2	1197.56	2.48568	61.569	0
546706180	putative sugar ABC transporter ATP-binding protein [Firmicutes bacterium CAG:110]	149.76	3.78	1	2	2	4	423	46.9822	7.23975
	A3	Sequence	# PSMs	# Proteins	# Protein Groups	Protein Group Accessions	Modifications	ΔCn	q-Value	PEP	IonScore	Exp Value	Charge	MH+ [Da]	ΔM [ppm]	RT [min]	# Missed Cleavages
	High	EAAEILDITQYLGR	2	1	1	546706180		0	0	1e-06	75.53	0.000296887	2	1591.84	3.37911	195.492	0
	High	VKEAAEILDITQYLGR	2	1	1	546706180		0	0	2.363e-05	70.78	0.000640916	3	1819	2.71545	176.401	1
547472381	glyceraldehyde-3-phosphate dehydrogenase type I [Clostridium sp. CAG:492]	148.611	11.24	10	1	3	10	338	36.0355	6.25244
	A3	Sequence	# PSMs	# Proteins	# Protein Groups	Protein Group Accessions	Modifications	ΔCn	q-Value	PEP	IonScore	Exp Value	Charge	MH+ [Da]	ΔM [ppm]	RT [min]	# Missed Cleavages
	High	AIGLVIPELNGK	6	55	7	518621236;547949339;490514336;490506422;547472381;547555062;511036673		0	0	0.003157	54.18	0.00798225	2	1223.74	3.70401	147.062	0
	High	VPVPTGSTTILTAVVK	1	6	1	547472381		0	0	4.239e-07	46.38	0.0556212	2	1582.95	3.04834	141.312	0
	High	KVVISAPAGK	3	7	2	653148526;547472381		0	0.003	0.02889	76.73	9.68475e-05	2	969.612	2.49436	30.6004	1
547909007	flagellin and related hook-associated proteins [Clostridium sp. CAG:91]	147.828	10.66	1	1	3	6	422	43.8443	5.07178
	A3	Sequence	# PSMs	# Proteins	# Protein Groups	Protein Group Accessions	Modifications	ΔCn	q-Value	PEP	IonScore	Exp Value	Charge	MH+ [Da]	ΔM [ppm]	RT [min]	# Missed Cleavages
	High	LEHTINNLDNVVENTTSAESQIR	3	1	1	547909007		0	0	1.794e-10	69.78	0.000974301	3	2597.29	3.21376	129.518	0
	High	AADDAAGLSISEK	1	3	2	505329351;547909007		0	0	0.0006941	51.66	0.050128	2	1247.61	2.67101	64.3316	0
	Low	SALGAVQNR	2	2	2	547909007;505329351		0	0.051	0.2822	58.22	0.0136427	2	915.503	2.01937	28.6392	0
497344679	hypothetical protein, partial [Selenomonas sp. FOBRC9]	147.46	4.19	59	1	1	3	358	40.0347	6.39209
	A3	Sequence	# PSMs	# Proteins	# Protein Groups	Protein Group Accessions	Modifications	ΔCn	q-Value	PEP	IonScore	Exp Value	Charge	MH+ [Da]	ΔM [ppm]	RT [min]	# Missed Cleavages
	High	LAAEFADELNNLGVR	3	59	1	497344679		0	0	1.43e-07	95.86	2.76453e-06	2	1631.84	2.73189	165.728	0
311267334	PREDICTED: keratin, type I cytoskeletal 28 [Sus scrofa]	147.303	4.34	1	1	2	5	484	52.2588	5.23682
	A3	Sequence	# PSMs	# Proteins	# Protein Groups	Protein Group Accessions	Modifications	ΔCn	q-Value	PEP	IonScore	Exp Value	Charge	MH+ [Da]	ΔM [ppm]	RT [min]	# Missed Cleavages
	High	VTmQNLNDR	3	3	2	311267334;350590321	M3(Oxidation)	0	0.001	0.01192	64.13	0.00198056	2	1106.53	1.97688	18.9319	0
	High	ALEEANADLERK	2	1	1	311267334		0	0.001	0.01686	57.21	0.0145411	2	1358.68	-4.68933	75.8822	1
47523568	carboxypeptidase A1 precursor [Sus scrofa]	147.18	6.21	2	2	2	4	419	47.2057	5.30029
	A3	Sequence	# PSMs	# Proteins	# Protein Groups	Protein Group Accessions	Modifications	ΔCn	q-Value	PEP	IonScore	Exp Value	Charge	MH+ [Da]	ΔM [ppm]	RT [min]	# Missed Cleavages
	High	SAVAALTSLYGTK	3	2	1	47523568		0	0	4.067e-05	70.36	0.000591647	2	1281.71	2.5249	118.039	0
	High	SIVDFVNDHGNIK	1	2	1	47523568		0	0	0.0001054	53.95	0.0321368	3	1457.74	2.71819	115.918	0
222477799	RNA polymerase subunit [uncultured Prochlorococcus sp.]	146.2	3.99	2	1	1	2	301	33.5769	9.56885
	A3	Sequence	# PSMs	# Proteins	# Protein Groups	Protein Group Accessions	Modifications	ΔCn	q-Value	PEP	IonScore	Exp Value	Charge	MH+ [Da]	ΔM [ppm]	RT [min]	# Missed Cleavages
	High	FATSDLNDLYGR	2	2	1	222477799		0	0	2.415e-06	91.82	3.15508e-06	2	1371.66	2.9419	120.084	0
520879538	MULTISPECIES: glyceraldehyde-3-phosphate dehydrogenase [Megasphaera]	145.617	14.04	4	2	4	6	342	36.6815	5.99854
	A3	Sequence	# PSMs	# Proteins	# Protein Groups	Protein Group Accessions	Modifications	ΔCn	q-Value	PEP	IonScore	Exp Value	Charge	MH+ [Da]	ΔM [ppm]	RT [min]	# Missed Cleavages
	High	IVSNAScTTNcLAPIAK	1	5	1	520879538	C7(Carbamidomethyl); C11(Carbamidomethyl)	0	0	3.265e-08	69.23	0.00115379	2	1819.91	2.51645	78.3849	0
	High	VVSWYDNEIGYSNK	1	52	2	490417192;520879538		0	0	7.602e-06	59.66	0.00497784	2	1673.79	4.85282	115.849	0
	Medium	YVVLSAPSK	1	1	1	520879538		0	0.021	0.1562	53.3	0.0413307	2	963.554	2.68188	60.8657	0
	Medium	VGINGFGR	3	296	6	504659027;518621236;494873851;504335109;490417192;520879538		0	0.022	0.1604	66.75	0.00140659	2	819.448	1.53956	63.8721	0
545838534	PREDICTED: solute carrier family 44, member 4 isoform X3 [Sus scrofa]	144.701	3.61	3	2	2	5	665	74.0566	8.47021
	A3	Sequence	# PSMs	# Proteins	# Protein Groups	Protein Group Accessions	Modifications	ΔCn	q-Value	PEP	IonScore	Exp Value	Charge	MH+ [Da]	ΔM [ppm]	RT [min]	# Missed Cleavages
	High	IAIALLEEASR	2	3	1	545838534		0	0	0.0002514	69.63	0.00107876	2	1185.69	3.95792	134.577	0
	High	DIPTFPLSSAFIR	3	3	1	545838534		0	0	0.001036	54.91	0.0283494	2	1463.79	3.3309	198.483	0
491474647	MULTISPECIES: 30S ribosomal protein S3 [Dorea]	144.601	17.05	15	1	3	8	217	24.3008	9.36377
	A3	Sequence	# PSMs	# Proteins	# Protein Groups	Protein Group Accessions	Modifications	ΔCn	q-Value	PEP	IonScore	Exp Value	Charge	MH+ [Da]	ΔM [ppm]	RT [min]	# Missed Cleavages
	High	DAQLVAENIALQLENR	4	15	1	491474647		0	0	2.787e-08	79.38	9.98937e-05	2	1796.95	2.47427	188.125	0
	High	TEFYSEGTIPLQTLR	1	16	2	491474647;493490278		0	0	5.28e-05	52.28	0.057007	2	1754.9	1.55447	143.345	0
	Low	LVVDIK	3	16	2	491474647;493490278		0	0.634	0.9229	53.54	0.0328425	2	686.447	2.76866	64.2339	0
654170030	membane protease HflC [Treponema sp. C6A8]	144.187	7.3	1	2	2	3	315	36.2533	5.23682
	A3	Sequence	# PSMs	# Proteins	# Protein Groups	Protein Group Accessions	Modifications	ΔCn	q-Value	PEP	IonScore	Exp Value	Charge	MH+ [Da]	ΔM [ppm]	RT [min]	# Missed Cleavages
	High	YSDELTESVFNR	2	1	1	654170030		0	0	2.567e-05	83.74	1.28088e-05	2	1459.67	1.64392	117.293	0
	High	LVLSLDGDEQR	1	1	1	654170030		0	0	0.001277	57.6	0.018527	2	1244.65	2.90017	99.4409	0
497005254	TonB-linked outer membrane protein [Prevotella sp. oral taxon 306]	143.06	1.72	14	1	1	3	1049	114.834	7.44482
	A3	Sequence	# PSMs	# Proteins	# Protein Groups	Protein Group Accessions	Modifications	ΔCn	q-Value	PEP	IonScore	Exp Value	Charge	MH+ [Da]	ΔM [ppm]	RT [min]	# Missed Cleavages
	High	VAGLVVQNTAGGASGSTR	3	14	1	497005254		0	0	3.275e-07	80.3	0.000100891	2	1644.87	3.2163	63.636	0
651383482	hypothetical protein [Butyrivibrio sp. WCD3002]	142.85	2.79	2	1	1	3	537	59.1026	4.25928
	A3	Sequence	# PSMs	# Proteins	# Protein Groups	Protein Group Accessions	Modifications	ΔCn	q-Value	PEP	IonScore	Exp Value	Charge	MH+ [Da]	ΔM [ppm]	RT [min]	# Missed Cleavages
	High	DFNGGANTSSAAGFR	3	2	1	651383482		0	0	6.21e-06	66.86	0.000477891	2	1471.66	2.52527	71.8929	0
569539793	glutamate dehydrogenase [Escherichia albertii KF1]	142.833	16.26	209	0	2	6	123	14.5035	9.59814
	A3	Sequence	# PSMs	# Proteins	# Protein Groups	Protein Group Accessions	Modifications	ΔCn	q-Value	PEP	IonScore	Exp Value	Charge	MH+ [Da]	ΔM [ppm]	RT [min]	# Missed Cleavages
	High	VQFSSAIGPYK	3	209	2	569539793;595614516		0	0	0.0005707	66.71	0.00165283	2	1196.63	2.23401	91.6371	0
	High	FLGFEQTFK	3	200	3	569539793;546332410;547284672		0	0.001	0.007902	61.98	0.0060217	2	1116.57	1.82629	135.45	0
547518415	s-layer protein [Dialister sp. CAG:486]	142.79	4.12	1	1	1	3	291	31.9834	4.88135
	A3	Sequence	# PSMs	# Proteins	# Protein Groups	Protein Group Accessions	Modifications	ΔCn	q-Value	PEP	IonScore	Exp Value	Charge	MH+ [Da]	ΔM [ppm]	RT [min]	# Missed Cleavages
	High	GQVNESTYVQGR	3	1	1	547518415		0	0	0.0003259	67.65	0.00113003	2	1337.65	2.36931	45.959	0
504010785	succinate dehydrogenase [Bacteriovorax marinus]	141.619	2.64	1	1	1	5	643	71.5248	7.03467
	A3	Sequence	# PSMs	# Proteins	# Protein Groups	Protein Group Accessions	Modifications	ΔCn	q-Value	PEP	IonScore	Exp Value	Charge	MH+ [Da]	ΔM [ppm]	RT [min]	# Missed Cleavages
	High	GQTGQQLLLGAYSALMK	5	1	1	504010785		0	0	0.0004883	66.54	0.00223847	2	1778.94	-1.54577	154.288	0
547922693	putative lipoprotein [Alistipes sp. CAG:435]	141.257	3.15	1	1	1	3	476	52.4882	5.17334
	A3	Sequence	# PSMs	# Proteins	# Protein Groups	Protein Group Accessions	Modifications	ΔCn	q-Value	PEP	IonScore	Exp Value	Charge	MH+ [Da]	ΔM [ppm]	RT [min]	# Missed Cleavages
	High	IVNAGADGTTVLEGR	3	1	1	547922693		0	0	2.13e-06	66.88	0.00221792	2	1472.77	2.90235	78.3183	0
547922691	tonB-linked outer membrane protein SusC/RagA family [Alistipes sp. CAG:435]	140.92	3.67	1	3	3	3	1171	130.37	6.29053
	A3	Sequence	# PSMs	# Proteins	# Protein Groups	Protein Group Accessions	Modifications	ΔCn	q-Value	PEP	IonScore	Exp Value	Charge	MH+ [Da]	ΔM [ppm]	RT [min]	# Missed Cleavages
	High	ASWGSVGDQSVSSNLYK	1	1	1	547922691		0	0	7.212e-06	71.65	0.000389518	2	1784.85	2.45485	109.25	0
	High	YPGVGTTSADPWLYLYR	1	1	1	547922691		0	0	6.252e-08	70.39	0.000798642	2	1958.97	2.8807	181.078	0
	Medium	VVIGNTTPR	1	1	1	547922691		0	0.01	0.08788	56.88	0.0195189	2	956.554	1.86553	35.6971	0
493903106	50S ribosomal protein L4 [Prevotella copri]	140.81	11	2	2	2	4	209	23.2067	9.87646
	A3	Sequence	# PSMs	# Proteins	# Protein Groups	Protein Group Accessions	Modifications	ΔCn	q-Value	PEP	IonScore	Exp Value	Charge	MH+ [Da]	ΔM [ppm]	RT [min]	# Missed Cleavages
	High	VLFVLPESNK	3	2	1	493903106		0	0	0.004743	81.8	5.03666e-05	2	1145.66	2.13139	119.833	0
	High	AEVILASNVNSYK	1	2	1	493903106		0	0	5.491e-05	53.66	0.0428869	2	1407.75	2.32636	85.0608	0
493901895	collagen-binding protein [Prevotella copri]	140.263	3.37	1	3	3	5	1040	114.077	6.58057
	A3	Sequence	# PSMs	# Proteins	# Protein Groups	Protein Group Accessions	Modifications	ΔCn	q-Value	PEP	IonScore	Exp Value	Charge	MH+ [Da]	ΔM [ppm]	RT [min]	# Missed Cleavages
	High	YGSTLGYFDAGYLK	1	1	1	493901895		0	0	2.263e-05	55.03	0.0214019	2	1554.75	2.41003	145.205	0
	High	TITLGYNFDK	2	1	1	493901895		0	0.001	0.01356	68.1	0.000987727	2	1171.6	1.78109	110.403	0
	High	DASATAIYGSR	2	4	1	493901895		0	0.008	0.07748	50.65	0.0469827	2	1111.54	1.99306	52.9038	0
493473100	50S ribosomal protein L10 [Dorea longicatena]	138.62	9.86	34	1	1	3	142	15.0178	5.19873
	A3	Sequence	# PSMs	# Proteins	# Protein Groups	Protein Group Accessions	Modifications	ΔCn	q-Value	PEP	IonScore	Exp Value	Charge	MH+ [Da]	ΔM [ppm]	RT [min]	# Missed Cleavages
	High	LLGSLQSPITNLAR	3	34	1	493473100		0	0	3.076e-06	84.71	1.28223e-05	2	1482.87	3.96345	141.576	0
652855302	rubredoxin [Fusobacterium perfoetens]	137.424	17.11	1	2	3	6	187	21.1318	6.39209
	A3	Sequence	# PSMs	# Proteins	# Protein Groups	Protein Group Accessions	Modifications	ΔCn	q-Value	PEP	IonScore	Exp Value	Charge	MH+ [Da]	ΔM [ppm]	RT [min]	# Missed Cleavages
	High	SITTFDLQYAHR	2	2	2	493902254;652855302		0	0	0.0007328	66.4	0.00211654	2	1451.73	2.54979	99.0944	0
	High	TELATAYPDcR	1	1	1	652855302	C10(Carbamidomethyl)	0	0	0.001909	51.75	0.0208206	2	1296.59	1.30995	59.994	0
	Medium	NFDHALILR	3	1	1	652855302		0	0.022	0.1591	69.93	0.000604719	3	1098.61	2.41818	84.5859	0
492680996	30S ribosomal protein S9 [Faecalibacterium prausnitzii]	136.69	10.61	4	1	1	3	132	14.8371	10.5063
	A3	Sequence	# PSMs	# Proteins	# Protein Groups	Protein Group Accessions	Modifications	ΔCn	q-Value	PEP	IonScore	Exp Value	Charge	MH+ [Da]	ΔM [ppm]	RT [min]	# Missed Cleavages
	High	VSGGGVSGQAGAIR	3	4	1	492680996		0	0	5.894e-05	77.35	0.000164719	2	1215.65	1.29658	35.9515	0
547922217	putative receptor antigen RagA [Alistipes sp. CAG:435]	136.48	2.52	1	2	2	3	1073	118.447	6.97607
	A3	Sequence	# PSMs	# Proteins	# Protein Groups	Protein Group Accessions	Modifications	ΔCn	q-Value	PEP	IonScore	Exp Value	Charge	MH+ [Da]	ΔM [ppm]	RT [min]	# Missed Cleavages
	High	ASVGQQGNDSIGSNR	2	1	1	547922217		0	0	6.555e-06	65.53	0.00128308	2	1489.7	2.52741	27.7746	0
	High	FNPNATLGYAIK	1	1	1	547922217		0	0	0.0003024	58.88	0.0116283	2	1308.7	3.20077	108.549	0
518385224	succinate dehydrogenase flavoprotein subunit [Zymophilus raffinosivorans]	135.423	5.11	1	1	2	4	587	65.5222	6.29053
	A3	Sequence	# PSMs	# Proteins	# Protein Groups	Protein Group Accessions	Modifications	ΔCn	q-Value	PEP	IonScore	Exp Value	Charge	MH+ [Da]	ΔM [ppm]	RT [min]	# Missed Cleavages
	High	TcFAGSTTGQQLLYALDEQVR	1	5	2	653148130;518385224	C2(Carbamidomethyl)	0	0	0.0005652	61.46	0.00570379	3	2358.15	2.78438	186.4	0
	High	TAEGVLDLR	3	1	1	518385224		0	0.003	0.0331	78.63	0.000213857	2	973.534	2.96444	82.1247	0
518620070	hypothetical protein, partial [Streptococcus sobrinus]	135.3	17.14	46	1	1	3	70	7.84492	9.12939
	A3	Sequence	# PSMs	# Proteins	# Protein Groups	Protein Group Accessions	Modifications	ΔCn	q-Value	PEP	IonScore	Exp Value	Charge	MH+ [Da]	ΔM [ppm]	RT [min]	# Missed Cleavages
	High	AVLNQAVADLSK	3	46	1	518620070		0	0	6.848e-05	84.94	3.11787e-05	2	1228.69	2.17063	103.967	0
491506169	electron transfer flavoprotein subunit beta [Eubacterium ventriosum]	135.295	8.15	56	1	1	3	233	24.9809	4.90674
	A3	Sequence	# PSMs	# Proteins	# Protein Groups	Protein Group Accessions	Modifications	ΔCn	q-Value	PEP	IonScore	Exp Value	Charge	MH+ [Da]	ΔM [ppm]	RT [min]	# Missed Cleavages
	High	VLGGADTWATSTTIAGAIR	3	56	1	491506169		0	0	5.418e-06	76.36	0.000264197	2	1860.99	3.86556	159.268	0
21703157	immunoglobulin kappa light chain VJ region [Sus scrofa]	133.867	20	4	2	2	3	110	11.851	7.98682
	A3	Sequence	# PSMs	# Proteins	# Protein Groups	Protein Group Accessions	Modifications	ΔCn	q-Value	PEP	IonScore	Exp Value	Charge	MH+ [Da]	ΔM [ppm]	RT [min]	# Missed Cleavages
	High	FSGSGSGTDFTLK	2	4	1	21703157		0	0	6.503e-06	78.58	6.61337e-05	2	1303.62	2.88087	82.3668	0
	High	LLIYFATNK	1	4	1	21703157		0	0.006	0.05578	55.24	0.0144995	2	1082.63	1.52863	121.193	0
503211283	ATP synthase subunit C [Paludibacter propionicigenes]	132.654	24.39	1	1	1	3	82	7.78627	6.45557
	A3	Sequence	# PSMs	# Proteins	# Protein Groups	Protein Group Accessions	Modifications	ΔCn	q-Value	PEP	IonScore	Exp Value	Charge	MH+ [Da]	ΔM [ppm]	RT [min]	# Missed Cleavages
	High	LGAGLGAGLAAIGAGLGIGR	3	1	1	503211283		0	0	1.108e-06	59.03	0.00255215	3	1664.98	1.98299	183.049	0
494108895	hypothetical protein [Anaerofustis stercorihominis]	131.49	20.56	2	2	4	7	180	19.9756	5.21143
	A3	Sequence	# PSMs	# Proteins	# Protein Groups	Protein Group Accessions	Modifications	ΔCn	q-Value	PEP	IonScore	Exp Value	Charge	MH+ [Da]	ΔM [ppm]	RT [min]	# Missed Cleavages
	High	FAELLGEVVTDSTKK	1	3	1	494108895		0	0	5.451e-07	74.3	0.000315495	3	1636.89	5.18007	136.89	1
	High	GVSEDIIADLR	2	4	2	494108895;546429190		0	0	0.001516	63.98	0.00430081	2	1187.63	2.71053	145.061	0
	High	FAELLGEVVTDSTK	3	3	1	494108895		0	0	7.452e-06	62.54	0.00567134	2	1508.79	2.99887	157.363	0
	High	VEAENGATAGK	1	10	2	651393762;494108895		0	0.001	0.01039	59.12	0.00770957	2	1046.51	1.33932	8.59905	0
545042817	ATP synthase alpha/beta family, nucleotide-binding domain protein, partial [Peptoclostridium difficile]	131.413	19.72	2810	1	1	3	71	7.69591	5.23682
	A3	Sequence	# PSMs	# Proteins	# Protein Groups	Protein Group Accessions	Modifications	ΔCn	q-Value	PEP	IonScore	Exp Value	Charge	MH+ [Da]	ΔM [ppm]	RT [min]	# Missed Cleavages
	High	FTQAGSEVSALLGR	3	2810	1	545042817		0	0	4.165e-08	89.43	1.16089e-05	2	1435.76	2.31969	128.783	0
494985651	hypothetical protein, partial [[Clostridium] asparagiforme]	131.347	4.59	52	1	1	3	305	33.149	4.32275
	A3	Sequence	# PSMs	# Proteins	# Protein Groups	Protein Group Accessions	Modifications	ΔCn	q-Value	PEP	IonScore	Exp Value	Charge	MH+ [Da]	ΔM [ppm]	RT [min]	# Missed Cleavages
	High	VGIINNDPNESGYR	3	52	1	494985651		0	0	1.841e-05	59.99	0.00645174	2	1547.75	1.02488	72.4207	0
493903457	RagB, SusD protein [Prevotella copri]	129.877	5.06	1	2	2	3	692	78.3068	5.12256
	A3	Sequence	# PSMs	# Proteins	# Protein Groups	Protein Group Accessions	Modifications	ΔCn	q-Value	PEP	IonScore	Exp Value	Charge	MH+ [Da]	ΔM [ppm]	RT [min]	# Missed Cleavages
	High	LWSNSGNFTNYSGGNTGINYPYLR	1	1	1	493903457		0	0	9.939e-05	78.8	5.67088e-05	2	2695.26	0.576291	160.815	0
	High	YNDLPVDLYYR	2	1	1	493903457		0	0	0.0001725	61.39	0.00484407	2	1430.7	3.09582	136.517	0
518381878	PTS mannose transporter subunit IIC [Zymophilus raffinosivorans]	129.26	6.02	1	1	1	3	266	27.4472	4.62744
	A3	Sequence	# PSMs	# Proteins	# Protein Groups	Protein Group Accessions	Modifications	ΔCn	q-Value	PEP	IonScore	Exp Value	Charge	MH+ [Da]	ΔM [ppm]	RT [min]	# Missed Cleavages
	High	GIDIcHLGALGIQALR	3	1	1	518381878	C5(Carbamidomethyl)	0	0	2.302e-05	63.25	0.00336642	3	1706.94	1.84859	182.917	0
502942572	50S ribosomal protein L5 [Truepera radiovictrix]	128.606	9.84	39	1	2	5	183	20.6532	10.0376
	A3	Sequence	# PSMs	# Proteins	# Protein Groups	Protein Group Accessions	Modifications	ΔCn	q-Value	PEP	IonScore	Exp Value	Charge	MH+ [Da]	ΔM [ppm]	RT [min]	# Missed Cleavages
	High	GVNPNAFDGR	3	33	1	502942572		0	0.002	0.01984	70.01	0.000541671	2	1046.5	2.4009	54.021	0
	Medium	LINVALPR	2	15	2	502942572;495908821		0	0.024	0.1734	44.13	0.0324838	2	895.574	2.20765	96.7749	0
640334616	hypothetical protein [Butyrivibrio sp. FCS014]	128.497	17.86	85	1	1	3	84	9.74892	7.34229
	A3	Sequence	# PSMs	# Proteins	# Protein Groups	Protein Group Accessions	Modifications	ΔCn	q-Value	PEP	IonScore	Exp Value	Charge	MH+ [Da]	ΔM [ppm]	RT [min]	# Missed Cleavages
	High	TPVQVNEAAGFVVNR	3	85	1	640334616		0	0	0.0001156	64.05	0.00418859	2	1600.85	3.14175	113.216	0
503466572	C4-dicarboxylate ABC transporter substrate-binding protein [Treponema succinifaciens]	128.123	4.75	3	1	1	3	316	33.459	5.2876
	A3	Sequence	# PSMs	# Proteins	# Protein Groups	Protein Group Accessions	Modifications	ΔCn	q-Value	PEP	IonScore	Exp Value	Charge	MH+ [Da]	ΔM [ppm]	RT [min]	# Missed Cleavages
	High	ISVGDAGSGVEFNAK	3	3	1	503466572		0	0	0.0006133	61.39	0.00678034	2	1450.72	3.87165	93.3525	0
496393623	acetate kinase [Treponema sp. JC4]	127.93	2.91	3	1	1	2	447	49.4608	6.53662
	A3	Sequence	# PSMs	# Proteins	# Protein Groups	Protein Group Accessions	Modifications	ΔCn	q-Value	PEP	IonScore	Exp Value	Charge	MH+ [Da]	ΔM [ppm]	RT [min]	# Missed Cleavages
	High	SVLITPEVLDGFR	2	3	1	496393623		0	0	0.000101	89.68	1.0119e-05	2	1445.8	1.88726	173.69	0
547776083	pEPTIDOGLYCAN-ASSOCIATED LIPOPROTEIN (Pal) [Azospirillum sp. CAG:260]	127.446	16.56	16	2	2	3	151	16.4684	8.6167
	A3	Sequence	# PSMs	# Proteins	# Protein Groups	Protein Group Accessions	Modifications	ΔCn	q-Value	PEP	IonScore	Exp Value	Charge	MH+ [Da]	ΔM [ppm]	RT [min]	# Missed Cleavages
	High	ERPAVLGNNEAAWAQNR	2	2	1	547776083		0	0	2.033e-07	64.81	0.00328903	2	1895.95	1.6792	80.6787	0
	Medium	ISTISYGK	1	16	1	547776083		0	0.04	0.2442	66.42	0.000686406	2	868.48	2.86216	41.9255	0
545590533	methylmalonyl-CoA mutase [Phascolarctobacterium succinatutens]	127.147	4.92	2	2	2	5	549	60.5298	5.88428
	A3	Sequence	# PSMs	# Proteins	# Protein Groups	Protein Group Accessions	Modifications	ΔCn	q-Value	PEP	IonScore	Exp Value	Charge	MH+ [Da]	ΔM [ppm]	RT [min]	# Missed Cleavages
	High	NVPLWNTISISGYHIR	2	2	1	545590533		0	0	8.282e-06	73.89	0.000386666	3	1870	2.70484	162.893	0
	High	AGLDVDAFAGR	3	2	1	545590533		0	0	0.00435	58.78	0.0123772	2	1091.55	1.96711	108.15	0
653148526	glyceraldehyde-3-phosphate dehydrogenase [Anaerovibrio lipolyticus]	126.922	9.5	89	1	3	10	337	36.1935	7.40088
	A3	Sequence	# PSMs	# Proteins	# Protein Groups	Protein Group Accessions	Modifications	ΔCn	q-Value	PEP	IonScore	Exp Value	Charge	MH+ [Da]	ΔM [ppm]	RT [min]	# Missed Cleavages
	High	ASAHLTAGAK	1	31	3	653148526;494873851;547555062		0	0	0.0002488	54.59	0.0191764	2	926.506	0.162436	7.67859	0
	High	AIGLVIPELDGK	6	89	1	653148526		0	0	0.0009495	50.98	0.0258526	2	1224.72	2.59549	154.122	0
	High	KVVISAPAGK	3	7	2	653148526;547472381		0	0.003	0.02889	76.73	9.68475e-05	2	969.612	2.49436	30.6004	1
493619708	peptidase M20 [Pseudoflavonifractor capillosus]	126.76	3.24	10	1	1	2	463	51.74	5.14795
	A3	Sequence	# PSMs	# Proteins	# Protein Groups	Protein Group Accessions	Modifications	ΔCn	q-Value	PEP	IonScore	Exp Value	Charge	MH+ [Da]	ΔM [ppm]	RT [min]	# Missed Cleavages
	High	GTcTTSQIFYTSPSR	2	10	1	493619708	C3(Carbamidomethyl)	0	0	1.093e-05	79.37	3.89066e-05	2	1705.79	0.158648	81.4467	0
546332410	glutamate dehydrogenase [Alistipes sp. CAG:514]	126.446	8.28	3	2	3	7	447	48.8602	6.68311
	A3	Sequence	# PSMs	# Proteins	# Protein Groups	Protein Group Accessions	Modifications	ΔCn	q-Value	PEP	IonScore	Exp Value	Charge	MH+ [Da]	ΔM [ppm]	RT [min]	# Missed Cleavages
	High	VTWIDDNGEVQTNIGYR	1	2	1	546332410		0	0	3.316e-07	73.91	0.000276652	2	1979.95	2.91138	134.357	0
	High	VQFNSAIGPYK	3	3	1	546332410		0	0	0.001324	60.1	0.00801901	2	1223.64	1.35741	87.8447	0
	High	FLGFEQTFK	3	200	3	569539793;546332410;547284672		0	0.001	0.007902	61.98	0.0060217	2	1116.57	1.82629	135.45	0
311255371	PREDICTED: keratin, type II cuticular Hb1 isoform 1 [Sus scrofa]	126.14	3.22	2	1	1	2	497	54.489	5.93506
	A3	Sequence	# PSMs	# Proteins	# Protein Groups	Protein Group Accessions	Modifications	ΔCn	q-Value	PEP	IonScore	Exp Value	Charge	MH+ [Da]	ΔM [ppm]	RT [min]	# Missed Cleavages
	High	LcEGVGSVNVcVSSSR	2	2	1	311255371	C2(Carbamidomethyl); C11(Carbamidomethyl)	0	0	3.384e-07	75.48	0.000141824	2	1709.8	2.78086	88.425	0
500835366	sugar ABC transporter ATP-binding protein [Thermotoga lettingae]	125.981	6.54	6	1	2	3	367	41.0747	7.1958
	A3	Sequence	# PSMs	# Proteins	# Protein Groups	Protein Group Accessions	Modifications	ΔCn	q-Value	PEP	IonScore	Exp Value	Charge	MH+ [Da]	ΔM [ppm]	RT [min]	# Missed Cleavages
	High	VFLFDEPLSNLDAK	2	6	2	551312183;500835366		0	0	1.748e-05	75.11	0.000332855	2	1607.84	3.01155	180.056	0
	High	ILGIEQLLDR	1	6	1	500835366		0	0	0.0001566	66.15	0.0013783	2	1169.69	2.79986	175.198	0
595614516	NADP-specific glutamate dehydrogenase Gdh [Eubacterium acidaminophilum DSM 3953]	123.98	4.49	13	1	2	4	445	49.0678	5.40186
	A3	Sequence	# PSMs	# Proteins	# Protein Groups	Protein Group Accessions	Modifications	ΔCn	q-Value	PEP	IonScore	Exp Value	Charge	MH+ [Da]	ΔM [ppm]	RT [min]	# Missed Cleavages
	High	VQFSSAIGPYK	3	209	2	569539793;595614516		0	0	0.0005707	66.71	0.00165283	2	1196.63	2.23401	91.6371	0
	High	FLAFEQTFK	1	2	1	595614516		0	0.001	0.01192	55.49	0.0286441	2	1130.59	1.5656	126.737	0
566247656	hypothetical protein Q616_SPPC00828G0001, partial [Streptococcus parasanguinis DORA_23_24]	123.65	19.05	106	1	1	2	63	7.00066	8.49951
	A3	Sequence	# PSMs	# Proteins	# Protein Groups	Protein Group Accessions	Modifications	ΔCn	q-Value	PEP	IonScore	Exp Value	Charge	MH+ [Da]	ΔM [ppm]	RT [min]	# Missed Cleavages
	High	IEDQLGEVAEYR	2	106	1	566247656		0	0	7.822e-07	90.26	7.20527e-06	2	1421.7	3.40645	97.7406	0
547544402	putative uncharacterized protein [Prevotella sp. CAG:604]	123.565	9.22	2	4	4	5	477	53.057	5.16064
	A3	Sequence	# PSMs	# Proteins	# Protein Groups	Protein Group Accessions	Modifications	ΔCn	q-Value	PEP	IonScore	Exp Value	Charge	MH+ [Da]	ΔM [ppm]	RT [min]	# Missed Cleavages
	High	TAPTQTTVGETKPIK	1	1	1	547544402		0	0	0.00479	55.67	0.0264623	2	1571.87	2.6913	40.5787	0
	High	ANADFADGTFYR	1	1	1	547544402		0	0.001	0.009626	45.03	0.0607893	2	1347.6	3.54896	97.6667	0
	Medium	EGYYSILR	2	2	1	547544402		0	0.021	0.1581	53.28	0.0270175	2	1000.51	2.04607	94.3928	0
	Medium	KANNIEVYR	1	1	1	547544402		0	0.031	0.2109	69.04	0.00117714	2	1106.6	3.03553	30.3705	1
551312183	sugar ABC transporter ATP-binding protein [Treponema bryantii]	123.003	6.43	1	1	2	4	373	41.5655	7.75244
	A3	Sequence	# PSMs	# Proteins	# Protein Groups	Protein Group Accessions	Modifications	ΔCn	q-Value	PEP	IonScore	Exp Value	Charge	MH+ [Da]	ΔM [ppm]	RT [min]	# Missed Cleavages
	High	VFLFDEPLSNLDAK	2	6	2	551312183;500835366		0	0	1.748e-05	75.11	0.000332855	2	1607.84	3.01155	180.056	0
	High	QLDLTQYLDR	2	1	1	551312183		0	0	0.003528	57.21	0.0208063	2	1264.66	2.42461	146.807	0
513864085	chaperone ClpB [Treponema socranskii]	122.276	4.18	36	2	2	5	861	96.3083	5.8208
	A3	Sequence	# PSMs	# Proteins	# Protein Groups	Protein Group Accessions	Modifications	ΔCn	q-Value	PEP	IonScore	Exp Value	Charge	MH+ [Da]	ΔM [ppm]	RT [min]	# Missed Cleavages
	High	LIGAPPGYVGYDEGGQLTEAVR	2	36	1	513864085		0	0	1.095e-05	71.31	0.000787069	2	2262.15	3.12672	143.717	0
	High	LLALDLGSLVAGAK	3	7	1	513864085		0	0	5.843e-05	68.59	0.000417221	2	1340.82	2.09816	192.209	0
547459870	elongation factor Tu [Acetobacter sp. CAG:267]	122.122	4.04	6	1	1	6	396	43.4881	5.36377
	A3	Sequence	# PSMs	# Proteins	# Protein Groups	Protein Group Accessions	Modifications	ΔCn	q-Value	PEP	IonScore	Exp Value	Charge	MH+ [Da]	ΔM [ppm]	RT [min]	# Missed Cleavages
	High	LLDEGEAGDNIGVLLR	6	6	1	547459870		0	0	4.483e-06	64.24	0.00342362	2	1683.9	2.67727	157.407	0
547759779	50S ribosomal protein L4 [Blautia sp. CAG:52]	121.84	7.84	35	1	1	2	204	22.5029	9.75928
	A3	Sequence	# PSMs	# Proteins	# Protein Groups	Protein Group Accessions	Modifications	ΔCn	q-Value	PEP	IonScore	Exp Value	Charge	MH+ [Da]	ΔM [ppm]	RT [min]	# Missed Cleavages
	High	APQWTGGGVVFAPVPR	2	35	1	547759779		0	0	3.396e-06	70.89	0.000707709	2	1638.88	2.00397	141.44	0
495172171	membrane protein [Prevotella stercorea]	121.35	2.43	8	1	2	4	1113	122.319	8.70459
	A3	Sequence	# PSMs	# Proteins	# Protein Groups	Protein Group Accessions	Modifications	ΔCn	q-Value	PEP	IonScore	Exp Value	Charge	MH+ [Da]	ΔM [ppm]	RT [min]	# Missed Cleavages
	High	VSGVTITPSAGGAGGASK	1	3	1	495172171		0	0	1.655e-08	60.06	0.0108594	2	1516.8	1.62748	60.0049	0
	High	ELSLGYTFR	3	9	2	495172171;548210320		0	0.001	0.01395	52.42	0.038343	2	1085.57	3.41801	119.23	0
489645413	sugar ABC transporter ATP-binding protein [Rhizobium leguminosarum]	121.229	6.23	35	1	2	5	369	40.9503	6.63916
	A3	Sequence	# PSMs	# Proteins	# Protein Groups	Protein Group Accessions	Modifications	ΔCn	q-Value	PEP	IonScore	Exp Value	Charge	MH+ [Da]	ΔM [ppm]	RT [min]	# Missed Cleavages
	High	NPAVFLLDEPLSNLDAK	2	35	1	489645413		0	0	8.718e-08	58.76	0.0129451	2	1855.99	3.7095	188.37	0
	Low	ASISLK	3	39	3	489645413;510896739;496264267		0	0.774	0.9576	56.27	0.0162238	2	618.384	2.46167	28.5632	0
548216802	uncharacterized protein [Prevotella sp. CAG:279]	120.697	1.93	1	1	1	3	623	69.8134	5.73193
	A3	Sequence	# PSMs	# Proteins	# Protein Groups	Protein Group Accessions	Modifications	ΔCn	q-Value	PEP	IonScore	Exp Value	Charge	MH+ [Da]	ΔM [ppm]	RT [min]	# Missed Cleavages
	High	AQQSNADNTVIR	3	1	1	548216802		0	0	0.0002923	67.75	0.00132061	2	1316.66	3.20675	27.9958	0
584443160	LSU ribosomal protein L14p (L23e) [Bacteroides xylanisolvens SD CC 2a]	120.18	26.23	90	1	1	3	61	6.85369	9.979
	A3	Sequence	# PSMs	# Proteins	# Protein Groups	Protein Group Accessions	Modifications	ΔCn	q-Value	PEP	IonScore	Exp Value	Charge	MH+ [Da]	ΔM [ppm]	RT [min]	# Missed Cleavages
	High	FDDNAcVLLNNAGEIR	3	90	1	584443160	C6(Carbamidomethyl)	0	0	9.714e-07	66.1	0.00143357	2	1820.86	1.94494	144.14	0
496269268	electron transfer protein subunit alpha [Ruminococcaceae bacterium D16]	119.233	4.49	2	1	1	3	379	40.5656	5.59229
	A3	Sequence	# PSMs	# Proteins	# Protein Groups	Protein Group Accessions	Modifications	ΔCn	q-Value	PEP	IonScore	Exp Value	Charge	MH+ [Da]	ΔM [ppm]	RT [min]	# Missed Cleavages
	High	LAEELAEVLGGVVGGSR	3	2	1	496269268		0	0	1.219e-05	63.71	0.00412984	3	1655.9	1.29923	200.217	0
545825280	PREDICTED: keratin, type II cytoskeletal 5 isoform X3 [Sus scrofa]	119.19	6.5	3	3	3	4	569	60.4182	6.84424
	A3	Sequence	# PSMs	# Proteins	# Protein Groups	Protein Group Accessions	Modifications	ΔCn	q-Value	PEP	IonScore	Exp Value	Charge	MH+ [Da]	ΔM [ppm]	RT [min]	# Missed Cleavages
	High	NLDLDSIIAEVK	1	3	1	545825280		0	0	0.0002914	61.36	0.00905578	2	1329.73	2.40977	190.675	0
	High	YEELQQTAGR	2	3	1	545825280		0	0	0.001415	55.89	0.0156227	2	1194.58	1.85399	38.8791	0
	High	QNLEPLFEQYINNLR	1	3	1	545825280		0	0	3.619e-07	54.5	0.039203	2	1890.98	2.6962	204.745	0
547246856	putative uncharacterized protein [Eubacterium sp. CAG:603]	118.613	7.78	4	1	1	3	270	28.5355	8.36768
	A3	Sequence	# PSMs	# Proteins	# Protein Groups	Protein Group Accessions	Modifications	ΔCn	q-Value	PEP	IonScore	Exp Value	Charge	MH+ [Da]	ΔM [ppm]	RT [min]	# Missed Cleavages
	High	LEHTIANLDTTSENTSAAESR	3	4	1	547246856		0	0	1.643e-07	62.94	0.00306324	3	2260.07	2.70966	71.7798	0
548304195	pyruvate-flavodoxin oxidoreductase [Ruminococcus sp. CAG:624]	118.116	3.65	2	1	3	5	1179	128.133	6.1001
	A3	Sequence	# PSMs	# Proteins	# Protein Groups	Protein Group Accessions	Modifications	ΔCn	q-Value	PEP	IonScore	Exp Value	Charge	MH+ [Da]	ΔM [ppm]	RT [min]	# Missed Cleavages
	High	FWGLGSDGTVGANK	1	11	2	338225334;548304195		0	0	6.353e-07	57.13	0.0147767	2	1408.69	2.14024	118.254	0
	High	TKEPGSLGEPLYLDVVAALK	1	11	1	548304195		0	0	4.051e-07	54.45	0.0236111	3	2100.16	2.49234	192.354	1
	Medium	LVTQLFGDR	3	20	4	338225334;511067611;548304195;654801433		0	0.036	0.2264	56.17	0.0251465	2	1048.58	2.59887	103.257	0
547715393	putative uncharacterized protein [Bacteroides sp. CAG:530]	118.087	14.93	848	1	1	3	67	7.59984	7.23975
	A3	Sequence	# PSMs	# Proteins	# Protein Groups	Protein Group Accessions	Modifications	ΔCn	q-Value	PEP	IonScore	Exp Value	Charge	MH+ [Da]	ΔM [ppm]	RT [min]	# Missed Cleavages
	High	LFANTYLALR	3	848	1	547715393		0	0.003	0.03684	62.34	0.00287163	2	1181.67	2.2819	133.595	0
494130911	elongation factor Tu [Dialister invisus]	116.81	4.05	1	1	1	3	395	42.9127	5.12256
	A3	Sequence	# PSMs	# Proteins	# Protein Groups	Protein Group Accessions	Modifications	ΔCn	q-Value	PEP	IonScore	Exp Value	Charge	MH+ [Da]	ΔM [ppm]	RT [min]	# Missed Cleavages
	High	GITINTSTVEYETATR	3	1	1	494130911		0	0	0.0004386	65.6	0.00246713	2	1755.88	2.93859	107.253	0
493902615	hypothetical protein [Prevotella copri]	115.89	5.44	2	1	1	2	239	25.6667	4.89404
	A3	Sequence	# PSMs	# Proteins	# Protein Groups	Protein Group Accessions	Modifications	ΔCn	q-Value	PEP	IonScore	Exp Value	Charge	MH+ [Da]	ΔM [ppm]	RT [min]	# Missed Cleavages
	High	AYSSYVEATAPFK	2	2	1	493902615		0	0	2.165e-05	74.58	0.000248546	2	1433.7	3.31254	105.259	0
13560144	flagelline [Treponema sp. JZC3]	115.443	7.17	2	1	1	3	223	24.3982	5.16064
	A3	Sequence	# PSMs	# Proteins	# Protein Groups	Protein Group Accessions	Modifications	ΔCn	q-Value	PEP	IonScore	Exp Value	Charge	MH+ [Da]	ΔM [ppm]	RT [min]	# Missed Cleavages
	High	ELAVQSSNGIYSAEDR	3	2	1	13560144		0	0	1.549e-07	66.9	0.0012992	2	1738.83	3.27942	83.9613	0
511036673	glyceraldehyde-3-phosphate dehydrogenase, type I [Lachnospiraceae bacterium 28-4]	115.438	11.41	9	2	3	8	333	35.493	5.74463
	A3	Sequence	# PSMs	# Proteins	# Protein Groups	Protein Group Accessions	Modifications	ΔCn	q-Value	PEP	IonScore	Exp Value	Charge	MH+ [Da]	ΔM [ppm]	RT [min]	# Missed Cleavages
	High	VPTPTGSTTILVATVEK	1	4	1	511036673		0	0	1.248e-05	60.8	0.00506669	2	1713.97	2.52494	125.433	0
	High	AIGLVIPELNGK	6	55	7	518621236;547949339;490514336;490506422;547472381;547555062;511036673		0	0	0.003157	54.18	0.00798225	2	1223.74	3.70401	147.062	0
	High	ALNDLAGIK	1	4	1	511036673		0	0.008	0.07269	62.38	0.00422296	2	914.533	2.08522	77.8679	0
547202582	elongation factor Tu [Clostridium sp. CAG:264]	115.437	8.67	5	1	2	3	369	40.6103	4.91943
	A3	Sequence	# PSMs	# Proteins	# Protein Groups	Protein Group Accessions	Modifications	ΔCn	q-Value	PEP	IonScore	Exp Value	Charge	MH+ [Da]	ΔM [ppm]	RT [min]	# Missed Cleavages
	High	LLDEGQAGDNIGALLR	2	5	1	547202582		0	0	9.057e-07	76.97	0.000183189	2	1654.88	1.1384	152.255	0
	High	GITISTAHVEYETEKR	1	22	2	502249642;547202582		0	0	1.63e-06	61.57	0.0077004	3	1833.94	2.09447	70.5142	1
547922760	50S ribosomal protein L15 [Alistipes sp. CAG:435]	115.13	10.67	1	1	1	4	150	15.5054	10.0815
	A3	Sequence	# PSMs	# Proteins	# Protein Groups	Protein Group Accessions	Modifications	ΔCn	q-Value	PEP	IonScore	Exp Value	Charge	MH+ [Da]	ΔM [ppm]	RT [min]	# Missed Cleavages
	High	AVNVAAIQALAEQLGR	4	1	1	547922760		0	0	8.385e-06	67.69	0.000885054	2	1623.92	0.752261	196.736	0
350596752	PREDICTED: leukocyte elastase inhibitor-like [Sus scrofa]	113.648	10.1	3	1	2	5	198	22.1955	9.84717
	A3	Sequence	# PSMs	# Proteins	# Protein Groups	Protein Group Accessions	Modifications	ΔCn	q-Value	PEP	IonScore	Exp Value	Charge	MH+ [Da]	ΔM [ppm]	RT [min]	# Missed Cleavages
	High	TYGAELASVDFLR	2	3	1	350596752		0	0	1.743e-05	74.39	0.000291642	2	1441.74	3.38262	156.427	0
	Low	FALDLFR	3	3	1	350596752		0	0.187	0.6519	53.97	0.0246212	2	881.489	1.60658	154.492	0
547907329	tonB-linked outer membrane protein SusC/RagA family [Prevotella sp. CAG:474]	111.916	3.32	1	3	3	3	1113	123.282	7.54736
	A3	Sequence	# PSMs	# Proteins	# Protein Groups	Protein Group Accessions	Modifications	ΔCn	q-Value	PEP	IonScore	Exp Value	Charge	MH+ [Da]	ΔM [ppm]	RT [min]	# Missed Cleavages
	High	SVSAYATNSTISTTK	1	1	1	547907329		0	0	2.073e-07	76.95	0.000176832	2	1530.77	0.999225	57.2717	0
	High	IDIDVTDWLK	1	1	1	547907329		0	0.001	0.00765	67.46	0.0021187	2	1217.64	2.49942	195.705	0
	High	NLIAPLGLTGLR	1	1	1	547907329		0	0.006	0.0615	48.66	0.018903	2	1237.77	3.44497	157.979	0
547809942	putative phosphoribosylformylglycinamidine synthase [Bacteroides clarus CAG:160]	111.33	1.58	179	1	1	2	947	104.493	5.42725
	A3	Sequence	# PSMs	# Proteins	# Protein Groups	Protein Group Accessions	Modifications	ΔCn	q-Value	PEP	IonScore	Exp Value	Charge	MH+ [Da]	ΔM [ppm]	RT [min]	# Missed Cleavages
	High	IGLGGGSVSSVDTGR	2	179	1	547809942		0	0	3.684e-05	77.29	0.000206953	2	1361.71	2.37679	76.4778	0
547922848	rubredoxin/rubrerythrin domain protein [Alistipes sp. CAG:435]	111.1	11.96	1	1	2	4	184	20.654	5.97314
	A3	Sequence	# PSMs	# Proteins	# Protein Groups	Protein Group Accessions	Modifications	ΔCn	q-Value	PEP	IonScore	Exp Value	Charge	MH+ [Da]	ΔM [ppm]	RT [min]	# Missed Cleavages
	High	YQAEAGAcEGK	3	1	1	547922848	C8(Carbamidomethyl)	0	0	0.004067	52.39	0.00622533	2	1183.51	1.39587	14.8393	0
	High	YAFEEAEHAAK	1	7	2	505337175;547922848		0	0.003	0.03858	48.41	0.0530929	2	1265.58	3.48673	57.3141	0
547284672	glutamate dehydrogenase [Firmicutes bacterium CAG:129]	109.922	7.11	2	2	3	5	450	49.4974	5.45264
	A3	Sequence	# PSMs	# Proteins	# Protein Groups	Protein Group Accessions	Modifications	ΔCn	q-Value	PEP	IonScore	Exp Value	Charge	MH+ [Da]	ΔM [ppm]	RT [min]	# Missed Cleavages
	High	IYWTAEEVDAK	1	2	1	547284672		0	0	0.000179	53.84	0.0280222	2	1324.65	2.39906	96.995	0
	High	FLGFEQTFK	3	200	3	569539793;546332410;547284672		0	0.001	0.007902	61.98	0.0060217	2	1116.57	1.82629	135.45	0
	High	NIYDASVEAAER	1	1	1	547284672		0	0.001	0.0146	55.91	0.0147056	2	1337.64	1.54018	84.7807	0
518917994	sugar ABC transporter ATP-binding protein [[Clostridium] sporosphaeroides]	109.814	6.49	15	2	2	4	370	41.0391	5.96045
	A3	Sequence	# PSMs	# Proteins	# Protein Groups	Protein Group Accessions	Modifications	ΔCn	q-Value	PEP	IonScore	Exp Value	Charge	MH+ [Da]	ΔM [ppm]	RT [min]	# Missed Cleavages
	High	VFLLDEPLSNLDAK	3	15	1	518917994		0	0	1.308e-05	74.92	0.000344129	2	1573.85	2.0524	174.185	0
	High	ILDISHLLDR	1	10	1	518917994		0	0	0.0006577	49.05	0.0478255	3	1194.69	2.37178	153.759	0
493203320	C4-dicarboxylate ABC transporter substrate-binding protein [Selenomonas sputigena]	109.49	4.7	8	1	1	2	319	33.5252	5.19873
	A3	Sequence	# PSMs	# Proteins	# Protein Groups	Protein Group Accessions	Modifications	ΔCn	q-Value	PEP	IonScore	Exp Value	Charge	MH+ [Da]	ΔM [ppm]	RT [min]	# Missed Cleavages
	High	VAVGAAGSGAEANAR	2	8	1	493203320		0	0	7.27e-05	74.19	0.000314981	2	1300.66	3.15768	31.2058	0
547921214	peptidyl-prolyl cis-trans isomerase [Alistipes sp. CAG:435]	109.263	11.48	1	2	2	3	270	29.6631	5.23682
	A3	Sequence	# PSMs	# Proteins	# Protein Groups	Protein Group Accessions	Modifications	ΔCn	q-Value	PEP	IonScore	Exp Value	Charge	MH+ [Da]	ΔM [ppm]	RT [min]	# Missed Cleavages
	High	ATLYVPSELGYGER	1	1	1	547921214		0	0	6.683e-05	61.3	0.0065355	2	1554.78	1.99725	124.198	0
	High	VIPAWTEGLQLLGEGGK	2	1	1	547921214		0	0	5.671e-06	53.37	0.0356147	2	1767.97	3.02418	200.918	0
544911756	flagellar protein [Geobacillus sp. A8]	108.872	2.76	3	1	2	4	797	83.8797	4.80518
	A3	Sequence	# PSMs	# Proteins	# Protein Groups	Protein Group Accessions	Modifications	ΔCn	q-Value	PEP	IonScore	Exp Value	Charge	MH+ [Da]	ΔM [ppm]	RT [min]	# Missed Cleavages
	High	AADDAAGLAISEK	2	3	1	544911756		0	0	7.804e-06	76.75	0.00015869	2	1231.62	2.04191	67.9175	0
	Medium	SSLGAVQNR	2	3	2	544911756;505329351		0	0.026	0.1808	58.11	0.0171607	2	931.498	2.53474	20.7774	0
493851970	carbohydrate-binding protein [Dysgonomonas gadei]	107.543	1.84	1	1	1	3	597	68.2321	5.85889
	A3	Sequence	# PSMs	# Proteins	# Protein Groups	Protein Group Accessions	Modifications	ΔCn	q-Value	PEP	IonScore	Exp Value	Charge	MH+ [Da]	ΔM [ppm]	RT [min]	# Missed Cleavages
	High	LYTTSDNNPNK	3	1	1	493851970		0	0	0.0004194	60.57	0.00429901	2	1266.6	1.65074	24.1962	0
394995069	voltage-dependent anion channel 3, partial [Sus scrofa]	107.06	3.82	6	1	1	3	262	28.3064	9.0708
	A3	Sequence	# PSMs	# Proteins	# Protein Groups	Protein Group Accessions	Modifications	ΔCn	q-Value	PEP	IonScore	Exp Value	Charge	MH+ [Da]	ΔM [ppm]	RT [min]	# Missed Cleavages
	High	LTLSALIDGK	3	6	1	394995069		0	0	0.002384	63.69	0.0029598	2	1030.62	2.21561	147.35	0
493903339	multidrug transporter [Prevotella copri]	106.983	3.47	3	1	1	2	403	42.0879	8.79248
	A3	Sequence	# PSMs	# Proteins	# Protein Groups	Protein Group Accessions	Modifications	ΔCn	q-Value	PEP	IonScore	Exp Value	Charge	MH+ [Da]	ΔM [ppm]	RT [min]	# Missed Cleavages
	High	AQVAQAEAALASAR	2	3	1	493903339		0	0	0.0005517	84.46	3.37232e-05	2	1356.73	2.42102	83.9024	0
298231139	pancreatic lipase-related protein 2 precursor [Sus scrofa]	105.627	2.34	1	1	1	3	471	53.165	6.65381
	A3	Sequence	# PSMs	# Proteins	# Protein Groups	Protein Group Accessions	Modifications	ΔCn	q-Value	PEP	IonScore	Exp Value	Charge	MH+ [Da]	ΔM [ppm]	RT [min]	# Missed Cleavages
	High	IALYGSNANSK	3	1	1	298231139		0	0	0.001085	62.16	0.00527499	2	1137.59	2.24467	50.5728	0
492698235	elongation factor Tu [Faecalibacterium prausnitzii]	105.28	4	4	1	1	2	400	44.066	5.10986
	A3	Sequence	# PSMs	# Proteins	# Protein Groups	Protein Group Accessions	Modifications	ΔCn	q-Value	PEP	IonScore	Exp Value	Charge	MH+ [Da]	ΔM [ppm]	RT [min]	# Missed Cleavages
	High	SLDFAEAGDNIGALLR	2	4	1	492698235		0	0	6.365e-08	75.99	0.000273417	2	1661.85	2.56581	190.522	0
490471464	MULTISPECIES: 50S ribosomal protein L21 [Prevotella]	105.153	10.48	30	1	1	3	105	11.8035	9.77393
	A3	Sequence	# PSMs	# Proteins	# Protein Groups	Protein Group Accessions	Modifications	ΔCn	q-Value	PEP	IonScore	Exp Value	Charge	MH+ [Da]	ΔM [ppm]	RT [min]	# Missed Cleavages
	High	VVVEVVNPLVK	3	30	1	490471464		0	0	0.0002282	62.98	0.000465058	2	1194.75	2.30959	118.32	0
490433287	TonB-linked outer membrane protein [Bacteroides ovatus]	105.1	1.14	4	1	1	2	1049	117.09	6.20166
	A3	Sequence	# PSMs	# Proteins	# Protein Groups	Protein Group Accessions	Modifications	ΔCn	q-Value	PEP	IonScore	Exp Value	Charge	MH+ [Da]	ΔM [ppm]	RT [min]	# Missed Cleavages
	High	NLNYQAQLNWAR	2	4	1	490433287		0	0	0.0008727	71.7	0.000709755	2	1490.75	1.87948	115.673	0
994862	aminopeptidase P, AP-P [swine, kidney cortex, Peptide, 624 aa]	104.568	1.6	2	1	1	3	624	70.5333	5.21143
	A3	Sequence	# PSMs	# Proteins	# Protein Groups	Protein Group Accessions	Modifications	ΔCn	q-Value	PEP	IonScore	Exp Value	Charge	MH+ [Da]	ΔM [ppm]	RT [min]	# Missed Cleavages
	Medium	VLIGNIDLSR	3	2	1	994862		0	0.021	0.1543	70.02	0.000867252	2	1099.65	3.08909	120.504	0
653148130	succinate dehydrogenase [Anaerovibrio lipolyticus]	104.066	5	4	1	2	4	600	67.1464	6.94678
	A3	Sequence	# PSMs	# Proteins	# Protein Groups	Protein Group Accessions	Modifications	ΔCn	q-Value	PEP	IonScore	Exp Value	Charge	MH+ [Da]	ΔM [ppm]	RT [min]	# Missed Cleavages
	High	TcFAGSTTGQQLLYALDEQVR	1	5	2	653148130;518385224	C2(Carbamidomethyl)	0	0	0.0005652	61.46	0.00570379	3	2358.15	2.78438	186.4	0
	High	TPEGVLDLR	3	4	1	653148130		0	0.001	0.007899	73.18	0.000340117	2	999.549	1.64102	87.9815	0
503466959	V-type ATPase subunit D [Treponema succinifaciens]	103.92	3.3	15	1	1	2	394	43.4046	5.70654
	A3	Sequence	# PSMs	# Proteins	# Protein Groups	Protein Group Accessions	Modifications	ΔCn	q-Value	PEP	IonScore	Exp Value	Charge	MH+ [Da]	ΔM [ppm]	RT [min]	# Missed Cleavages
	High	EIAITQEQVPSNR	2	15	1	503466959		0	0	0.0002993	71.36	0.000649485	2	1484.77	1.33028	73.6703	0
157427713	mucin-13 [Sus scrofa]	103.72	4.38	5	1	1	2	320	35.8604	4.86865
	A3	Sequence	# PSMs	# Proteins	# Protein Groups	Protein Group Accessions	Modifications	ΔCn	q-Value	PEP	IonScore	Exp Value	Charge	MH+ [Da]	ΔM [ppm]	RT [min]	# Missed Cleavages
	High	SNPSDFTEYIQQDR	2	5	1	157427713		0	0	0.0001663	65.07	0.000664772	2	1699.76	2.53455	118.774	0
504335109	glyceraldehyde-3-phosphate dehydrogenase [Corynebacterium pseudotuberculosis]	103.624	5.44	27	1	2	4	331	35.9194	5.64307
	A3	Sequence	# PSMs	# Proteins	# Protein Groups	Protein Group Accessions	Modifications	ΔCn	q-Value	PEP	IonScore	Exp Value	Charge	MH+ [Da]	ΔM [ppm]	RT [min]	# Missed Cleavages
	High	AVALVLPQLK	1	27	1	504335109		0	0.003	0.02547	49.55	0.00563184	2	1051.69	2.18084	133.321	0
	Medium	VGINGFGR	3	296	6	504659027;518621236;494873851;504335109;490417192;520879538		0	0.022	0.1604	66.75	0.00140659	2	819.448	1.53956	63.8721	0
547949339	glyceraldehyde 3-phosphate dehydrogenase [Firmicutes bacterium CAG:534]	103.032	8.48	8	1	2	7	342	36.5005	5.98584
	A3	Sequence	# PSMs	# Proteins	# Protein Groups	Protein Group Accessions	Modifications	ΔCn	q-Value	PEP	IonScore	Exp Value	Charge	MH+ [Da]	ΔM [ppm]	RT [min]	# Missed Cleavages
	High	VPTPTGSTTLLFAVVDK	1	3	1	547949339		0	0	1.864e-05	60.18	0.00623145	2	1745.97	2.49982	170.859	0
	High	AIGLVIPELNGK	6	55	7	518621236;547949339;490514336;490506422;547472381;547555062;511036673		0	0	0.003157	54.18	0.00798225	2	1223.74	3.70401	147.062	0
547844853	putative uncharacterized protein [Prevotella sp. CAG:386]	101.96	4.16	1	1	1	2	385	42.5015	9.23193
	A3	Sequence	# PSMs	# Proteins	# Protein Groups	Protein Group Accessions	Modifications	ΔCn	q-Value	PEP	IonScore	Exp Value	Charge	MH+ [Da]	ΔM [ppm]	RT [min]	# Missed Cleavages
	High	DQNEIDGLNSQINSLR	2	1	1	547844853		0	0	3.156e-05	67.87	0.0011085	2	1815.88	-1.87951	135.253	0
546336119	tonB-linked outer membrane protein SusC/RagA family [Alistipes sp. CAG:514]	101.57	1.38	1	1	1	2	1159	127.462	6.31592
	A3	Sequence	# PSMs	# Proteins	# Protein Groups	Protein Group Accessions	Modifications	ΔCn	q-Value	PEP	IonScore	Exp Value	Charge	MH+ [Da]	ΔM [ppm]	RT [min]	# Missed Cleavages
	High	VEIGcLGYTTVTTTAR	2	1	1	546336119	C5(Carbamidomethyl)	0	0	2.886e-06	70.4	0.000864965	2	1741.88	1.24912	118.792	0
493901038	rubrerythrin [Prevotella copri]	101.447	6.99	6	1	1	3	186	20.741	5.50342
	A3	Sequence	# PSMs	# Proteins	# Protein Groups	Protein Group Accessions	Modifications	ΔCn	q-Value	PEP	IonScore	Exp Value	Charge	MH+ [Da]	ΔM [ppm]	RT [min]	# Missed Cleavages
	High	FAELLGEVLGDTK	3	6	1	493901038		0	0	1.978e-06	67.61	0.00170926	2	1391.75	3.06664	179.078	0
494873851	MULTISPECIES: glyceraldehyde-3-phosphate dehydrogenase [Bradyrhizobium]	100.805	8.36	63	1	3	5	335	35.8605	7.95752
	A3	Sequence	# PSMs	# Proteins	# Protein Groups	Protein Group Accessions	Modifications	ΔCn	q-Value	PEP	IonScore	Exp Value	Charge	MH+ [Da]	ΔM [ppm]	RT [min]	# Missed Cleavages
	High	ASAHLTAGAK	1	31	3	653148526;494873851;547555062		0	0	0.0002488	54.59	0.0191764	2	926.506	0.162436	7.67859	0
	High	AIGLVLPELK	1	63	1	494873851		0	0.003	0.03566	44.44	0.0344298	2	1052.67	3.32777	146.619	0
	Medium	VGINGFGR	3	296	6	504659027;518621236;494873851;504335109;490417192;520879538		0	0.022	0.1604	66.75	0.00140659	2	819.448	1.53956	63.8721	0
505341256	monosaccharide ABC transporter substrate-binding protein, CUT2 family (TC 3.A.1.2.-) [[Ruminococcus] torques]	100.15	4.31	2	1	1	1	371	38.7788	4.43701
	A3	Sequence	# PSMs	# Proteins	# Protein Groups	Protein Group Accessions	Modifications	ΔCn	q-Value	PEP	IonScore	Exp Value	Charge	MH+ [Da]	ΔM [ppm]	RT [min]	# Missed Cleavages
	High	VGEVNQDATSANISER	1	2	1	505341256		0	0	6.144e-08	100.15	6.09965e-07	2	1689.81	4.38842	55.8049	0
493572802	elongation factor Tu [Solobacterium moorei]	99.11	4.03	2	1	1	2	397	43.5602	5.42725
	A3	Sequence	# PSMs	# Proteins	# Protein Groups	Protein Group Accessions	Modifications	ΔCn	q-Value	PEP	IonScore	Exp Value	Charge	MH+ [Da]	ΔM [ppm]	RT [min]	# Missed Cleavages
	High	TLDFAQAGDNIGALLR	2	2	1	493572802		0	0	1.315e-06	64.9	0.0035313	2	1674.88	2.31896	174.74	0
640565654	carbohydrate-binding protein [Bacteroides graminisolvens]	99.1033	1.67	3	1	1	3	599	67.982	5.61768
	A3	Sequence	# PSMs	# Proteins	# Protein Groups	Protein Group Accessions	Modifications	ΔCn	q-Value	PEP	IonScore	Exp Value	Charge	MH+ [Da]	ΔM [ppm]	RT [min]	# Missed Cleavages
	High	YSNENENWGR	3	3	1	640565654		0	0	0.001681	57.09	0.00148588	2	1268.53	1.73925	41.4843	0
496394850	50S ribosomal protein L15 [Treponema sp. JC4]	99.03	12.96	2	2	2	4	162	17.144	9.81787
	A3	Sequence	# PSMs	# Proteins	# Protein Groups	Protein Group Accessions	Modifications	ΔCn	q-Value	PEP	IonScore	Exp Value	Charge	MH+ [Da]	ΔM [ppm]	RT [min]	# Missed Cleavages
	High	GSSSGLGTTAGK	2	2	1	496394850		0	0	0.001734	65.29	0.00222428	2	1022.51	1.14177	10.5954	0
	Medium	FNDGETVNK	2	2	1	496394850		0	0.015	0.1203	50.57	0.0441355	2	1023.48	1.86669	20.3872	0
646343441	hypothetical protein [Lachnospiraceae bacterium VE202-12]	98.99	1.97	137	1	1	3	406	44.3725	6.7124
	A3	Sequence	# PSMs	# Proteins	# Protein Groups	Protein Group Accessions	Modifications	ΔCn	q-Value	PEP	IonScore	Exp Value	Charge	MH+ [Da]	ΔM [ppm]	RT [min]	# Missed Cleavages
	High	FTFQEYFR	3	137	1	646343441		0	0.006	0.05785	54.76	0.016299	2	1137.54	3.02514	143.563	0
495908821	50S ribosomal protein L5 [Thermus sp. RL]	98.9706	10.11	23	1	2	4	178	20.6342	9.87646
	A3	Sequence	# PSMs	# Proteins	# Protein Groups	Protein Group Accessions	Modifications	ΔCn	q-Value	PEP	IonScore	Exp Value	Charge	MH+ [Da]	ΔM [ppm]	RT [min]	# Missed Cleavages
	High	GLNPNSFDGR	2	17	1	495908821		0	0.001	0.008125	69	0.000695632	2	1076.51	1.59605	59.8576	0
	Medium	LLNVALPR	2	15	2	502942572;495908821		0	0.024	0.1734	44.13	0.0324838	2	895.574	2.20765	96.7749	0
547721145	putative uncharacterized protein [Firmicutes bacterium CAG:176]	98.41	8.27	2	2	2	2	387	42.5802	6.45557
	A3	Sequence	# PSMs	# Proteins	# Protein Groups	Protein Group Accessions	Modifications	ΔCn	q-Value	PEP	IonScore	Exp Value	Charge	MH+ [Da]	ΔM [ppm]	RT [min]	# Missed Cleavages
	High	IGIASQALGLGEGAVEEAIK	1	2	1	547721145		0	0	1.106e-07	69.64	0.00082218	3	1926.06	2.37884	196.155	0
	High	LFAAEAASDVTR	1	2	1	547721145		0	0	0.00159	64.77	0.00349553	2	1250.64	3.22863	86.0859	0
494652538	50S ribosomal protein L11 [Prevotella sp. MSX73]	98.39	10.81	28	1	1	2	111	12.1542	9.29053
	A3	Sequence	# PSMs	# Proteins	# Protein Groups	Protein Group Accessions	Modifications	ΔCn	q-Value	PEP	IonScore	Exp Value	Charge	MH+ [Da]	ΔM [ppm]	RT [min]	# Missed Cleavages
	High	VLPVVITYYTDK	2	28	1	494652538		0	0	1.817e-05	64.24	0.00212145	2	1410.79	2.3065	143.687	0
502828610	transcription elongation factor NusA [Prevotella ruminicola]	97.6967	2.94	67	1	1	3	408	46.4038	4.66553
	A3	Sequence	# PSMs	# Proteins	# Protein Groups	Protein Group Accessions	Modifications	ΔCn	q-Value	PEP	IonScore	Exp Value	Charge	MH+ [Da]	ΔM [ppm]	RT [min]	# Missed Cleavages
	High	TTLVSVLEESFR	3	67	1	502828610		0	0	6.933e-05	66.79	0.0018798	2	1380.74	2.47892	192.058	0
493900675	phosphoglycerate kinase [Prevotella copri]	97.5044	6.99	4	1	2	4	415	43.8555	5.70654
	A3	Sequence	# PSMs	# Proteins	# Protein Groups	Protein Group Accessions	Modifications	ΔCn	q-Value	PEP	IonScore	Exp Value	Charge	MH+ [Da]	ΔM [ppm]	RT [min]	# Missed Cleavages
	High	VDFNVPLDENGNVTDDTR	3	10	2	492438964;493900675		0	0	9.639e-07	55.45	0.0101962	2	2019.93	2.70034	129.189	0
	High	AIADAIAEATK	1	4	1	493900675		0	0	0.004554	54.29	0.0517658	2	1073.59	1.71164	94.9852	0
493900982	aldose 1-epimerase [Prevotella copri]	97.5033	2.78	2	1	1	3	395	42.8299	6.63916
	A3	Sequence	# PSMs	# Proteins	# Protein Groups	Protein Group Accessions	Modifications	ΔCn	q-Value	PEP	IonScore	Exp Value	Charge	MH+ [Da]	ΔM [ppm]	RT [min]	# Missed Cleavages
	High	LSLAGSTYQLK	3	2	1	493900982		0	0	0.0008785	60.97	0.00464124	2	1180.66	1.9838	96.258	0
493490278	30S ribosomal protein S3 [[Clostridium] hylemonae]	96.3	16.97	1	1	3	5	218	24.3909	9.33447
	A3	Sequence	# PSMs	# Proteins	# Protein Groups	Protein Group Accessions	Modifications	ΔCn	q-Value	PEP	IonScore	Exp Value	Charge	MH+ [Da]	ΔM [ppm]	RT [min]	# Missed Cleavages
	High	DAQLVAENIAQQLENR	1	1	1	493490278		0	0	1.163e-05	54.58	0.0325882	3	1811.93	2.43387	177.978	0
	High	TEFYSEGTIPLQTLR	1	16	2	491474647;493490278		0	0	5.28e-05	52.28	0.057007	2	1754.9	1.55447	143.345	0
	Low	LVVDIK	3	16	2	491474647;493490278		0	0.634	0.9229	53.54	0.0328425	2	686.447	2.76866	64.2339	0
171986635	intelectin 2 [Sus scrofa]	96.2741	2.78	3	1	1	3	324	36.0771	7.07861
	A3	Sequence	# PSMs	# Proteins	# Protein Groups	Protein Group Accessions	Modifications	ΔCn	q-Value	PEP	IonScore	Exp Value	Charge	MH+ [Da]	ΔM [ppm]	RT [min]	# Missed Cleavages
	High	AGDGLYFLR	3	3	1	171986635		0	0.006	0.05727	68.61	0.00109109	2	1011.53	1.5225	119.529	0
546419445	50S ribosomal protein L16 [Firmicutes bacterium CAG:83]	95.71	22.58	218	1	1	2	62	6.80363	7.25439
	A3	Sequence	# PSMs	# Proteins	# Protein Groups	Protein Group Accessions	Modifications	ΔCn	q-Value	PEP	IonScore	Exp Value	Charge	MH+ [Da]	ΔM [ppm]	RT [min]	# Missed Cleavages
	High	GSPEYWVAVVKPGR	2	218	1	546419445		0	0	0.0006077	69.56	0.00129857	3	1544.82	1.61622	108.378	0
504659027	glyceraldehyde-3-phosphate dehydrogenase [Propionibacterium propionicum]	95.4894	5.44	148	1	2	4	331	35.4723	5.37646
	A3	Sequence	# PSMs	# Proteins	# Protein Groups	Protein Group Accessions	Modifications	ΔCn	q-Value	PEP	IonScore	Exp Value	Charge	MH+ [Da]	ΔM [ppm]	RT [min]	# Missed Cleavages
	High	AVALVLPELK	1	148	1	504659027		0	0.001	0.007064	43.48	0.0429472	2	1052.67	1.35641	137.385	0
	Medium	VGINGFGR	3	296	6	504659027;518621236;494873851;504335109;490417192;520879538		0	0.022	0.1604	66.75	0.00140659	2	819.448	1.53956	63.8721	0
497013154	TonB-dependent receptor plug domain protein [Prevotella sp. oral taxon 473]	95.37	1.24	1	1	1	2	1133	126.297	8.95361
	A3	Sequence	# PSMs	# Proteins	# Protein Groups	Protein Group Accessions	Modifications	ΔCn	q-Value	PEP	IonScore	Exp Value	Charge	MH+ [Da]	ΔM [ppm]	RT [min]	# Missed Cleavages
	High	VQLGHALGGIYGFR	2	1	1	497013154		0	0	5.585e-06	69.86	0.00101109	3	1487.81	1.97648	119.597	0
545871120	PREDICTED: neutral ceramidase [Sus scrofa]	94.8267	1.41	1	1	1	3	778	85.1705	6.62451
	A3	Sequence	# PSMs	# Proteins	# Protein Groups	Protein Group Accessions	Modifications	ΔCn	q-Value	PEP	IonScore	Exp Value	Charge	MH+ [Da]	ΔM [ppm]	RT [min]	# Missed Cleavages
	High	TGQNAQGILTR	3	1	1	545871120		0	0	0.002119	60.45	0.0114002	2	1158.63	3.36704	49.1434	0
350583970	PREDICTED: keratin, type II cytoskeletal 75 [Sus scrofa]	94.7029	3.99	1	2	2	6	551	59.617	8.30908
	A3	Sequence	# PSMs	# Proteins	# Protein Groups	Protein Group Accessions	Modifications	ΔCn	q-Value	PEP	IonScore	Exp Value	Charge	MH+ [Da]	ΔM [ppm]	RT [min]	# Missed Cleavages
	High	SLDLDSIIAEVK	4	1	1	350583970		0	0	4.281e-05	67.05	0.00209908	2	1302.72	3.51792	190.455	0
	Medium	YEELQVTAGR	2	1	1	350583970		0	0.017	0.1383	54.61	0.0315905	2	1165.59	3.7214	62.6361	0
547728151	probable phosphoketolase [Clostridium sp. CAG:230]	93.7269	1.65	14	1	1	3	547	62.7059	5.70654
	A3	Sequence	# PSMs	# Proteins	# Protein Groups	Protein Group Accessions	Modifications	ΔCn	q-Value	PEP	IonScore	Exp Value	Charge	MH+ [Da]	ΔM [ppm]	RT [min]	# Missed Cleavages
	High	VVNVVDLFK	3	14	1	547728151		0	0.002	0.02044	69.17	0.000615789	2	1032.61	2.67144	152.592	0
545830921	PREDICTED: IgGFc-binding protein-like [Sus scrofa]	93.5867	8.54	1	2	2	3	281	30.8315	4.89404
	A3	Sequence	# PSMs	# Proteins	# Protein Groups	Protein Group Accessions	Modifications	ΔCn	q-Value	PEP	IonScore	Exp Value	Charge	MH+ [Da]	ΔM [ppm]	RT [min]	# Missed Cleavages
	High	DcVYDLcVVNGER	2	1	1	545830921	C2(Carbamidomethyl); C7(Carbamidomethyl)	0	0	0.0004228	59.42	0.001599	2	1598.7	1.8037	113.298	0
	High	LVSYVGLATVR	1	1	1	545830921		0	0.004	0.04491	50.62	0.0273288	2	1177.7	1.99997	108.878	0
547921256	motA/TolQ/ExbB proton channel [Alistipes sp. CAG:435]	93.3568	7.81	3	1	2	4	269	28.663	5.13525
	A3	Sequence	# PSMs	# Proteins	# Protein Groups	Protein Group Accessions	Modifications	ΔCn	q-Value	PEP	IonScore	Exp Value	Charge	MH+ [Da]	ΔM [ppm]	RT [min]	# Missed Cleavages
	High	NVEAALAQGGVEK	3	1	1	547921256		0	0	0.0008044	64.93	0.00270725	2	1285.68	1.61324	69.3293	0
	Medium	ILYLSFSK	1	4	2	546357015;547921256		0	0.015	0.1269	53.06	0.0365372	2	970.562	1.71577	119.942	0
653147736	oxaloacetate decarboxylase [Anaerovibrio lipolyticus]	93.33	2.63	2	1	1	3	456	50.8161	6.41748
	A3	Sequence	# PSMs	# Proteins	# Protein Groups	Protein Group Accessions	Modifications	ΔCn	q-Value	PEP	IonScore	Exp Value	Charge	MH+ [Da]	ΔM [ppm]	RT [min]	# Missed Cleavages
	High	IFDALNDVTNLR	3	2	1	653147736		0	0	0.0004199	64.25	0.00427152	2	1390.74	3.34996	153.556	0
548210938	elongation factor G [Prevotella stercorea CAG:629]	92.4233	2.32	32	1	1	3	475	52.0085	5.14795
	A3	Sequence	# PSMs	# Proteins	# Protein Groups	Protein Group Accessions	Modifications	ΔCn	q-Value	PEP	IonScore	Exp Value	Charge	MH+ [Da]	ΔM [ppm]	RT [min]	# Missed Cleavages
	High	VVAGSYVYNPR	3	32	1	548210938		0	0	0.004715	65.56	0.00244939	2	1224.64	2.25281	68.0623	0
652924110	chemotaxis protein [Desulfovibrio bastinii]	92.3287	1.99	6	1	2	5	803	87.5098	5.10986
	A3	Sequence	# PSMs	# Proteins	# Protein Groups	Protein Group Accessions	Modifications	ΔCn	q-Value	PEP	IonScore	Exp Value	Charge	MH+ [Da]	ΔM [ppm]	RT [min]	# Missed Cleavages
	High	GFAVVADEVR	2	6	1	652924110		0	0.001	0.01753	62.9	0.00672125	2	1062.56	2.41972	87.2994	0
	Low	LALSIK	3	1	1	652924110		0	0.531	0.8803	55.89	0.0074305	2	644.436	2.2084	66.5304	0
496436870	C4-dicarboxylate ABC transporter substrate-binding protein [Phascolarctobacterium succinatutens]	92.13	4.64	2	1	1	2	323	33.7785	8.93896
	A3	Sequence	# PSMs	# Proteins	# Protein Groups	Protein Group Accessions	Modifications	ΔCn	q-Value	PEP	IonScore	Exp Value	Charge	MH+ [Da]	ΔM [ppm]	RT [min]	# Missed Cleavages
	High	IAVGAAGSGTEANAR	2	2	1	496436870		0	0	0.0005029	66.4	0.00210201	2	1344.69	2.71729	38.2253	0
494396425	hypothetical protein, partial [Bacteroides cellulosilyticus]	91.6779	1.31	219	1	1	3	837	94.0714	5.42725
	A3	Sequence	# PSMs	# Proteins	# Protein Groups	Protein Group Accessions	Modifications	ΔCn	q-Value	PEP	IonScore	Exp Value	Charge	MH+ [Da]	ΔM [ppm]	RT [min]	# Missed Cleavages
	Medium	DASATAVYGVR	3	219	1	494396425		0	0.011	0.09167	61.84	0.00520724	2	1109.56	1.34728	59.6118	0
494819348	C4-dicarboxylate ABC transporter substrate-binding protein [Dialister micraerophilus]	91.49	4.75	6	1	1	2	316	33.7201	5.30029
	A3	Sequence	# PSMs	# Proteins	# Protein Groups	Protein Group Accessions	Modifications	ΔCn	q-Value	PEP	IonScore	Exp Value	Charge	MH+ [Da]	ΔM [ppm]	RT [min]	# Missed Cleavages
	High	VAVGASGSGAEANAR	2	6	1	494819348		0	0	0.0008937	62.12	0.00491433	2	1316.66	3.55481	30.0604	0
223558035	outer membrane protein [uncultured bacterium URE4]	91.4682	2.81	3	1	2	3	1066	116.74	5.38916
	A3	Sequence	# PSMs	# Proteins	# Protein Groups	Protein Group Accessions	Modifications	ΔCn	q-Value	PEP	IonScore	Exp Value	Charge	MH+ [Da]	ΔM [ppm]	RT [min]	# Missed Cleavages
	High	VAGVQITSDGQPGADPSVR	1	3	1	223558035		0	0	8.494e-06	82.91	5.04416e-05	2	1853.94	2.60514	82.6733	0
	High	AANGVVIITTK	2	13	5	223558035;502693106;503692320;547922214;547922101		0	0.001	0.01571	55.96	0.0175632	2	1086.65	1.90023	67.3286	0
503524082	ATP synthase subunit K [Treponema brennaborense]	91.29	10.07	6	1	1	2	139	14.1432	7.73779
	A3	Sequence	# PSMs	# Proteins	# Protein Groups	Protein Group Accessions	Modifications	ΔCn	q-Value	PEP	IonScore	Exp Value	Charge	MH+ [Da]	ΔM [ppm]	RT [min]	# Missed Cleavages
	High	AGAAGSDALGETGK	2	6	1	503524082		0	0	0.000202	63.57	0.00272483	2	1204.58	2.62702	29.439	0
547922101	outer membrane protein Omp121 [Alistipes sp. CAG:435]	91.0649	2.2	1	1	2	3	1090	119	7.50342
	A3	Sequence	# PSMs	# Proteins	# Protein Groups	Protein Group Accessions	Modifications	ΔCn	q-Value	PEP	IonScore	Exp Value	Charge	MH+ [Da]	ΔM [ppm]	RT [min]	# Missed Cleavages
	High	LGLDTYNTTNSTR	1	1	1	547922101		0	0	0.003418	63.84	0.00269226	2	1455.71	1.42127	71.9274	0
	High	AANGVVLITTK	2	13	5	223558035;502693106;503692320;547922214;547922101		0	0.001	0.01571	55.96	0.0175632	2	1086.65	1.90023	67.3286	0
283485651	60 kDa chaperonin [uncultured bacterium]	90.9327	15.05	7	2	2	3	186	19.6335	5.47803
	A3	Sequence	# PSMs	# Proteins	# Protein Groups	Protein Group Accessions	Modifications	ΔCn	q-Value	PEP	IonScore	Exp Value	Charge	MH+ [Da]	ΔM [ppm]	RT [min]	# Missed Cleavages
	High	VEQVGTISANNDAAIGK	1	7	1	283485651		0	0	2.173e-07	55.44	0.0309207	2	1686.87	2.08611	71.2478	0
	High	AVAAVVAELKK	2	7	1	283485651		0	0.001	0.01617	59.8	0.00385275	3	1098.69	1.65176	67.9472	1
546348522	sPFH/Band 7/PHB domain protein [Alistipes sp. CAG:514]	90.78	3.37	2	1	1	2	475	51.8242	5.43994
	A3	Sequence	# PSMs	# Proteins	# Protein Groups	Protein Group Accessions	Modifications	ΔCn	q-Value	PEP	IonScore	Exp Value	Charge	MH+ [Da]	ΔM [ppm]	RT [min]	# Missed Cleavages
	High	TAAANALAVQGENTSK	2	2	1	546348522		0	0	4.165e-05	60.38	0.00991891	2	1545.79	2.75712	53.2101	0
496531113	ribosomal large subunit pseudouridine synthase B [Prevotella sp. oral taxon 472]	90.71	5.69	75	1	1	2	211	24.1048	8.77783
	A3	Sequence	# PSMs	# Proteins	# Protein Groups	Protein Group Accessions	Modifications	ΔCn	q-Value	PEP	IonScore	Exp Value	Charge	MH+ [Da]	ΔM [ppm]	RT [min]	# Missed Cleavages
	High	DYVTTSDDPQQR	2	75	1	496531113		0	0.001	0.008597	65.36	0.000511893	2	1424.63	2.97125	46.5075	0
547050998	pyruvate phosphate dikinase [Eubacterium sp. CAG:786]	90.6523	3.88	3	2	3	3	876	96.4632	5.30029
	A3	Sequence	# PSMs	# Proteins	# Protein Groups	Protein Group Accessions	Modifications	ΔCn	q-Value	PEP	IonScore	Exp Value	Charge	MH+ [Da]	ΔM [ppm]	RT [min]	# Missed Cleavages
	High	LYEALEGNPVTIR	1	8	1	547050998		0	0	9.788e-05	76.68	0.000231644	2	1474.79	3.06616	116.836	0
	High	FGDLKNPLLVSVR	1	3	1	547050998		0	0	1.468e-05	50.53	0.0392186	3	1457.85	2.87954	129.904	1
	Low	LAIEAVFR	1	2	1	547050998		0	0.05	0.28	53.43	0.0226008	2	918.543	2.10102	118.883	0
639731705	ketol-acid reductoisomerase [Clostridiales bacterium VE202-09]	90.2607	8.58	4	1	2	3	338	36.9272	4.94482
	A3	Sequence	# PSMs	# Proteins	# Protein Groups	Protein Group Accessions	Modifications	ΔCn	q-Value	PEP	IonScore	Exp Value	Charge	MH+ [Da]	ΔM [ppm]	RT [min]	# Missed Cleavages
	High	ILADIQDGTFAK	2	4	1	639731705		0	0	0.000627	53.78	0.0472793	2	1291.69	2.13124	105.631	0
	High	YSISNTAEYGDYITGPK	1	9	2	547968681;639731705		0	0	2.229e-06	52.82	0.0227276	2	1878.88	1.37323	123.293	0
547283180	pyruvate phosphate dikinase [Bacteroides sp. CAG:545]	89.9967	2.75	3	1	2	3	908	100.027	5.98584
	A3	Sequence	# PSMs	# Proteins	# Protein Groups	Protein Group Accessions	Modifications	ΔCn	q-Value	PEP	IonScore	Exp Value	Charge	MH+ [Da]	ΔM [ppm]	RT [min]	# Missed Cleavages
	High	ALSFGAEGIGLFR	1	3	1	547283180		0	0	2.249e-05	62.19	0.00491611	2	1337.73	3.61099	170.668	0
	High	IGIDYVScSPFR	2	7	2	653222309;547283180	C8(Carbamidomethyl)	0	0	0.0009899	55.46	0.016095	2	1413.69	2.32277	139.893	0
547922094	phosphate-selective porin O and P [Alistipes sp. CAG:435]	89.8	2.56	1	1	1	2	469	52.299	8.63135
	A3	Sequence	# PSMs	# Proteins	# Protein Groups	Protein Group Accessions	Modifications	ΔCn	q-Value	PEP	IonScore	Exp Value	Charge	MH+ [Da]	ΔM [ppm]	RT [min]	# Missed Cleavages
	High	FVINYQYNNNDR	2	1	1	547922094		0	0	0.0003681	57.01	0.00703096	2	1559.72	0.417723	97.7979	0
547922692	uncharacterized protein [Alistipes sp. CAG:435]	89.62	1.8	1	1	1	2	611	69.1456	6.02393
	A3	Sequence	# PSMs	# Proteins	# Protein Groups	Protein Group Accessions	Modifications	ΔCn	q-Value	PEP	IonScore	Exp Value	Charge	MH+ [Da]	ΔM [ppm]	RT [min]	# Missed Cleavages
	High	YYYNNPSQATK	2	1	1	547922692		0	0	0.0001876	65.94	0.00085916	2	1348.62	0.857337	48.9104	0
547908027	putative uncharacterized protein [Prevotella sp. CAG:474]	89.49	6.28	1	1	1	2	191	20.6045	6.7124
	A3	Sequence	# PSMs	# Proteins	# Protein Groups	Protein Group Accessions	Modifications	ΔCn	q-Value	PEP	IonScore	Exp Value	Charge	MH+ [Da]	ΔM [ppm]	RT [min]	# Missed Cleavages
	High	GSSSVTTSVDAK	2	1	1	547908027		0	0	0.0003128	66.35	0.001605	2	1138.56	0.616982	20.4284	0
493903436	membrane protein [Prevotella copri]	89.22	3.57	1	1	2	2	588	68.0447	5.50342
	A3	Sequence	# PSMs	# Proteins	# Protein Groups	Protein Group Accessions	Modifications	ΔCn	q-Value	PEP	IonScore	Exp Value	Charge	MH+ [Da]	ΔM [ppm]	RT [min]	# Missed Cleavages
	High	TPNVYGYYTSLK	1	1	1	493903436		0	0	8.046e-06	64.79	0.00309827	2	1405.7	2.29723	112.167	0
	Low	GELDELWYR	1	1	1	493903436		0	0.052	0.2865	54.43	0.0214717	2	1180.57	2.41275	138.592	0
311247353	PREDICTED: N-acetylated alpha-linked acidic dipeptidase-like 1 [Sus scrofa]	89.1155	1.48	1	1	1	2	742	80.4146	5.08447
	A3	Sequence	# PSMs	# Proteins	# Protein Groups	Protein Group Accessions	Modifications	ΔCn	q-Value	PEP	IonScore	Exp Value	Charge	MH+ [Da]	ΔM [ppm]	RT [min]	# Missed Cleavages
	High	DEALVQLLLQR	2	1	1	311247353		0	0	0.00018	73.13	0.000305398	2	1297.75	2.25198	192.204	0
502249642	elongation factor Tu [Eubacterium rectale]	88.6373	12.91	3	1	3	3	395	43.3827	5.17334
	A3	Sequence	# PSMs	# Proteins	# Protein Groups	Protein Group Accessions	Modifications	ΔCn	q-Value	PEP	IonScore	Exp Value	Charge	MH+ [Da]	ΔM [ppm]	RT [min]	# Missed Cleavages
	High	VAGNTATDFANIDKAPEER	1	5	2	502249642;517992883		0	0	1.085e-06	65.29	0.00235893	3	2018.98	3.50531	86.9058	1
	High	GITISTAHVEYETEKR	1	22	2	502249642;547202582		0	0	1.63e-06	61.57	0.0077004	3	1833.94	2.09447	70.5142	1
	High	QLDEAQAGDNIGALLR	1	3	1	502249642		0	0	2.475e-05	52.83	0.0518542	2	1683.87	1.67043	137.629	0
547920957	putative lipoprotein [Alistipes sp. CAG:435]	88.57	1.95	2	1	1	2	615	69.356	5.37646
	A3	Sequence	# PSMs	# Proteins	# Protein Groups	Protein Group Accessions	Modifications	ΔCn	q-Value	PEP	IonScore	Exp Value	Charge	MH+ [Da]	ΔM [ppm]	RT [min]	# Missed Cleavages
	High	YVASAAFVNFLK	2	2	1	547920957		0	0	8.998e-05	57.24	0.0204351	2	1329.72	2.24921	160.064	0
120525	RecName: Full=Ferritin light chain; Short=Ferritin L subunit	88.29	20.51	4	1	1	2	78	8.77857	6.25244
	A3	Sequence	# PSMs	# Proteins	# Protein Groups	Protein Group Accessions	Modifications	ΔCn	q-Value	PEP	IonScore	Exp Value	Charge	MH+ [Da]	ΔM [ppm]	RT [min]	# Missed Cleavages
	High	GLNQALVDLHALGSAR	2	4	1	120525		0	0	8.65e-06	68.36	0.00121588	3	1634.9	2.06046	139.856	0
547968681	ketol-acid reductoisomerase [Firmicutes bacterium CAG:882]	88.2653	7.96	5	1	2	2	339	36.9455	5.5542
	A3	Sequence	# PSMs	# Proteins	# Protein Groups	Protein Group Accessions	Modifications	ΔCn	q-Value	PEP	IonScore	Exp Value	Charge	MH+ [Da]	ΔM [ppm]	RT [min]	# Missed Cleavages
	High	VIIGLYEGSK	1	5	1	547968681		0	0	0.003285	68.87	0.000788685	2	1078.62	1.78677	91.0458	0
	High	YSISNTAEYGDYITGPK	1	9	2	547968681;639731705		0	0	2.229e-06	52.82	0.0227276	2	1878.88	1.37323	123.293	0
518076269	30S ribosomal protein S15 [Candidatus Alistipes marseilloanorexicus]	88.21	20	6	1	1	1	90	10.5068	10.1401
	A3	Sequence	# PSMs	# Proteins	# Protein Groups	Protein Group Accessions	Modifications	ΔCn	q-Value	PEP	IonScore	Exp Value	Charge	MH+ [Da]	ΔM [ppm]	RT [min]	# Missed Cleavages
	High	SNTDTGSPESQVALFSYR	1	6	1	518076269		0	0	8.365e-09	88.21	6.97166e-06	2	1958.92	3.6837	126.74	0
490600428	30S ribosomal protein S9 [[Clostridium] leptum]	88.0681	10.53	7	1	1	3	133	15.0291	10.3013
	A3	Sequence	# PSMs	# Proteins	# Protein Groups	Protein Group Accessions	Modifications	ΔCn	q-Value	PEP	IonScore	Exp Value	Charge	MH+ [Da]	ΔM [ppm]	RT [min]	# Missed Cleavages
	High	VAGGGVTGQAGAIR	3	7	1	490600428		0	0	0.0008223	69.47	0.000957717	2	1213.67	1.81144	43.1597	0
547745880	tonB-dependent receptor plug domain protein [Prevotella sp. CAG:520]	87.73	1.31	1	1	1	2	990	109.474	6.63916
	A3	Sequence	# PSMs	# Proteins	# Protein Groups	Protein Group Accessions	Modifications	ΔCn	q-Value	PEP	IonScore	Exp Value	Charge	MH+ [Da]	ΔM [ppm]	RT [min]	# Missed Cleavages
	High	GLSAYSEGQTDSR	2	1	1	547745880		0	0	2.74e-06	60.51	0.0024662	2	1370.62	1.88667	47.273	0
548333000	putative uncharacterized protein [Roseburia sp. CAG:182]	87.44	14.61	159	1	1	1	89	10.6804	5.21143
	A3	Sequence	# PSMs	# Proteins	# Protein Groups	Protein Group Accessions	Modifications	ΔCn	q-Value	PEP	IonScore	Exp Value	Charge	MH+ [Da]	ΔM [ppm]	RT [min]	# Missed Cleavages
	High	FFENNLNVSETSR	1	159	1	548333000		0	0	1.817e-05	87.44	9.76623e-06	2	1556.74	1.98289	97.3754	0
503524387	methyl-accepting chemotaxis sensory transducer [Treponema brennaborense]	87.32	2.2	1	1	1	2	590	65.1119	7.1665
	A3	Sequence	# PSMs	# Proteins	# Protein Groups	Protein Group Accessions	Modifications	ΔCn	q-Value	PEP	IonScore	Exp Value	Charge	MH+ [Da]	ΔM [ppm]	RT [min]	# Missed Cleavages
	High	LTNNTIQSTNEIR	2	1	1	503524387		0	0	0.0004109	60.53	0.00946835	2	1503.78	1.84001	57.6966	0
335293621	PREDICTED: immunoglobulin J chain isoform 1 [Sus scrofa]	87.29	7.59	1	1	1	2	158	17.9898	4.65283
	A3	Sequence	# PSMs	# Proteins	# Protein Groups	Protein Group Accessions	Modifications	ΔCn	q-Value	PEP	IonScore	Exp Value	Charge	MH+ [Da]	ΔM [ppm]	RT [min]	# Missed Cleavages
	High	SAEDPSQDIVER	2	1	1	335293621		0	0	0.0007794	55.18	0.0111468	2	1345.63	2.73128	58.0175	0
548126060	methylmalonyl-CoA mutase [Dialister sp. CAG:357]	87.16	4.93	2	2	2	2	548	60.6638	5.73193
	A3	Sequence	# PSMs	# Proteins	# Protein Groups	Protein Group Accessions	Modifications	ΔCn	q-Value	PEP	IonScore	Exp Value	Charge	MH+ [Da]	ΔM [ppm]	RT [min]	# Missed Cleavages
	High	NLYTPLDLEGFDYER	1	2	1	548126060		0	0	0.003621	60.55	0.0048355	2	1844.87	1.97607	180.673	0
	High	WNTISISGYHIR	1	2	1	548126060		0	0	0.0007288	53.11	0.0512748	3	1446.75	2.60366	115.569	0
547922105	ragB/SusD domain-containing protein [Alistipes sp. CAG:435]	86.97	3.65	1	2	2	3	685	77.6662	5.50342
	A3	Sequence	# PSMs	# Proteins	# Protein Groups	Protein Group Accessions	Modifications	ΔCn	q-Value	PEP	IonScore	Exp Value	Charge	MH+ [Da]	ΔM [ppm]	RT [min]	# Missed Cleavages
	High	TGAAQQTTLGYK	1	1	1	547922105		0	0	3.438e-05	59.39	0.0097856	2	1238.64	1.60875	38.9789	0
	High	TTGAVTPLIWEIR	2	1	1	547922105		0	0	1.552e-06	57.08	0.0161589	2	1456.82	3.05377	158.914	0
490478146	MULTISPECIES: 50S ribosomal protein L20 [Prevotella]	86.55	12.28	21	1	1	2	114	13.0872	11.2388
	A3	Sequence	# PSMs	# Proteins	# Protein Groups	Protein Group Accessions	Modifications	ΔCn	q-Value	PEP	IonScore	Exp Value	Charge	MH+ [Da]	ΔM [ppm]	RT [min]	# Missed Cleavages
	High	VLADLAVNNPEAFK	2	21	1	490478146		0	0	0.0004767	61.28	0.00733997	2	1500.81	3.71505	122.311	0
497044703	sugar ABC transporter permease [Lachnospiraceae bacterium oral taxon 082]	86.4419	4.39	29	1	1	3	205	22.357	9.29053
	A3	Sequence	# PSMs	# Proteins	# Protein Groups	Protein Group Accessions	Modifications	ΔCn	q-Value	PEP	IonScore	Exp Value	Charge	MH+ [Da]	ΔM [ppm]	RT [min]	# Missed Cleavages
	High	QVILIPLIR	3	29	1	497044703		0	0.003	0.03334	49.36	0.000712648	2	1064.72	0.994695	166.989	0
488793587	50S ribosomal protein L6 [Treponema saccharophilum]	86.34	6.15	2	1	1	2	179	18.9793	9.80322
	A3	Sequence	# PSMs	# Proteins	# Protein Groups	Protein Group Accessions	Modifications	ΔCn	q-Value	PEP	IonScore	Exp Value	Charge	MH+ [Da]	ΔM [ppm]	RT [min]	# Missed Cleavages
	High	QLVGEFSSQIR	2	2	1	488793587		0	0.003	0.02903	66.55	0.00263781	2	1263.67	2.03315	96.4692	0
546355881	putative uncharacterized protein [Bacteroides sp. CAG:1060]	86.1667	2.37	1	1	1	3	507	56.3898	6.97607
	A3	Sequence	# PSMs	# Proteins	# Protein Groups	Protein Group Accessions	Modifications	ΔCn	q-Value	PEP	IonScore	Exp Value	Charge	MH+ [Da]	ΔM [ppm]	RT [min]	# Missed Cleavages
	High	ESNSDNISASSK	3	1	1	546355881		0	0	0.0003811	66.92	0.000415668	2	1238.55	2.009	11.0525	0
488791310	hypothetical protein [Treponema saccharophilum]	85.9833	6.67	2	1	2	3	345	36.7752	7.10791
	A3	Sequence	# PSMs	# Proteins	# Protein Groups	Protein Group Accessions	Modifications	ΔCn	q-Value	PEP	IonScore	Exp Value	Charge	MH+ [Da]	ΔM [ppm]	RT [min]	# Missed Cleavages
	High	TGSTAAANIGK	1	2	1	488791310		0	0.003	0.03243	53.13	0.0551406	2	990.523	1.87954	15.3128	0
	High	YFSVASGGGTGR	2	75	2	488791310;547967868		0	0.003	0.02887	49.85	0.0506888	2	1158.56	3.07222	53.7825	0
493463607	F0F1 ATP synthase subunit alpha [Eremococcus coleocola]	85.5282	3.95	129	1	2	4	506	56.5588	4.95752
	A3	Sequence	# PSMs	# Proteins	# Protein Groups	Protein Group Accessions	Modifications	ΔCn	q-Value	PEP	IonScore	Exp Value	Charge	MH+ [Da]	ΔM [ppm]	RT [min]	# Missed Cleavages
	High	EAYPGDVFYLHSR	2	129	1	493463607		0	0	1.432e-05	57.06	0.0129273	3	1553.74	2.09173	111.362	0
	Low	TISLLLK	2	2	1	493463607		0	0.333	0.795	37.58	0.0299059	2	787.53	1.85225	100.821	0
490478019	OmpA family protein [Prevotella buccalis]	85.4679	4.18	5	1	1	3	383	42.0955	9.34912
	A3	Sequence	# PSMs	# Proteins	# Protein Groups	Protein Group Accessions	Modifications	ΔCn	q-Value	PEP	IonScore	Exp Value	Charge	MH+ [Da]	ΔM [ppm]	RT [min]	# Missed Cleavages
	High	DQAEIDGLNAQINSLR	3	5	1	490478019		0	0	6.308e-07	73.81	0.000386618	2	1756.89	2.98346	142.64	0
493903458	hypothetical protein [Prevotella copri]	85.4	1.74	1	1	1	2	746	84.412	5.33838
	A3	Sequence	# PSMs	# Proteins	# Protein Groups	Protein Group Accessions	Modifications	ΔCn	q-Value	PEP	IonScore	Exp Value	Charge	MH+ [Da]	ΔM [ppm]	RT [min]	# Missed Cleavages
	High	LAEGTVFELEGGK	2	1	1	493903458		0	0	0.0003726	61.19	0.00782935	2	1349.7	2.76553	113.182	0
492438964	MULTISPECIES: phosphoglycerate kinase [Prevotellaceae]	85.3194	6.75	6	1	2	4	415	43.8846	5.40186
	A3	Sequence	# PSMs	# Proteins	# Protein Groups	Protein Group Accessions	Modifications	ΔCn	q-Value	PEP	IonScore	Exp Value	Charge	MH+ [Da]	ΔM [ppm]	RT [min]	# Missed Cleavages
	High	VDFNVPLDENGNVTDDTR	3	10	2	492438964;493900675		0	0	9.639e-07	55.45	0.0101962	2	2019.93	2.70034	129.189	0
	High	IGIIENLLGK	1	6	1	492438964		0	0.001	0.01068	49.48	0.0504348	2	1069.66	2.65972	157.796	0
518717536	hypothetical protein [Succinispira mobilis]	85.3167	3.55	2	1	1	3	422	46.4819	5.51611
	A3	Sequence	# PSMs	# Proteins	# Protein Groups	Protein Group Accessions	Modifications	ΔCn	q-Value	PEP	IonScore	Exp Value	Charge	MH+ [Da]	ΔM [ppm]	RT [min]	# Missed Cleavages
	High	LAAEFSAELDNLGVR	3	2	1	518717536		0	0	0.002091	62.49	0.00625207	2	1604.83	3.02833	169.108	0
446274924	hypothetical protein, partial [Salmonella enterica]	84.8439	10.99	825	1	1	3	91	10.1481	6.52197
	A3	Sequence	# PSMs	# Proteins	# Protein Groups	Protein Group Accessions	Modifications	ΔCn	q-Value	PEP	IonScore	Exp Value	Charge	MH+ [Da]	ΔM [ppm]	RT [min]	# Missed Cleavages
	High	LGLGAQFGGK	3	825	1	446274924		0	0	0.002776	61.3	0.00717355	2	947.533	2.29792	75.1348	0
490510183	nitrogen-fixing protein NifU [Prevotella oris]	84.71	4.98	16	1	1	2	221	23.7948	5.61768
	A3	Sequence	# PSMs	# Proteins	# Protein Groups	Protein Group Accessions	Modifications	ΔCn	q-Value	PEP	IonScore	Exp Value	Charge	MH+ [Da]	ΔM [ppm]	RT [min]	# Missed Cleavages
	High	YLELTEGYITK	2	16	1	490510183		0	0	0.0004665	62.38	0.00566028	2	1329.7	1.62224	118.106	0
311258794	PREDICTED: sphingomyelin phosphodiesterase, acid-like 3B [Sus scrofa]	84.37	2.54	1	1	1	1	473	53.0766	6.48096
	A3	Sequence	# PSMs	# Proteins	# Protein Groups	Protein Group Accessions	Modifications	ΔCn	q-Value	PEP	IonScore	Exp Value	Charge	MH+ [Da]	ΔM [ppm]	RT [min]	# Missed Cleavages
	High	IVVLNTNLYYSK	1	1	1	311258794		0	0	0.0001059	84.37	2.89747e-05	2	1426.8	3.28172	123.599	0
494106509	50S ribosomal protein L4 [Subdoligranulum variabile]	84.2408	4.85	1	1	1	3	206	22.0899	9.87646
	A3	Sequence	# PSMs	# Proteins	# Protein Groups	Protein Group Accessions	Modifications	ΔCn	q-Value	PEP	IonScore	Exp Value	Charge	MH+ [Da]	ΔM [ppm]	RT [min]	# Missed Cleavages
	High	LALLSALSDK	3	1	1	494106509		0	0.001	0.007749	61.88	0.00436366	2	1030.62	2.09717	132.74	0
494121579	dihydrodipicolinate reductase [Clostridium carboxidivorans]	83.8958	2.95	57	1	1	3	271	29.7416	8.27979
	A3	Sequence	# PSMs	# Proteins	# Protein Groups	Protein Group Accessions	Modifications	ΔCn	q-Value	PEP	IonScore	Exp Value	Charge	MH+ [Da]	ΔM [ppm]	RT [min]	# Missed Cleavages
	Medium	VGLIGLGK	3	57	1	494121579		0	0.03	0.204	60.42	0.00314542	2	756.499	2.09643	78.4699	0
510896739	maltose/maltodextrin transport system ATP-binding protein [Lachnospiraceae bacterium 10-1]	83.8718	4.34	2	1	2	6	369	40.9972	5.84619
	A3	Sequence	# PSMs	# Proteins	# Protein Groups	Protein Group Accessions	Modifications	ΔCn	q-Value	PEP	IonScore	Exp Value	Charge	MH+ [Da]	ΔM [ppm]	RT [min]	# Missed Cleavages
	High	ILDLTALLDR	3	2	1	510896739		0	0.001	0.009987	60.68	0.00646926	2	1142.68	2.57684	190.604	0
	Low	ASLSLK	3	39	3	489645413;510896739;496264267		0	0.774	0.9576	56.27	0.0162238	2	618.384	2.46167	28.5632	0
547921737	uncharacterized protein [Alistipes sp. CAG:435]	83.42	3.88	1	2	2	2	670	70.5877	5.21143
	A3	Sequence	# PSMs	# Proteins	# Protein Groups	Protein Group Accessions	Modifications	ΔCn	q-Value	PEP	IonScore	Exp Value	Charge	MH+ [Da]	ΔM [ppm]	RT [min]	# Missed Cleavages
	High	TGGTETVQVTATR	1	1	1	547921737		0	0	0.005215	54.23	0.0394589	2	1320.68	2.78906	39.8889	0
	High	ATTEQDWISIGPR	1	1	1	547921737		0	0.001	0.0126	59.19	0.0099407	2	1473.74	3.24577	118.888	0
568805278	30S ribosomal protein S12 [Zhouia amylolytica AD3]	83.1104	14.1	54	1	1	3	78	8.72679	10.9751
	A3	Sequence	# PSMs	# Proteins	# Protein Groups	Protein Group Accessions	Modifications	ΔCn	q-Value	PEP	IonScore	Exp Value	Charge	MH+ [Da]	ΔM [ppm]	RT [min]	# Missed Cleavages
	High	GALDTAGVEGR	3	54	1	568805278		0	0.002	0.02234	65.91	0.0020748	2	1045.53	1.22498	48.2292	0
164318	albumin, partial [Sus scrofa]	82.85	1.98	6	1	1	2	605	69.3519	6.30322
	A3	Sequence	# PSMs	# Proteins	# Protein Groups	Protein Group Accessions	Modifications	ΔCn	q-Value	PEP	IonScore	Exp Value	Charge	MH+ [Da]	ΔM [ppm]	RT [min]	# Missed Cleavages
	High	TVLGNFAAFVQK	2	6	1	164318		0	0	0.0007319	55.4	0.0186774	2	1294.72	2.48257	158.456	0
493834702	hypothetical protein, partial [[Clostridium] hathewayi]	82.6716	2.82	44	1	1	5	284	30.5068	8.73389
	A3	Sequence	# PSMs	# Proteins	# Protein Groups	Protein Group Accessions	Modifications	ΔCn	q-Value	PEP	IonScore	Exp Value	Charge	MH+ [Da]	ΔM [ppm]	RT [min]	# Missed Cleavages
	High	LTLADWFK	5	44	1	493834702		0	0.003	0.02737	57.53	0.0188195	2	993.542	1.36315	175.13	0
493902699	membrane protein [Prevotella copri]	82.47	3.94	1	2	3	3	991	109.247	6.32861
	A3	Sequence	# PSMs	# Proteins	# Protein Groups	Protein Group Accessions	Modifications	ΔCn	q-Value	PEP	IonScore	Exp Value	Charge	MH+ [Da]	ΔM [ppm]	RT [min]	# Missed Cleavages
	High	VAGVIISQAGGDPTSSPSIR	1	1	1	493902699		0	0	1.906e-05	57.49	0.0174138	2	1912.02	2.2691	101.36	0
	Medium	DASETAQYGSR	1	1	1	493902699		0	0.015	0.1226	48.48	0.0259936	2	1184.52	2.17138	22.9789	0
	Low	ASLGFVLR	1	1	1	493902699		0	0.172	0.6271	49.88	0.0500135	2	862.516	1.21767	103.107	0
547721147	electron transfer flavoprotein alpha subunit [Firmicutes bacterium CAG:176]	82.22	4.56	3	1	1	2	373	40.1987	5.85889
	A3	Sequence	# PSMs	# Proteins	# Protein Groups	Protein Group Accessions	Modifications	ΔCn	q-Value	PEP	IonScore	Exp Value	Charge	MH+ [Da]	ΔM [ppm]	RT [min]	# Missed Cleavages
	High	LAEELAEVLGGVVGSSR	2	3	1	547721147		0	0	2.972e-05	55.45	0.0282981	3	1685.91	3.0495	201.177	0
546160329	cell division protein FtsZ [Clostridium intestinale]	82.18	3.84	4	1	1	2	365	39.0823	4.89404
	A3	Sequence	# PSMs	# Proteins	# Protein Groups	Protein Group Accessions	Modifications	ΔCn	q-Value	PEP	IonScore	Exp Value	Charge	MH+ [Da]	ΔM [ppm]	RT [min]	# Missed Cleavages
	High	VVGcGGGGSNAVNR	2	4	1	546160329	C4(Carbamidomethyl)	0	0	6.826e-06	59.76	0.00527241	2	1303.62	1.68536	18.4021	0
74099617	elongation factor Tu [Lactobacillus helveticus]	81.6894	9.6	73	1	1	2	177	19.4621	4.58936
	A3	Sequence	# PSMs	# Proteins	# Protein Groups	Protein Group Accessions	Modifications	ΔCn	q-Value	PEP	IonScore	Exp Value	Charge	MH+ [Da]	ΔM [ppm]	RT [min]	# Missed Cleavages
	High	DLLTEYDYPGDDIPVVR	2	73	1	74099617		0	0	0.004918	62.86	0.00409727	2	1979.96	1.61464	178.562	0
547926345	30S ribosomal protein S4 [Prevotella sp. CAG:732]	81.0436	13.07	26	1	2	3	176	19.8775	9.80322
	A3	Sequence	# PSMs	# Proteins	# Protein Groups	Protein Group Accessions	Modifications	ΔCn	q-Value	PEP	IonScore	Exp Value	Charge	MH+ [Da]	ΔM [ppm]	RT [min]	# Missed Cleavages
	High	SLEVIEAALAGFNHSK	1	26	1	547926345		0	0	4.008e-06	53.62	0.0462923	3	1685.89	1.58408	184.335	0
	Low	LDNVVFR	2	92	2	488675900;547926345		0	0.057	0.3101	66.2	0.00236791	2	862.48	2.43589	73.3995	0
513873617	hypothetical protein [Treponema maltophilum]	80.57	7.86	3	1	1	1	140	15.8081	5.74463
	A3	Sequence	# PSMs	# Proteins	# Protein Groups	Protein Group Accessions	Modifications	ΔCn	q-Value	PEP	IonScore	Exp Value	Charge	MH+ [Da]	ΔM [ppm]	RT [min]	# Missed Cleavages
	High	FTSDLFDVIDR	1	3	1	513873617		0	0	0.0004641	80.57	6.00824e-05	2	1327.66	2.17528	168.866	0
653222309	pyruvate phosphate dikinase [Lachnospiraceae bacterium AB2028]	80.3121	2.74	1	1	2	3	876	96.6469	5.10986
	A3	Sequence	# PSMs	# Proteins	# Protein Groups	Protein Group Accessions	Modifications	ΔCn	q-Value	PEP	IonScore	Exp Value	Charge	MH+ [Da]	ΔM [ppm]	RT [min]	# Missed Cleavages
	High	LAAAQAAIAAGK	1	1	1	653222309		0	0	0.0004169	62.53	0.00354531	2	1055.62	1.6719	42.2061	0
	High	IGLDYVScSPFR	2	7	2	653222309;547283180	C8(Carbamidomethyl)	0	0	0.0009899	55.46	0.016095	2	1413.69	2.32277	139.893	0
547760032	30S ribosomal protein S13 [Blautia sp. CAG:52]	79.8078	16.39	2	1	2	3	122	13.9016	10.6235
	A3	Sequence	# PSMs	# Proteins	# Protein Groups	Protein Group Accessions	Modifications	ΔCn	q-Value	PEP	IonScore	Exp Value	Charge	MH+ [Da]	ΔM [ppm]	RT [min]	# Missed Cleavages
	High	ILEAANVDPNTR	2	2	1	547760032		0	0.001	0.01563	55.75	0.0218144	2	1312.69	4.53619	69.0459	0
	Low	IAGVDLPR	1	4	2	491169427;547760032		0	0.086	0.4088	53.01	0.0168804	2	840.496	2.45796	77.2321	0
498214327	glycan metabolism protein RagB [Thermophagus xiamenensis]	79.4433	5.1	1	3	3	3	647	74.3467	5.08447
	A3	Sequence	# PSMs	# Proteins	# Protein Groups	Protein Group Accessions	Modifications	ΔCn	q-Value	PEP	IonScore	Exp Value	Charge	MH+ [Da]	ΔM [ppm]	RT [min]	# Missed Cleavages
	High	FYHDIVFDGFK	1	1	1	498214327		0	0	0.0007867	53.27	0.0247082	3	1387.67	1.90911	133.304	0
	High	WLLLTEYPYNIK	1	1	1	498214327		0	0	0.001191	51.64	0.052531	2	1552.85	3.90392	182.649	0
	High	AVELAFEGFR	1	1	1	498214327		0	0.002	0.02276	55.2	0.0246106	2	1138.59	1.8926	132.119	0
494472244	predicted protein [Streptomyces sp. C]	79.3444	13.56	39	1	1	2	59	6.0214	12.0005
	A3	Sequence	# PSMs	# Proteins	# Protein Groups	Protein Group Accessions	Modifications	ΔCn	q-Value	PEP	IonScore	Exp Value	Charge	MH+ [Da]	ΔM [ppm]	RT [min]	# Missed Cleavages
	Medium	ALAALEAR	2	39	1	494472244		0	0.04	0.2425	65.88	0.00221682	2	814.479	1.44311	49.7261	0
547736366	enolase [Prevotella sp. CAG:1320]	79.34	9.23	79	1	1	1	195	21.2489	9.78857
	A3	Sequence	# PSMs	# Proteins	# Protein Groups	Protein Group Accessions	Modifications	ΔCn	q-Value	PEP	IonScore	Exp Value	Charge	MH+ [Da]	ΔM [ppm]	RT [min]	# Missed Cleavages
	High	ASVPSGASTGENEALELR	1	79	1	547736366		0	0	1.381e-08	79.34	0.000100781	2	1787.88	4.04592	89.4821	0
567856684	RecA, partial [Mesorhizobium sp. OD52]	79.24	16.67	2527	1	1	1	72	7.4389	5.26221
	A3	Sequence	# PSMs	# Proteins	# Protein Groups	Protein Group Accessions	Modifications	ΔCn	q-Value	PEP	IonScore	Exp Value	Charge	MH+ [Da]	ΔM [ppm]	RT [min]	# Missed Cleavages
	High	IIEIYGPESSGK	1	2527	1	567856684		0	0	1.777e-05	79.24	0.000126265	2	1292.68	2.89187	85.3994	0
446963473	elongation factor Tu, partial [Streptococcus agalactiae]	78.1495	11.55	91	3	3	4	355	39.4651	5.04639
	A3	Sequence	# PSMs	# Proteins	# Protein Groups	Protein Group Accessions	Modifications	ΔCn	q-Value	PEP	IonScore	Exp Value	Charge	MH+ [Da]	ΔM [ppm]	RT [min]	# Missed Cleavages
	High	QLDEGLAGDNVGVLLR	1	84	1	446963473		0	0	2.222e-05	64.78	0.00290591	2	1668.9	3.01561	149.358	0
	High	TTLTAAITTVLAR	1	89	1	446963473		0	0	0.001107	49.47	0.0450128	2	1331.79	2.38533	167.181	0
	Medium	DYASIDAAPEER	2	84	1	446963473		0	0.011	0.09278	48.09	0.042221	2	1336.6	1.09505	71.6181	0
653274516	30S ribosomal protein S3 [Cytophaga fermentans]	76.6	4.27	77	1	1	2	234	26.1723	10.2427
	A3	Sequence	# PSMs	# Proteins	# Protein Groups	Protein Group Accessions	Modifications	ΔCn	q-Value	PEP	IonScore	Exp Value	Charge	MH+ [Da]	ΔM [ppm]	RT [min]	# Missed Cleavages
	High	GWDSNWFGGK	2	77	1	653274516		0	0.003	0.03893	49.37	0.0208239	2	1153.51	2.61079	132.636	0
546355743	threonine--tRNA ligase [Bacteroides sp. CAG:1060]	76.5067	1.85	6	1	1	3	596	68.075	6.66846
	A3	Sequence	# PSMs	# Proteins	# Protein Groups	Protein Group Accessions	Modifications	ΔCn	q-Value	PEP	IonScore	Exp Value	Charge	MH+ [Da]	ΔM [ppm]	RT [min]	# Missed Cleavages
	High	VGLGLPLWLPR	3	6	1	546355743		0	0	0.0002072	52.12	0.00613394	2	1220.75	2.14181	193.56	0
492695066	PTS glucose transporter subunit IIBC [Faecalibacterium prausnitzii]	76.4502	2.46	4	1	1	3	488	51.678	8.29443
	A3	Sequence	# PSMs	# Proteins	# Protein Groups	Protein Group Accessions	Modifications	ΔCn	q-Value	PEP	IonScore	Exp Value	Charge	MH+ [Da]	ΔM [ppm]	RT [min]	# Missed Cleavages
	High	AAGAAGVIRPSK	3	4	1	492695066		0	0	0.001113	64.49	0.00139616	2	1097.64	1.32034	20.7046	0
501071149	molecular chaperone DnaK [Roseiflexus castenholzii]	76.4484	4.34	80	2	2	3	622	67.7232	5.19873
	A3	Sequence	# PSMs	# Proteins	# Protein Groups	Protein Group Accessions	Modifications	ΔCn	q-Value	PEP	IonScore	Exp Value	Charge	MH+ [Da]	ΔM [ppm]	RT [min]	# Missed Cleavages
	High	IINEPTAAALAYGLDKK	1	80	1	501071149		0	0	1.164e-05	57.63	0.0122877	3	1788	2.66666	122.211	1
	High	TTPSVVAFTK	2	23	1	501071149		0	0.001	0.01221	61.5	0.00614511	2	1050.58	1.53346	74.0703	0
503735179	phosphoglycerate kinase [Treponema caldaria]	76.3599	4.3	360	2	2	4	419	44.3623	7.53271
	A3	Sequence	# PSMs	# Proteins	# Protein Groups	Protein Group Accessions	Modifications	ΔCn	q-Value	PEP	IonScore	Exp Value	Charge	MH+ [Da]	ΔM [ppm]	RT [min]	# Missed Cleavages
	High	IVAAIPTIK	2	360	1	503735179		0	0.002	0.02373	46.06	0.0211919	2	925.611	2.58201	97.5391	0
	Medium	IAVLESLLK	2	1	1	503735179		0	0.037	0.2305	56.43	0.00680197	2	985.633	3.65126	148.126	0
575090256	ATP synthase beta chain [ [[Clostridium] straminisolvens JCM 21531]	76.13	5.74	105	1	1	1	244	27.4663	5.2876
	A3	Sequence	# PSMs	# Proteins	# Protein Groups	Protein Group Accessions	Modifications	ΔCn	q-Value	PEP	IonScore	Exp Value	Charge	MH+ [Da]	ΔM [ppm]	RT [min]	# Missed Cleavages
	High	FIQAGSEVSALLGR	1	105	1	575090256		0	0	7.95e-07	76.13	0.000217686	2	1447.79	3.13454	151.119	0
545841233	PREDICTED: cathepsin G isoform X2 [Sus scrofa]	76.09	6.47	2	1	1	2	170	18.9919	11.1948
	A3	Sequence	# PSMs	# Proteins	# Protein Groups	Protein Group Accessions	Modifications	ΔCn	q-Value	PEP	IonScore	Exp Value	Charge	MH+ [Da]	ΔM [ppm]	RT [min]	# Missed Cleavages
	High	VAQGIVSYGNR	2	2	1	545841233		0	0.002	0.02289	61.93	0.00642825	2	1163.62	3.21385	58.0422	0
491894406	hypothetical protein, partial [Bacteroides stercoris]	75.06	6.15	10	2	2	2	423	45.9556	6.58057
	A3	Sequence	# PSMs	# Proteins	# Protein Groups	Protein Group Accessions	Modifications	ΔCn	q-Value	PEP	IonScore	Exp Value	Charge	MH+ [Da]	ΔM [ppm]	RT [min]	# Missed Cleavages
	High	QSSGAPGASSQIVIR	1	5	1	491894406		0	0	4.047e-05	57.35	0.0202809	2	1457.77	2.12654	61.8889	0
	High	GQAASALYGIR	1	10	1	491894406		0	0.009	0.07919	53.21	0.0461458	2	1106.6	4.68115	71.6689	0
489216074	short-chain dehydrogenase, partial [Pseudomonas aeruginosa]	74.7627	10.08	114	1	1	3	129	14.0571	5.32568
	A3	Sequence	# PSMs	# Proteins	# Protein Groups	Protein Group Accessions	Modifications	ΔCn	q-Value	PEP	IonScore	Exp Value	Charge	MH+ [Da]	ΔM [ppm]	RT [min]	# Missed Cleavages
	High	VALVTGGDSGIGR	3	114	1	489216074		0	0	1.288e-05	61.67	0.00842084	2	1201.66	2.65016	73.6746	0
595916215	ribose-phosphate diphosphokinase family protein, partial [Bacteroides fragilis str. 3397 T10]	73.6607	7.18	114	1	1	3	181	19.5612	5.89697
	A3	Sequence	# PSMs	# Proteins	# Protein Groups	Protein Group Accessions	Modifications	ΔCn	q-Value	PEP	IonScore	Exp Value	Charge	MH+ [Da]	ΔM [ppm]	RT [min]	# Missed Cleavages
	High	LVADLLSVAGIDR	3	114	1	595916215		0	0	0.0001265	64.42	0.00243251	2	1341.78	3.46302	175.466	0
54020966	annexin A2 [Sus scrofa]	73.58	4.13	2	1	1	2	339	38.5087	6.93213
	A3	Sequence	# PSMs	# Proteins	# Protein Groups	Protein Group Accessions	Modifications	ΔCn	q-Value	PEP	IonScore	Exp Value	Charge	MH+ [Da]	ΔM [ppm]	RT [min]	# Missed Cleavages
	High	GVDEVTIVNILTNR	2	2	1	54020966		0	0	0.0003095	63.04	0.00497752	3	1542.85	2.25211	187.449	0
665900359	30S ribosomal protein S8, partial [Cytophagales bacterium B6]	73.33	25	202	1	1	3	56	6.08217	9.62744
	A3	Sequence	# PSMs	# Proteins	# Protein Groups	Protein Group Accessions	Modifications	ΔCn	q-Value	PEP	IonScore	Exp Value	Charge	MH+ [Da]	ΔM [ppm]	RT [min]	# Missed Cleavages
	High	VLNGLGIAILSTSK	3	202	1	665900359		0	0	1.454e-05	56.18	0.00677726	2	1385.84	2.31905	149.471	0
648279049	hypothetical protein, partial [Pseudaminobacter salicylatoxidans]	73.28	20	1049	1	1	1	80	8.46253	9.18799
	A3	Sequence	# PSMs	# Proteins	# Protein Groups	Protein Group Accessions	Modifications	ΔCn	q-Value	PEP	IonScore	Exp Value	Charge	MH+ [Da]	ΔM [ppm]	RT [min]	# Missed Cleavages
	High	LILVTAINPTPAGEGK	1	1049	1	648279049		0	0	1.318e-05	73.28	0.000142756	2	1593.92	2.18759	128.393	0
495177081	30S ribosomal protein S15 [Prevotella stercorea]	72.79	20.22	14	1	1	1	89	10.3935	10.0522
	A3	Sequence	# PSMs	# Proteins	# Protein Groups	Protein Group Accessions	Modifications	ΔCn	q-Value	PEP	IonScore	Exp Value	Charge	MH+ [Da]	ΔM [ppm]	RT [min]	# Missed Cleavages
	High	SNTDTGSAESQIALFSYR	1	14	1	495177081		0	0	2.384e-07	72.79	0.000273232	2	1946.92	3.70641	134.366	0
548234747	fructose-1 6-bisphosphate aldolase class II [Prevotella sp. CAG:873]	72.7287	2.71	1	1	1	3	332	36.1713	5.66846
	A3	Sequence	# PSMs	# Proteins	# Protein Groups	Protein Group Accessions	Modifications	ΔCn	q-Value	PEP	IonScore	Exp Value	Charge	MH+ [Da]	ΔM [ppm]	RT [min]	# Missed Cleavages
	Medium	AYANATLLR	3	1	1	548234747		0	0.015	0.1213	59.31	0.0110478	2	992.554	1.25451	63.5591	0
489695111	lysine 2,3-aminomutase [Methylobacterium extorquens]	72.1428	2.83	6	1	1	2	353	38.1659	6.23975
	A3	Sequence	# PSMs	# Proteins	# Protein Groups	Protein Group Accessions	Modifications	ΔCn	q-Value	PEP	IonScore	Exp Value	Charge	MH+ [Da]	ΔM [ppm]	RT [min]	# Missed Cleavages
	High	VDAALVAALK	2	6	1	489695111		0	0.009	0.08148	56.76	0.0170766	2	970.596	2.4174	151.841	0
547315453	putative sugar-binding secreted protein [Roseburia sp. CAG:18]	72.1407	2.08	1	1	1	2	432	46.157	4.48779
	A3	Sequence	# PSMs	# Proteins	# Protein Groups	Protein Group Accessions	Modifications	ΔCn	q-Value	PEP	IonScore	Exp Value	Charge	MH+ [Da]	ΔM [ppm]	RT [min]	# Missed Cleavages
	High	YIVDLFNNK	2	1	1	547315453		0	0.002	0.02414	61.86	0.00452175	2	1125.6	2.05909	133.074	0
505349952	Carbon starvation protein, predicted membrane protein [Faecalibacterium prausnitzii]	72.0219	4	4	2	2	2	500	54.0991	8.08936
	A3	Sequence	# PSMs	# Proteins	# Protein Groups	Protein Group Accessions	Modifications	ΔCn	q-Value	PEP	IonScore	Exp Value	Charge	MH+ [Da]	ΔM [ppm]	RT [min]	# Missed Cleavages
	High	LTLADWLK	1	4	1	505349952		0	0.007	0.06661	57.41	0.0226775	2	959.558	1.89423	168.252	0
	High	NDGASIAEVTGR	1	1	1	505349952		0	0.008	0.07157	57.6	0.0123675	2	1189.58	3.00684	60.9237	0
496264267	MULTISPECIES: sugar ABC transporter ATP-binding protein [Lachnospiraceae]	71.3519	4.32	2	1	2	5	370	40.9771	6.354
	A3	Sequence	# PSMs	# Proteins	# Protein Groups	Protein Group Accessions	Modifications	ΔCn	q-Value	PEP	IonScore	Exp Value	Charge	MH+ [Da]	ΔM [ppm]	RT [min]	# Missed Cleavages
	High	ILDLESLLDR	2	2	1	496264267		0	0.001	0.01638	55.88	0.027975	2	1186.67	2.82208	189.375	0
	Low	ASLSLK	3	39	3	489645413;510896739;496264267		0	0.774	0.9576	56.27	0.0162238	2	618.384	2.46167	28.5632	0
546356628	putative uncharacterized protein [Bacteroides sp. CAG:1060]	70.7	2.39	1	1	1	1	544	59.8266	6.0874
	A3	Sequence	# PSMs	# Proteins	# Protein Groups	Protein Group Accessions	Modifications	ΔCn	q-Value	PEP	IonScore	Exp Value	Charge	MH+ [Da]	ΔM [ppm]	RT [min]	# Missed Cleavages
	High	VIASNVDNSVTEK	1	1	1	546356628		0	0	0.001815	70.7	0.000826332	2	1375.71	0.307775	47.318	0
520879567	MULTISPECIES: outer membrane insertion signal [Megasphaera]	69.8752	3.22	7	1	1	2	435	46.9977	4.86865
	A3	Sequence	# PSMs	# Proteins	# Protein Groups	Protein Group Accessions	Modifications	ΔCn	q-Value	PEP	IonScore	Exp Value	Charge	MH+ [Da]	ΔM [ppm]	RT [min]	# Missed Cleavages
	High	TGYGELEGFFGGGR	2	7	1	520879567		0	0	0.0007068	57.1	0.00657458	2	1446.67	3.76339	155.789	0
544705825	phosphoribosylaminoimidazole-succinocarboxamide synthase [Clostridium botulinum]	69.7802	6.56	84	1	1	2	183	20.8778	5.07178
	A3	Sequence	# PSMs	# Proteins	# Protein Groups	Protein Group Accessions	Modifications	ΔCn	q-Value	PEP	IonScore	Exp Value	Charge	MH+ [Da]	ΔM [ppm]	RT [min]	# Missed Cleavages
	High	KVEIVPLEVIVR	2	84	1	544705825		0	0	0.003277	55.91	0.00137533	3	1393.88	1.32795	140.987	1
545665754	30S ribosomal protein S2 [Mitsuokella sp. oral taxon 131]	69.73	4.72	20	1	1	1	233	26.3928	6.58057
	A3	Sequence	# PSMs	# Proteins	# Protein Groups	Protein Group Accessions	Modifications	ΔCn	q-Value	PEP	IonScore	Exp Value	Charge	MH+ [Da]	ΔM [ppm]	RT [min]	# Missed Cleavages
	High	LPGALFIVDPR	1	20	1	545665754		0	0	7.098e-06	69.73	0.00055021	2	1197.7	2.59224	153.675	0
502757857	50S ribosomal protein L5 [Clostridiales genomosp. BVAB3]	69.24	5.59	5	1	1	2	179	20.3137	9.11475
	A3	Sequence	# PSMs	# Proteins	# Protein Groups	Protein Group Accessions	Modifications	ΔCn	q-Value	PEP	IonScore	Exp Value	Charge	MH+ [Da]	ΔM [ppm]	RT [min]	# Missed Cleavages
	High	GLSANSFDGR	2	5	1	502757857		0	0.001	0.00856	49.8	0.0514669	2	1023.49	2.81151	54.7545	0
511411745	uracil phosphoribosyltransferase, partial [Lactobacillus paracasei subsp. paracasei Lpp123]	68.6225	9.64	145	1	1	2	83	9.31117	9.12939
	A3	Sequence	# PSMs	# Proteins	# Protein Groups	Protein Group Accessions	Modifications	ΔCn	q-Value	PEP	IonScore	Exp Value	Charge	MH+ [Da]	ΔM [ppm]	RT [min]	# Missed Cleavages
	Medium	LAVVPILR	2	145	1	511411745		0	0.042	0.2547	51.27	0.0012182	2	880.599	1.57786	113.324	0
547921253	putative uncharacterized protein [Alistipes sp. CAG:435]	67.93	17.48	2	1	1	1	143	16.3823	5.71924
	A3	Sequence	# PSMs	# Proteins	# Protein Groups	Protein Group Accessions	Modifications	ΔCn	q-Value	PEP	IonScore	Exp Value	Charge	MH+ [Da]	ΔM [ppm]	RT [min]	# Missed Cleavages
	High	KDLASYIYIGSPTAQYQSQYGTEAR	1	2	1	547921253		0	0	4.851e-10	67.93	0.00133257	3	2810.38	4.46036	144.824	1
551312187	peptidase [Treponema bryantii]	67.76	7.48	1	1	1	1	294	32.7846	6.65381
	A3	Sequence	# PSMs	# Proteins	# Protein Groups	Protein Group Accessions	Modifications	ΔCn	q-Value	PEP	IonScore	Exp Value	Charge	MH+ [Da]	ΔM [ppm]	RT [min]	# Missed Cleavages
	High	LYTYGVEKPINALENLSATTLR	1	1	1	551312187		0	0	7.713e-05	67.76	0.00119362	3	2466.33	2.27531	180.79	0
503324619	rubrerythrin [Anaerolinea thermophila]	67.27	7.88	1	1	1	2	165	18.4759	5.78271
	A3	Sequence	# PSMs	# Proteins	# Protein Groups	Protein Group Accessions	Modifications	ΔCn	q-Value	PEP	IonScore	Exp Value	Charge	MH+ [Da]	ΔM [ppm]	RT [min]	# Missed Cleavages
	High	NLAEAFAGESQAR	2	1	1	503324619		0	0	0.004967	55.12	0.0224103	2	1363.66	2.10475	84.595	0
547816748	hypothetical protein [Clostridium sp. CAG:253]	66.35	1.34	1	1	1	1	1269	133.753	9.05615
	A3	Sequence	# PSMs	# Proteins	# Protein Groups	Protein Group Accessions	Modifications	ΔCn	q-Value	PEP	IonScore	Exp Value	Charge	MH+ [Da]	ΔM [ppm]	RT [min]	# Missed Cleavages
	High	TLTSNILSALITSASTK	1	1	1	547816748		0	0	0.0005609	66.35	0.0011502	3	1720.97	2.61228	217.702	0
503524446	flagellin [Treponema brennaborense]	66.2	5.26	1	1	1	1	285	30.5631	4.98291
	A3	Sequence	# PSMs	# Proteins	# Protein Groups	Protein Group Accessions	Modifications	ΔCn	q-Value	PEP	IonScore	Exp Value	Charge	MH+ [Da]	ΔM [ppm]	RT [min]	# Missed Cleavages
	High	TLGVSNAQIQGNIEK	1	1	1	503524446		0	0	9.675e-07	66.2	0.00273142	2	1571.84	2.53825	84.0683	0
640571167	50S ribosomal protein L7/L12 [Prevotella dentasini]	66.14	9.92	73	1	1	2	121	12.2675	4.67822
	A3	Sequence	# PSMs	# Proteins	# Protein Groups	Protein Group Accessions	Modifications	ΔCn	q-Value	PEP	IonScore	Exp Value	Charge	MH+ [Da]	ΔM [ppm]	RT [min]	# Missed Cleavages
	High	AIAEELVNLTVK	2	73	1	640571167		0	0	0.0001613	58.13	0.0113785	2	1299.76	2.6985	146.815	0
548254151	outer membrane protein [Bacteroides thetaiotaomicron CAG:40]	66.08	11.84	104	1	1	1	152	16.0064	4.88135
	A3	Sequence	# PSMs	# Proteins	# Protein Groups	Protein Group Accessions	Modifications	ΔCn	q-Value	PEP	IonScore	Exp Value	Charge	MH+ [Da]	ΔM [ppm]	RT [min]	# Missed Cleavages
	High	AAGVSVQNVSGTFGTAPK	1	104	1	548254151		0	0	1.453e-07	66.08	0.00270087	2	1690.88	2.49175	97.414	0
491496654	50S ribosomal protein L4 [[Eubacterium] siraeum]	66.04	4.37	49	1	1	1	206	22.2668	9.70068
	A3	Sequence	# PSMs	# Proteins	# Protein Groups	Protein Group Accessions	Modifications	ΔCn	q-Value	PEP	IonScore	Exp Value	Charge	MH+ [Da]	ΔM [ppm]	RT [min]	# Missed Cleavages
	Medium	QGTQSTLTR	1	49	1	491496654		0	0.033	0.2143	66.04	0.00279889	2	991.519	1.88699	11.2773	0
547514585	putative uncharacterized protein [Prevotella sp. CAG:5226]	65.71	5.53	1	1	2	2	380	42.0251	9.11475
	A3	Sequence	# PSMs	# Proteins	# Protein Groups	Protein Group Accessions	Modifications	ΔCn	q-Value	PEP	IonScore	Exp Value	Charge	MH+ [Da]	ΔM [ppm]	RT [min]	# Missed Cleavages
	High	IVVTGYADSK	1	1	1	547514585		0	0.009	0.08441	57.46	0.0147332	2	1052.56	1.51922	53.5712	0
	Low	RAETVANELVK	1	1	1	547514585		0	0.401	0.8288	54.75	0.0366164	2	1229.69	1.46526	45.5916	1
500100019	MULTISPECIES: IclR family transcriptional regulator [Arthrobacter]	64.98	5.18	4	1	1	1	251	27.1282	5.93506
	A3	Sequence	# PSMs	# Proteins	# Protein Groups	Protein Group Accessions	Modifications	ΔCn	q-Value	PEP	IonScore	Exp Value	Charge	MH+ [Da]	ΔM [ppm]	RT [min]	# Missed Cleavages
	High	SIGDIDSLLADLK	1	4	1	500100019		0	0	0.002021	64.98	0.004044	2	1359.74	2.48322	174.934	0
559775234	immunoglobulin light chain constant region, partial [Sus scrofa]	64.9	18.35	1	1	1	1	109	12.0801	5.87158
	A3	Sequence	# PSMs	# Proteins	# Protein Groups	Protein Group Accessions	Modifications	ΔCn	q-Value	PEP	IonScore	Exp Value	Charge	MH+ [Da]	ΔM [ppm]	RT [min]	# Missed Cleavages
	High	VDGVVQSSGILDSVTEQDSK	1	1	1	559775234		0	0	8.13e-08	64.9	0.00305259	2	2063.02	3.30498	131.323	0
545831039	PREDICTED: carcinoembryonic antigen-related cell adhesion molecule 6-like isoform X2 [Sus scrofa]	64.65	2.93	3	1	1	1	375	41.308	5.51611
	A3	Sequence	# PSMs	# Proteins	# Protein Groups	Protein Group Accessions	Modifications	ΔCn	q-Value	PEP	IonScore	Exp Value	Charge	MH+ [Da]	ΔM [ppm]	RT [min]	# Missed Cleavages
	High	VENNQLIVTYR	1	3	1	545831039		0	0	8.02e-05	64.65	0.0037258	2	1348.73	2.34589	81.0798	0
547887579	50S ribosomal protein L3 [Eubacterium rectale CAG:36]	64.5685	21.28	48	1	1	3	47	4.94785	9.99365
	A3	Sequence	# PSMs	# Proteins	# Protein Groups	Protein Group Accessions	Modifications	ΔCn	q-Value	PEP	IonScore	Exp Value	Charge	MH+ [Da]	ΔM [ppm]	RT [min]	# Missed Cleavages
	High	VTTQNLEVVR	3	48	1	547887579		0	0.003	0.02507	57.15	0.0213384	2	1158.65	2.83716	62.8552	0
551311423	ATP-binding protein [Treponema bryantii]	64.3531	3.62	1	1	1	3	276	29.6561	4.83057
	A3	Sequence	# PSMs	# Proteins	# Protein Groups	Protein Group Accessions	Modifications	ΔCn	q-Value	PEP	IonScore	Exp Value	Charge	MH+ [Da]	ΔM [ppm]	RT [min]	# Missed Cleavages
	Medium	SLVTSLLASK	3	1	1	551311423		0	0.012	0.09949	55.28	0.00945722	2	1018.62	1.83209	129.552	0
547921710	alkyl hydroperoxide reductase/ Thiol specific antioxidant/ Mal allergen [Alistipes sp. CAG:435]	63.97	2.54	1	1	1	1	355	38.4226	4.88135
	A3	Sequence	# PSMs	# Proteins	# Protein Groups	Protein Group Accessions	Modifications	ΔCn	q-Value	PEP	IonScore	Exp Value	Charge	MH+ [Da]	ΔM [ppm]	RT [min]	# Missed Cleavages
	High	FAVVLPASK	1	1	1	547921710		0	0.001	0.009164	63.97	0.00220086	2	931.562	1.33564	93.0595	0
595904391	ribosomal protein S10 [Bacteroides fragilis str. 2-F-2 #7]	63.9585	35.14	39	2	2	2	74	8.24552	9.90576
	A3	Sequence	# PSMs	# Proteins	# Protein Groups	Protein Group Accessions	Modifications	ΔCn	q-Value	PEP	IonScore	Exp Value	Charge	MH+ [Da]	ΔM [ppm]	RT [min]	# Missed Cleavages
	High	ATGAIVSGPIPLPTHK	1	38	1	595904391		0	0	0.002713	56.85	0.0100523	3	1558.9	2.62675	97.7576	0
	High	LIDIYSSTAK	1	39	1	595904391		0	0	0.002226	50.55	0.0507784	2	1110.61	1.99849	81.2828	0
491497282	MULTISPECIES: sugar ABC transporter ATP-binding protein [Clostridiales]	63.928	5.53	2	2	2	3	380	42.6141	6.88818
	A3	Sequence	# PSMs	# Proteins	# Protein Groups	Protein Group Accessions	Modifications	ΔCn	q-Value	PEP	IonScore	Exp Value	Charge	MH+ [Da]	ΔM [ppm]	RT [min]	# Missed Cleavages
	High	YTVEFGSEDTK	1	2	1	491497282		0	0	0.0002286	46.54	0.0512148	2	1275.58	2.52022	74.7813	0
	High	ILDIAHLLDR	2	3	1	491497282		0	0.001	0.01488	48.52	0.0487027	3	1178.69	2.87546	160.277	0
547922397	50S ribosomal protein L4 [Alistipes sp. CAG:435]	63.43	8.13	1	1	1	1	209	23.0464	9.86182
	A3	Sequence	# PSMs	# Proteins	# Protein Groups	Protein Group Accessions	Modifications	ΔCn	q-Value	PEP	IonScore	Exp Value	Charge	MH+ [Da]	ΔM [ppm]	RT [min]	# Missed Cleavages
	High	VLVVLPENSNNIFLSSR	1	1	1	547922397		0	0	1.995e-07	63.43	0.00303762	2	1901.05	2.73406	169.211	0
350276234	anterior gradient protein 2 homolog precursor [Sus scrofa]	63.322	6.29	1	1	1	2	175	19.8846	8.77783
	A3	Sequence	# PSMs	# Proteins	# Protein Groups	Protein Group Accessions	Modifications	ΔCn	q-Value	PEP	IonScore	Exp Value	Charge	MH+ [Da]	ΔM [ppm]	RT [min]	# Missed Cleavages
	High	ILFVDPSLTVR	2	1	1	350276234		0	0.001	0.01545	60.57	0.00440127	2	1259.74	1.95878	152.436	0
503692320	collagen-binding protein [Runella slithyformis]	63.0987	2.13	84	1	2	3	1032	113.523	9.42236
	A3	Sequence	# PSMs	# Proteins	# Protein Groups	Protein Group Accessions	Modifications	ΔCn	q-Value	PEP	IonScore	Exp Value	Charge	MH+ [Da]	ΔM [ppm]	RT [min]	# Missed Cleavages
	High	AANGVVLITTK	2	13	5	223558035;502693106;503692320;547922214;547922101		0	0.001	0.01571	55.96	0.0175632	2	1086.65	1.90023	67.3286	0
	Medium	DAASTALYGSR	1	84	1	503692320		0	0.01	0.08788	53.46	0.0245979	2	1111.54	2.43234	55.0042	0
545420856	DNA-directed RNA polymerase, alpha subunit [Clostridium sp. ATCC 29733]	62.79	4.75	22	1	1	2	316	34.723	4.79248
	A3	Sequence	# PSMs	# Proteins	# Protein Groups	Protein Group Accessions	Modifications	ΔCn	q-Value	PEP	IonScore	Exp Value	Charge	MH+ [Da]	ΔM [ppm]	RT [min]	# Missed Cleavages
	High	VLLSSLPGVAVTSVK	2	22	1	545420856		0	0	6.54e-05	52.06	0.0107369	2	1469.9	3.08302	145.763	0
547285607	tRAP transporter solute receptor TAXI family [Firmicutes bacterium CAG:129]	62.77	2.99	1	1	1	1	334	34.8441	4.42432
	A3	Sequence	# PSMs	# Proteins	# Protein Groups	Protein Group Accessions	Modifications	ΔCn	q-Value	PEP	IonScore	Exp Value	Charge	MH+ [Da]	ΔM [ppm]	RT [min]	# Missed Cleavages
	High	LTAVDSGASK	1	1	1	547285607		0	0.001	0.008065	62.77	0.00541818	2	948.502	2.16687	18.2266	0
654947479	urease subunit alpha [Bacillus sp. FJAT-14578]	62.7218	1.58	3	1	1	2	569	61.5171	5.41455
	A3	Sequence	# PSMs	# Proteins	# Protein Groups	Protein Group Accessions	Modifications	ΔCn	q-Value	PEP	IonScore	Exp Value	Charge	MH+ [Da]	ΔM [ppm]	RT [min]	# Missed Cleavages
	Medium	DGLIASIGK	2	3	1	654947479		0	0.022	0.1635	57.87	0.0174354	2	873.506	2.46232	117.166	0
546356895	30S ribosomal protein S4 [Bacteroides sp. CAG:1060]	62.713	5.5	3	1	1	2	200	22.598	9.84717
	A3	Sequence	# PSMs	# Proteins	# Protein Groups	Protein Group Accessions	Modifications	ΔCn	q-Value	PEP	IonScore	Exp Value	Charge	MH+ [Da]	ΔM [ppm]	RT [min]	# Missed Cleavages
	High	GENLIILLESR	2	3	1	546356895		0	0	0.0001804	60.76	0.00759229	2	1256.72	2.76237	178.834	0
502693106	TonB-dependent receptor [Spirosoma linguale]	62.6841	2.14	11	1	2	3	1026	111.359	8.96826
	A3	Sequence	# PSMs	# Proteins	# Protein Groups	Protein Group Accessions	Modifications	ΔCn	q-Value	PEP	IonScore	Exp Value	Charge	MH+ [Da]	ΔM [ppm]	RT [min]	# Missed Cleavages
	High	AANGVVLITTK	2	13	5	223558035;502693106;503692320;547922214;547922101		0	0.001	0.01571	55.96	0.0175632	2	1086.65	1.90023	67.3286	0
	High	DAASSAIYGAR	1	11	1	502693106		0	0.002	0.01939	53.48	0.0284498	2	1081.53	1.42843	56.1582	0
547817767	30S ribosomal protein S12 [Clostridium sp. CAG:302]	62.05	8.03	2	1	1	1	137	15.3336	11.4146
	A3	Sequence	# PSMs	# Proteins	# Protein Groups	Protein Group Accessions	Modifications	ΔCn	q-Value	PEP	IonScore	Exp Value	Charge	MH+ [Da]	ΔM [ppm]	RT [min]	# Missed Cleavages
	Medium	GTLDTAGVQNR	1	2	1	547817767		0	0.024	0.1681	62.05	0.00553873	2	1131.58	3.26605	46.726	0
488793801	fructose-bisphosphate aldolase [Treponema saccharophilum]	61.97	3.92	6	1	1	1	332	36.0372	5.46533
	A3	Sequence	# PSMs	# Proteins	# Protein Groups	Protein Group Accessions	Modifications	ΔCn	q-Value	PEP	IonScore	Exp Value	Charge	MH+ [Da]	ΔM [ppm]	RT [min]	# Missed Cleavages
	High	IPDSVGIPEEQLR	1	6	1	488793801		0	0	7.403e-05	61.97	0.00533643	2	1452.77	2.50247	108.841	0
547922763	30S ribosomal protein S13 [Alistipes sp. CAG:435]	61.95	10.4	1	1	1	1	125	14.0986	10.0376
	A3	Sequence	# PSMs	# Proteins	# Protein Groups	Protein Group Accessions	Modifications	ΔCn	q-Value	PEP	IonScore	Exp Value	Charge	MH+ [Da]	ΔM [ppm]	RT [min]	# Missed Cleavages
	High	VGEWNDDQVAAIR	1	1	1	547922763		0	0	0.0002584	61.95	0.00406737	2	1472.72	2.83647	99.9027	0
491169427	MULTISPECIES: 30S ribosomal protein S13 [Bilophila]	61.8412	18.03	2	1	2	3	122	13.7715	10.4771
	A3	Sequence	# PSMs	# Proteins	# Protein Groups	Protein Group Accessions	Modifications	ΔCn	q-Value	PEP	IonScore	Exp Value	Charge	MH+ [Da]	ΔM [ppm]	RT [min]	# Missed Cleavages
	High	RADIALTYIYGIGR	2	2	1	491169427		0	0	1.676e-06	56.84	0.0139665	3	1581.88	2.45592	138.364	1
	Low	IAGVDLPR	1	4	2	491169427;547760032		0	0.086	0.4088	53.01	0.0168804	2	840.496	2.45796	77.2321	0
547257045	ribosomal protein L25 Ctc-form [Prevotella sp. CAG:487]	61.71	7.58	8	1	1	1	198	21.4154	8.36768
	A3	Sequence	# PSMs	# Proteins	# Protein Groups	Protein Group Accessions	Modifications	ΔCn	q-Value	PEP	IonScore	Exp Value	Charge	MH+ [Da]	ΔM [ppm]	RT [min]	# Missed Cleavages
	High	VGDLSFEGLELATSK	1	8	1	547257045		0	0	1.662e-05	61.71	0.00707995	2	1565.81	2.82088	158.963	0
493902248	30S ribosomal protein S2 [Prevotella copri]	61.31	4.69	2	1	1	1	256	28.362	9.31982
	A3	Sequence	# PSMs	# Proteins	# Protein Groups	Protein Group Accessions	Modifications	ΔCn	q-Value	PEP	IonScore	Exp Value	Charge	MH+ [Da]	ΔM [ppm]	RT [min]	# Missed Cleavages
	High	LLNDGTFSNLSK	1	2	1	493902248		0	0	0.0001242	61.31	0.0068699	2	1308.68	2.44787	97.5928	0
503467752	hypothetical protein [Treponema succinifaciens]	61.28	2.46	1	1	1	1	448	47.6971	4.76709
	A3	Sequence	# PSMs	# Proteins	# Protein Groups	Protein Group Accessions	Modifications	ΔCn	q-Value	PEP	IonScore	Exp Value	Charge	MH+ [Da]	ΔM [ppm]	RT [min]	# Missed Cleavages
	High	ININGTSEDGK	1	1	1	503467752		0	0	0.002936	61.28	0.0045626	2	1147.56	3.08157	35.9112	0
665949767	general secretion pathway protein GspD, partial [Pseudomonas mosselii]	61.01	7.14	47	1	1	1	168	18.4568	6.84424
	A3	Sequence	# PSMs	# Proteins	# Protein Groups	Protein Group Accessions	Modifications	ΔCn	q-Value	PEP	IonScore	Exp Value	Charge	MH+ [Da]	ΔM [ppm]	RT [min]	# Missed Cleavages
	High	VPLLGDIPYLGR	1	47	1	665949767		0	0	4.133e-05	61.01	0.00480085	2	1312.77	3.1352	182.269	0
490749762	MULTISPECIES: 30S ribosomal protein S9 [Clostridiales]	60.54	9.23	39	1	1	1	130	14.507	10.4624
	A3	Sequence	# PSMs	# Proteins	# Protein Groups	Protein Group Accessions	Modifications	ΔCn	q-Value	PEP	IonScore	Exp Value	Charge	MH+ [Da]	ΔM [ppm]	RT [min]	# Missed Cleavages
	High	DIDEYLGLETLK	1	39	1	490749762		0	0	0.0002175	60.54	0.00913131	2	1408.72	2.22981	170.327	0
547920834	putative uncharacterized protein [Alistipes sp. CAG:435]	60.53	5.67	2	1	1	1	282	31.5201	4.93213
	A3	Sequence	# PSMs	# Proteins	# Protein Groups	Protein Group Accessions	Modifications	ΔCn	q-Value	PEP	IonScore	Exp Value	Charge	MH+ [Da]	ΔM [ppm]	RT [min]	# Missed Cleavages
	High	GGNSGIFYLAQEVTTK	1	2	1	547920834		0	0	3.11e-05	60.53	0.00788098	3	1684.86	2.25717	162.276	0
496245643	short-chain dehydrogenase [Halomonas sp. HAL1]	60.13	4.23	1	1	1	1	284	31.3095	5.08447
	A3	Sequence	# PSMs	# Proteins	# Protein Groups	Protein Group Accessions	Modifications	ΔCn	q-Value	PEP	IonScore	Exp Value	Charge	MH+ [Da]	ΔM [ppm]	RT [min]	# Missed Cleavages
	High	GNATLIDYTATK	1	1	1	496245643		0	0	0.001672	60.13	0.00840272	2	1267.66	2.19772	88.9523	0
545420001	cell division protein FtsZ [Clostridium sp. ATCC 29733]	60.07	3.95	31	1	1	1	354	37.1139	4.75439
	A3	Sequence	# PSMs	# Proteins	# Protein Groups	Protein Group Accessions	Modifications	ΔCn	q-Value	PEP	IonScore	Exp Value	Charge	MH+ [Da]	ΔM [ppm]	RT [min]	# Missed Cleavages
	High	VVGVGGGGGNAVNR	1	31	1	545420001		0	0	0.0002308	60.07	0.00740326	2	1212.65	2.83136	38.3719	0
20152623	resistin [Sus scrofa]	59.63	25.45	2	1	1	2	55	5.79985	5.10986
	A3	Sequence	# PSMs	# Proteins	# Protein Groups	Protein Group Accessions	Modifications	ΔCn	q-Value	PEP	IonScore	Exp Value	Charge	MH+ [Da]	ΔM [ppm]	RT [min]	# Missed Cleavages
	High	IRDVASFLIPQVIR	2	2	1	20152623		0	0	0.0006114	47.13	0.0372645	3	1626.97	1.51166	166.512	1
499183927	gramicidin S synthase [Treponema pallidum]	59.29	1.67	13	1	1	1	657	75.6401	7.15186
	A3	Sequence	# PSMs	# Proteins	# Protein Groups	Protein Group Accessions	Modifications	ΔCn	q-Value	PEP	IonScore	Exp Value	Charge	MH+ [Da]	ΔM [ppm]	RT [min]	# Missed Cleavages
	High	NVFEAINDFEK	1	13	1	499183927		0	0	0.003436	59.29	0.00790927	2	1325.64	1.36869	147.483	0
654159930	branched-chain amino acid aminotransferase [Treponema bryantii]	59.17	3.28	23	1	1	1	335	37.0918	7.18115
	A3	Sequence	# PSMs	# Proteins	# Protein Groups	Protein Group Accessions	Modifications	ΔCn	q-Value	PEP	IonScore	Exp Value	Charge	MH+ [Da]	ΔM [ppm]	RT [min]	# Missed Cleavages
	High	ILVTPVGPYFK	1	23	1	654159930		0	0	0.0005722	59.17	0.00530303	2	1233.73	3.02463	136.392	0
493900450	hypothetical protein [Prevotella copri]	59.12	4.33	6	1	1	1	231	24.9575	5.09717
	A3	Sequence	# PSMs	# Proteins	# Protein Groups	Protein Group Accessions	Modifications	ΔCn	q-Value	PEP	IonScore	Exp Value	Charge	MH+ [Da]	ΔM [ppm]	RT [min]	# Missed Cleavages
	High	AGEILESQGK	1	6	1	493900450		0	0.003	0.02635	59.12	0.0146195	2	1031.54	1.98214	33.1093	0
488343078	Tubulin/FtsZ family, GTPase domain protein [Enterococcus faecalis]	59.07	14.14	172	1	1	1	99	10.4874	6.53662
	A3	Sequence	# PSMs	# Proteins	# Protein Groups	Protein Group Accessions	Modifications	ΔCn	q-Value	PEP	IonScore	Exp Value	Charge	MH+ [Da]	ΔM [ppm]	RT [min]	# Missed Cleavages
	High	VIGVGGGGGNAVNR	1	172	1	488343078		0	0	0.0002038	59.07	0.00892392	2	1226.66	1.38544	44.0318	0
546355747	tonB-dependent receptor plug [Bacteroides sp. CAG:1060]	58.93	1.48	1	1	1	1	880	97.3317	5.88428
	A3	Sequence	# PSMs	# Proteins	# Protein Groups	Protein Group Accessions	Modifications	ΔCn	q-Value	PEP	IonScore	Exp Value	Charge	MH+ [Da]	ΔM [ppm]	RT [min]	# Missed Cleavages
	High	DNNESSSGGISVR	1	1	1	546355747		0	0	0.001517	58.93	0.00367234	2	1321.6	2.88352	38.6671	0
560295584	response regulator receiver domain protein [Streptococcus pyogenes]	58.85	4.91	1	1	1	1	224	25.6887	4.98291
	A3	Sequence	# PSMs	# Proteins	# Protein Groups	Protein Group Accessions	Modifications	ΔCn	q-Value	PEP	IonScore	Exp Value	Charge	MH+ [Da]	ΔM [ppm]	RT [min]	# Missed Cleavages
	High	VEGEVVELLGK	1	1	1	560295584		0	0	0.0002252	58.85	0.0134989	2	1171.66	2.77602	136.3	0
491810962	50S ribosomal protein L4 [Ruminococcus lactaris]	58.77	7.77	17	1	1	1	206	22.8321	9.53955
	A3	Sequence	# PSMs	# Proteins	# Protein Groups	Protein Group Accessions	Modifications	ΔCn	q-Value	PEP	IonScore	Exp Value	Charge	MH+ [Da]	ΔM [ppm]	RT [min]	# Missed Cleavages
	High	SPQWTGGGVVFAPVPR	1	17	1	491810962		0	0	0.0006202	58.77	0.0120897	2	1654.87	1.66722	138.049	0
502249816	MULTISPECIES: 30S ribosomal protein S5 [Eubacterium]	58.74	11.24	2	1	1	1	169	17.9678	9.56885
	A3	Sequence	# PSMs	# Proteins	# Protein Groups	Protein Group Accessions	Modifications	ΔCn	q-Value	PEP	IonScore	Exp Value	Charge	MH+ [Da]	ΔM [ppm]	RT [min]	# Missed Cleavages
	High	EIIDASQLELVDQVVDIKR	1	2	1	502249816		0	0	0.0001051	58.74	0.00928212	3	2183.2	2.1093	192.771	1
653621890	hypothetical protein [Clostridium hydrogeniformans]	58.58	1.95	1	1	1	1	564	62.1818	5.56689
	A3	Sequence	# PSMs	# Proteins	# Protein Groups	Protein Group Accessions	Modifications	ΔCn	q-Value	PEP	IonScore	Exp Value	Charge	MH+ [Da]	ΔM [ppm]	RT [min]	# Missed Cleavages
	High	SFSIIADEIRK	1	1	1	653621890		0	0	0.000772	58.58	0.011964	3	1278.71	2.15113	93.7103	1
488704480	serpin (serine proteinase inhibitor) family protein [Cystobacter fuscus]	58.49	2.39	1	1	1	2	419	45.2665	6.66846
	A3	Sequence	# PSMs	# Proteins	# Protein Groups	Protein Group Accessions	Modifications	ΔCn	q-Value	PEP	IonScore	Exp Value	Charge	MH+ [Da]	ΔM [ppm]	RT [min]	# Missed Cleavages
	High	LVLANALYFK	2	1	1	488704480		0	0.006	0.0556	48.23	0.0420579	2	1151.69	2.71003	144.371	0
545665861	bacterial flagellin [Mitsuokella sp. oral taxon 131]	58.29	3.5	1	1	1	1	457	49.0236	5.36377
	A3	Sequence	# PSMs	# Proteins	# Protein Groups	Protein Group Accessions	Modifications	ΔCn	q-Value	PEP	IonScore	Exp Value	Charge	MH+ [Da]	ΔM [ppm]	RT [min]	# Missed Cleavages
	High	INSAADDASGYAISEK	1	1	1	545665861		0	0	2.494e-05	58.29	0.00686947	2	1611.75	1.78053	69.596	0
547744317	ompA family protein [Prevotella sp. CAG:520]	58.15	4.1	3	1	1	1	390	42.9277	9.33447
	A3	Sequence	# PSMs	# Proteins	# Protein Groups	Protein Group Accessions	Modifications	ΔCn	q-Value	PEP	IonScore	Exp Value	Charge	MH+ [Da]	ΔM [ppm]	RT [min]	# Missed Cleavages
	High	DQAEVDALNAQINSLR	1	3	1	547744317		0	0	7.767e-05	58.15	0.0142325	2	1756.89	2.98346	151.085	0
653276025	molecular chaperone GroEL [Curvibacter gracilis]	58.06	2.37	1	1	1	2	549	57.311	5.22412
	A3	Sequence	# PSMs	# Proteins	# Protein Groups	Protein Group Accessions	Modifications	ΔCn	q-Value	PEP	IonScore	Exp Value	Charge	MH+ [Da]	ΔM [ppm]	RT [min]	# Missed Cleavages
	High	AILEDIAILTGGK	2	1	1	653276025		0	0	0.003476	52.18	0.0420561	2	1313.77	2.17849	187.607	0
547315281	membrane protease subunits stomatin/prohibitin homologs [Roseburia sp. CAG:18]	57.93	3.26	21	1	1	1	307	33.6242	5.64307
	A3	Sequence	# PSMs	# Proteins	# Protein Groups	Protein Group Accessions	Modifications	ΔCn	q-Value	PEP	IonScore	Exp Value	Charge	MH+ [Da]	ΔM [ppm]	RT [min]	# Missed Cleavages
	High	IQQANADGLR	1	21	1	547315281		0	0.005	0.04752	57.93	0.0103202	2	1085.57	2.6052	35.9756	0
546335578	susD homolog [Alistipes sp. CAG:514]	57.73	2.16	2	1	1	1	555	62.4013	5.07178
	A3	Sequence	# PSMs	# Proteins	# Protein Groups	Protein Group Accessions	Modifications	ΔCn	q-Value	PEP	IonScore	Exp Value	Charge	MH+ [Da]	ΔM [ppm]	RT [min]	# Missed Cleavages
	High	LNDAAGANAAVK	1	2	1	546335578		0	0	0.003008	57.73	0.0128585	2	1114.59	1.92589	29.3411	0
551311898	30S ribosomal protein S5 [Treponema bryantii]	57.72	12.87	1	1	1	1	171	18.2807	9.84717
	A3	Sequence	# PSMs	# Proteins	# Protein Groups	Protein Group Accessions	Modifications	ΔCn	q-Value	PEP	IonScore	Exp Value	Charge	MH+ [Da]	ΔM [ppm]	RT [min]	# Missed Cleavages
	High	SSEVLLKPAcSGTGIIAGGTVR	1	1	1	551311898	C10(Carbamidomethyl)	0	0	9.314e-06	57.72	0.0148495	3	2173.17	2.13483	105.508	0
495173607	starch-binding protein [Prevotella stercorea]	57.45	1.43	3	1	1	2	559	61.8541	5.38916
	A3	Sequence	# PSMs	# Proteins	# Protein Groups	Protein Group Accessions	Modifications	ΔCn	q-Value	PEP	IonScore	Exp Value	Charge	MH+ [Da]	ΔM [ppm]	RT [min]	# Missed Cleavages
	Medium	FFVALVNK	2	3	1	495173607		0	0.045	0.2601	54.5	0.0153129	2	937.552	1.79445	111.677	0
545002811	RNA polymerase Rpb1, domain 1 family protein, partial [Peptoclostridium difficile]	57.2743	4	246	1	1	2	300	34.5102	9.61279
	A3	Sequence	# PSMs	# Proteins	# Protein Groups	Protein Group Accessions	Modifications	ΔCn	q-Value	PEP	IonScore	Exp Value	Charge	MH+ [Da]	ΔM [ppm]	RT [min]	# Missed Cleavages
	High	LLELGAPDIIVR	2	246	1	545002811		0	0	0.005152	52.42	0.00908054	2	1308.79	3.43608	155.256	0
495723757	50S ribosomal protein L3 [Prevotella amnii]	57.06	4.41	6	1	1	1	204	21.7443	9.46631
	A3	Sequence	# PSMs	# Proteins	# Protein Groups	Protein Group Accessions	Modifications	ΔCn	q-Value	PEP	IonScore	Exp Value	Charge	MH+ [Da]	ΔM [ppm]	RT [min]	# Missed Cleavages
	High	YVDVVGTSK	1	6	1	495723757		0	0.003	0.0252	57.06	0.0129094	2	967.51	0.86949	43.0954	0
558483800	polymerase beta subunit, partial [Lactobacillus plantarum]	56.99	15.49	1299	1	1	1	71	8.11534	11.0483
	A3	Sequence	# PSMs	# Proteins	# Protein Groups	Protein Group Accessions	Modifications	ΔCn	q-Value	PEP	IonScore	Exp Value	Charge	MH+ [Da]	ΔM [ppm]	RT [min]	# Missed Cleavages
	High	SVGELLQNQFR	1	1299	1	558483800		0	0	3.14e-05	56.99	0.0242401	2	1290.68	2.24664	118.185	0
548256558	putative lipoprotein [Ruminococcus sp. CAG:353]	56.88	2.26	1	1	1	1	575	64.2424	4.42432
	A3	Sequence	# PSMs	# Proteins	# Protein Groups	Protein Group Accessions	Modifications	ΔCn	q-Value	PEP	IonScore	Exp Value	Charge	MH+ [Da]	ΔM [ppm]	RT [min]	# Missed Cleavages
	High	IETLDEYFDVIER	1	1	1	548256558		0	0	7.577e-06	56.88	0.0153171	2	1641.81	2.67389	186.128	0
460565126	SusC [Prevotella sp. Sc00044]	56.78	2.06	4	1	1	1	728	81.188	6.16357
	A3	Sequence	# PSMs	# Proteins	# Protein Groups	Protein Group Accessions	Modifications	ΔCn	q-Value	PEP	IonScore	Exp Value	Charge	MH+ [Da]	ΔM [ppm]	RT [min]	# Missed Cleavages
	High	LGWGQTGNSNIGGYK	1	4	1	460565126		0	0	2.821e-05	56.78	0.0165619	2	1551.75	-0.33968	91.4091	0
589618686	Heat shock protein 70 [Candidatus Accumulibacter sp. BA-94]	56.75	2.17	1	1	1	1	645	69.8281	5.2876
	A3	Sequence	# PSMs	# Proteins	# Protein Groups	Protein Group Accessions	Modifications	ΔCn	q-Value	PEP	IonScore	Exp Value	Charge	MH+ [Da]	ΔM [ppm]	RT [min]	# Missed Cleavages
	High	IQASSGLSEDEVQR	1	1	1	589618686		0	0	0.002326	56.75	0.0140299	2	1518.73	-3.35062	70.9443	0
494818550	50S ribosomal protein L17 [Dialister micraerophilus]	56.65	9.73	2	1	1	1	113	12.8351	10.6382
	A3	Sequence	# PSMs	# Proteins	# Protein Groups	Protein Group Accessions	Modifications	ΔCn	q-Value	PEP	IonScore	Exp Value	Charge	MH+ [Da]	ΔM [ppm]	RT [min]	# Missed Cleavages
	High	SLVTSLFQYGR	1	2	1	494818550		0	0	0.00383	56.65	0.016889	2	1270.68	2.26734	162.732	0
503734415	oxaloacetate decarboxylase [Treponema caldaria]	56.6	1.86	5	1	1	1	591	63.464	6.49365
	A3	Sequence	# PSMs	# Proteins	# Protein Groups	Protein Group Accessions	Modifications	ΔCn	q-Value	PEP	IonScore	Exp Value	Charge	MH+ [Da]	ΔM [ppm]	RT [min]	# Missed Cleavages
	High	FESSFLGADTR	1	5	1	503734415		0	0.001	0.008154	56.6	0.00795153	2	1229.58	1.6944	95.2046	0
551312127	sugar ABC transporter substrate-binding protein [Treponema bryantii]	56.49	3.51	1	1	1	1	570	65.2382	5.23682
	A3	Sequence	# PSMs	# Proteins	# Protein Groups	Protein Group Accessions	Modifications	ΔCn	q-Value	PEP	IonScore	Exp Value	Charge	MH+ [Da]	ΔM [ppm]	RT [min]	# Missed Cleavages
	High	IGVLIASGDLPDLVEVDSEK	1	1	1	551312127		0	0	8.705e-05	56.49	0.0195088	3	2069.11	2.35562	192.892	0
547258551	fructose-1 6-bisphosphate aldolase class II [Prevotella sp. CAG:487]	56.29	6.7	46	1	1	1	194	21.1038	5.03369
	A3	Sequence	# PSMs	# Proteins	# Protein Groups	Protein Group Accessions	Modifications	ΔCn	q-Value	PEP	IonScore	Exp Value	Charge	MH+ [Da]	ΔM [ppm]	RT [min]	# Missed Cleavages
	High	LPDAVGIPEEQLR	1	46	1	547258551		0	0	1.567e-06	56.29	0.0191969	2	1436.78	2.47108	116.284	0
495870704	pyruvate phosphate dikinase [Nitratireductor pacificus]	56.08	1.13	1	1	1	1	887	95.4512	5.08447
	A3	Sequence	# PSMs	# Proteins	# Protein Groups	Protein Group Accessions	Modifications	ΔCn	q-Value	PEP	IonScore	Exp Value	Charge	MH+ [Da]	ΔM [ppm]	RT [min]	# Missed Cleavages
	High	LAAAQAAIGK	1	1	1	495870704		0	0	0.002841	56.08	0.0253625	2	913.549	2.55647	40.1428	0
551311196	preprotein translocase subunit SecD [Treponema bryantii]	56.06	2.07	2	1	1	1	579	63.6802	5.22412
	A3	Sequence	# PSMs	# Proteins	# Protein Groups	Protein Group Accessions	Modifications	ΔCn	q-Value	PEP	IonScore	Exp Value	Charge	MH+ [Da]	ΔM [ppm]	RT [min]	# Missed Cleavages
	High	IDKFGLTSPVIR	1	2	1	551311196		0	0	0.001441	56.06	0.0106926	3	1345.79	2.24262	102.854	1
504603961	thioredoxin [Ornithobacterium rhinotracheale]	55.91	8.74	80	1	1	1	103	11.3658	4.66553
	A3	Sequence	# PSMs	# Proteins	# Protein Groups	Protein Group Accessions	Modifications	ΔCn	q-Value	PEP	IonScore	Exp Value	Charge	MH+ [Da]	ΔM [ppm]	RT [min]	# Missed Cleavages
	High	NIPTILFFK	1	80	1	504603961		0	0.003	0.02659	55.91	0.00997443	2	1092.65	2.18671	170.258	0
547922554	30S ribosomal protein S1 [Alistipes sp. CAG:435]	55.68	1.62	2	1	1	1	618	68.6379	5.23682
	A3	Sequence	# PSMs	# Proteins	# Protein Groups	Protein Group Accessions	Modifications	ΔCn	q-Value	PEP	IonScore	Exp Value	Charge	MH+ [Da]	ΔM [ppm]	RT [min]	# Missed Cleavages
	High	ALLEAEQEQR	1	2	1	547922554		0	0.007	0.06921	55.68	0.0193568	2	1186.61	2.52756	52.172	0
553942709	hypothetical protein, partial [Escherichia coli]	55.68	27.5	191	1	1	1	40	4.59526	4.61475
	A3	Sequence	# PSMs	# Proteins	# Protein Groups	Protein Group Accessions	Modifications	ΔCn	q-Value	PEP	IonScore	Exp Value	Charge	MH+ [Da]	ΔM [ppm]	RT [min]	# Missed Cleavages
	High	INLLDDNQFTR	1	191	1	553942709		0	0.003	0.0262	55.68	0.0288602	2	1348.69	1.88824	124.648	0
547207032	putative uncharacterized protein [Prevotella sp. CAG:1124]	55.65	14.63	32	1	1	1	123	13.136	6.771
	A3	Sequence	# PSMs	# Proteins	# Protein Groups	Protein Group Accessions	Modifications	ΔCn	q-Value	PEP	IonScore	Exp Value	Charge	MH+ [Da]	ΔM [ppm]	RT [min]	# Missed Cleavages
	High	SKNEVIAEIVALLQSPAK	1	32	1	547207032		0	0	1.003e-05	55.65	0.00947337	3	1910.1	1.81981	221.985	1
242027234	hydroxybutyryl-CoA dehydrogenase [Clostridium sp. IBUN 158B]	55.6	5.64	25	1	1	1	266	28.6149	5.07178
	A3	Sequence	# PSMs	# Proteins	# Protein Groups	Protein Group Accessions	Modifications	ΔCn	q-Value	PEP	IonScore	Exp Value	Charge	MH+ [Da]	ΔM [ppm]	RT [min]	# Missed Cleavages
	High	TPVEVAEAPGFVVNR	1	25	1	242027234		0	0	0.002401	55.6	0.0249333	2	1584.84	1.65603	115.969	0
330340414	anionic trypsin-like precursor [Sus scrofa]	55.45	8.1	1	1	1	1	247	26.1607	4.83057
	A3	Sequence	# PSMs	# Proteins	# Protein Groups	Protein Group Accessions	Modifications	ΔCn	q-Value	PEP	IonScore	Exp Value	Charge	MH+ [Da]	ΔM [ppm]	RT [min]	# Missed Cleavages
	High	LGENNIDVLEGDEQFIDAAK	1	1	1	330340414		0	0	2.491e-07	55.45	0.0215176	3	2190.06	2.25064	169.224	0
551311863	transketolase [Treponema bryantii]	55.14	1.82	1	1	1	1	658	70.8691	8.06006
	A3	Sequence	# PSMs	# Proteins	# Protein Groups	Protein Group Accessions	Modifications	ΔCn	q-Value	PEP	IonScore	Exp Value	Charge	MH+ [Da]	ΔM [ppm]	RT [min]	# Missed Cleavages
	Medium	ATDNGTFSPTNR	1	1	1	551311863		0	0.017	0.1386	55.14	0.0117357	2	1280.59	2.64887	36.1999	0
48374876	claudin-3, partial [Sus scrofa]	55.04	15.53	6	1	1	1	103	10.9549	6.37939
	A3	Sequence	# PSMs	# Proteins	# Protein Groups	Protein Group Accessions	Modifications	ΔCn	q-Value	PEP	IonScore	Exp Value	Charge	MH+ [Da]	ΔM [ppm]	RT [min]	# Missed Cleavages
	High	VYDSLLALPQDLQAAR	1	6	1	48374876		0	0	0.0005354	55.04	0.0306438	3	1772.96	2.3728	173.846	0
547845413	transketolase [Prevotella sp. CAG:386]	54.9	1.49	3	1	1	1	672	72.7653	5.35107
	A3	Sequence	# PSMs	# Proteins	# Protein Groups	Protein Group Accessions	Modifications	ΔCn	q-Value	PEP	IonScore	Exp Value	Charge	MH+ [Da]	ΔM [ppm]	RT [min]	# Missed Cleavages
	Medium	INGNDVAQIR	1	3	1	547845413		0	0.014	0.117	54.9	0.0214892	2	1099.59	2.32723	57.1491	0
335310390	PREDICTED: chymotrypsin-like protease CTRL-1 [Sus scrofa]	54.9	4.17	1	1	1	1	264	28.172	7.85498
	A3	Sequence	# PSMs	# Proteins	# Protein Groups	Protein Group Accessions	Modifications	ΔCn	q-Value	PEP	IonScore	Exp Value	Charge	MH+ [Da]	ΔM [ppm]	RT [min]	# Missed Cleavages
	High	LSGVGNVTPAR	1	1	1	335310390		0	0.001	0.0165	54.9	0.0232342	2	1070.6	1.63665	48.6288	0
638996362	ABC transporter ATP-binding protein [Mycobacterium sp. UM_RHS]	54.83	2.56	1	1	1	1	391	42.0719	5.57959
	A3	Sequence	# PSMs	# Proteins	# Protein Groups	Protein Group Accessions	Modifications	ΔCn	q-Value	PEP	IonScore	Exp Value	Charge	MH+ [Da]	ΔM [ppm]	RT [min]	# Missed Cleavages
	Medium	ILDLTQLLDR	1	1	1	638996362		0	0.028	0.1935	54.83	0.0287721	2	1199.7	1.45717	185.269	0
546433145	50S ribosomal protein L16 [Dorea sp. CAG:105]	54.64	22.22	38	1	1	1	63	6.75844	7.12256
	A3	Sequence	# PSMs	# Proteins	# Protein Groups	Protein Group Accessions	Modifications	ΔCn	q-Value	PEP	IonScore	Exp Value	Charge	MH+ [Da]	ΔM [ppm]	RT [min]	# Missed Cleavages
	High	GTLEYWVAVVKPGR	1	38	1	546433145		0	0	0.003152	54.64	0.0259544	3	1574.87	2.8167	145.539	0
503079606	protease [Spirochaeta thermophila]	54.5861	1.98	2	1	1	3	504	54.1605	5.43994
	A3	Sequence	# PSMs	# Proteins	# Protein Groups	Protein Group Accessions	Modifications	ΔCn	q-Value	PEP	IonScore	Exp Value	Charge	MH+ [Da]	ΔM [ppm]	RT [min]	# Missed Cleavages
	Medium	SGLGSGVIVR	3	2	1	503079606		0	0.049	0.2731	53.07	0.0574488	2	944.555	2.71868	65.4774	0
505206344	putative GTPase [Clostridium saccharoperbutylacetonicum]	54.57	3.87	43	1	1	1	310	35.4436	8.22119
	A3	Sequence	# PSMs	# Proteins	# Protein Groups	Protein Group Accessions	Modifications	ΔCn	q-Value	PEP	IonScore	Exp Value	Charge	MH+ [Da]	ΔM [ppm]	RT [min]	# Missed Cleavages
	High	IDIFSGFLGAGK	1	43	1	505206344		0	0	0.002114	54.57	0.0261386	2	1224.67	2.71561	188.468	0
490203491	phosphoenolpyruvate carboxykinase [Thermosipho africanus]	54.52	2.21	17	1	1	1	544	62.289	7.57666
	A3	Sequence	# PSMs	# Proteins	# Protein Groups	Protein Group Accessions	Modifications	ΔCn	q-Value	PEP	IonScore	Exp Value	Charge	MH+ [Da]	ΔM [ppm]	RT [min]	# Missed Cleavages
	High	VLLFNDGAVTGR	1	17	1	490203491		0	0	9.074e-05	54.52	0.0406811	2	1261.69	0.876869	114.009	0
311273235	PREDICTED: intestinal-type alkaline phosphatase isoform 2 [Sus scrofa]	54.45	2.44	1	1	1	1	533	57.9931	6.31592
	A3	Sequence	# PSMs	# Proteins	# Protein Groups	Protein Group Accessions	Modifications	ΔCn	q-Value	PEP	IonScore	Exp Value	Charge	MH+ [Da]	ΔM [ppm]	RT [min]	# Missed Cleavages
	High	ANYQTIGLSAAAR	1	1	1	311273235		0	0	0.004491	54.45	0.0368188	2	1335.71	2.82889	81.413	0
496394809	MULTISPECIES: 50S ribosomal protein L3 [Treponema]	54.39	4.37	3	1	1	1	206	22.5049	9.67139
	A3	Sequence	# PSMs	# Proteins	# Protein Groups	Protein Group Accessions	Modifications	ΔCn	q-Value	PEP	IonScore	Exp Value	Charge	MH+ [Da]	ΔM [ppm]	RT [min]	# Missed Cleavages
	High	FLDVTATSK	1	3	1	496394809		0	0.001	0.01577	54.39	0.0285215	2	981.527	2.06509	67.3912	0
237681312	protein S100-A12 [Sus scrofa]	54.23	10.87	1	1	1	1	92	10.7387	6.04932
	A3	Sequence	# PSMs	# Proteins	# Protein Groups	Protein Group Accessions	Modifications	ΔCn	q-Value	PEP	IonScore	Exp Value	Charge	MH+ [Da]	ΔM [ppm]	RT [min]	# Missed Cleavages
	Medium	LGHYDTLIKR	1	1	1	237681312		0	0.033	0.2178	54.23	0.0413445	4	1215.69	3.01044	55.6344	1
497670817	30S ribosomal protein S10 [Ruminococcus flavefaciens]	54.22	17.31	6	1	1	1	104	11.5863	9.59814
	A3	Sequence	# PSMs	# Proteins	# Protein Groups	Protein Group Accessions	Modifications	ΔCn	q-Value	PEP	IonScore	Exp Value	Charge	MH+ [Da]	ΔM [ppm]	RT [min]	# Missed Cleavages
	High	VSGPIPLPTDKEVVTILR	1	6	1	497670817		0	0	1.509e-06	54.22	0.00557711	3	1934.14	3.05272	158.638	1
547643975	putative uncharacterized protein [Prevotella copri CAG:164]	54.13	1.27	1	1	1	1	866	98.1201	8.77783
	A3	Sequence	# PSMs	# Proteins	# Protein Groups	Protein Group Accessions	Modifications	ΔCn	q-Value	PEP	IonScore	Exp Value	Charge	MH+ [Da]	ΔM [ppm]	RT [min]	# Missed Cleavages
	High	IFSSEFSYLYR	1	1	1	547643975		0	0	9.987e-05	54.13	0.0282566	2	1411.7	4.22664	147.836	0
493903092	50S ribosomal protein L6 [Prevotella copri]	54.04	6.32	7	1	1	1	190	20.9622	9.5249
	A3	Sequence	# PSMs	# Proteins	# Protein Groups	Protein Group Accessions	Modifications	ΔCn	q-Value	PEP	IonScore	Exp Value	Charge	MH+ [Da]	ΔM [ppm]	RT [min]	# Missed Cleavages
	High	GELSQWIDPSIK	1	7	1	493903092		0	0	0.0008265	54.04	0.0393765	2	1372.72	3.44602	140.154	0
640569157	flagellar motor protein MotA [Prevotella aurantiaca]	53.86	5.38	3	1	1	1	279	29.7824	7.98682
	A3	Sequence	# PSMs	# Proteins	# Protein Groups	Protein Group Accessions	Modifications	ΔCn	q-Value	PEP	IonScore	Exp Value	Charge	MH+ [Da]	ΔM [ppm]	RT [min]	# Missed Cleavages
	High	GSVANVVLASLNAYK	1	3	1	640569157		0	0	6.705e-05	53.86	0.0314525	3	1505.84	2.59256	173.23	0
311267693	PREDICTED: eosinophil peroxidase [Sus scrofa]	53.71	1.54	1	1	1	1	715	80.7394	10.0669
	A3	Sequence	# PSMs	# Proteins	# Protein Groups	Protein Group Accessions	Modifications	ΔCn	q-Value	PEP	IonScore	Exp Value	Charge	MH+ [Da]	ΔM [ppm]	RT [min]	# Missed Cleavages
	High	VGPLLAcLFEK	1	1	1	311267693	C7(Carbamidomethyl)	0	0	0.00121	53.71	0.0469984	2	1246.69	3.60175	171.841	0
566271549	B12 binding protein, partial [Veillonella sp. DORA_A_3_16_22]	53.64	11.54	98	1	1	1	104	10.974	5.90967
	A3	Sequence	# PSMs	# Proteins	# Protein Groups	Protein Group Accessions	Modifications	ΔCn	q-Value	PEP	IonScore	Exp Value	Charge	MH+ [Da]	ΔM [ppm]	RT [min]	# Missed Cleavages
	High	DAGFEVIYTGLR	1	98	1	566271549		0	0	0.0005818	53.64	0.0377768	2	1340.69	1.68859	149.335	0
567766180	glucose-6-phosphate isomerase [Bacteroides pyogenes JCM 6292]	53.63	4.86	156	1	1	1	247	27.2782	7.38623
	A3	Sequence	# PSMs	# Proteins	# Protein Groups	Protein Group Accessions	Modifications	ΔCn	q-Value	PEP	IonScore	Exp Value	Charge	MH+ [Da]	ΔM [ppm]	RT [min]	# Missed Cleavages
	High	SGTTTETALAFR	1	156	1	567766180		0	0	0.0005443	53.63	0.0336435	2	1254.64	2.80769	76.4693	0
547920908	putative uncharacterized protein [Alistipes sp. CAG:435]	53.56	5.45	1	1	1	1	220	24.0693	4.93213
	A3	Sequence	# PSMs	# Proteins	# Protein Groups	Protein Group Accessions	Modifications	ΔCn	q-Value	PEP	IonScore	Exp Value	Charge	MH+ [Da]	ΔM [ppm]	RT [min]	# Missed Cleavages
	Medium	AAPATAEESETK	1	1	1	547920908		0	0.01	0.08759	53.56	0.0207825	2	1204.57	2.2379	11.4276	0
546335574	susC homolog [Alistipes sp. CAG:514]	53.49	1.22	2	1	1	1	1064	116.273	5.61768
	A3	Sequence	# PSMs	# Proteins	# Protein Groups	Protein Group Accessions	Modifications	ΔCn	q-Value	PEP	IonScore	Exp Value	Charge	MH+ [Da]	ΔM [ppm]	RT [min]	# Missed Cleavages
	High	APASNVSQILAGR	1	2	1	546335574		0	0	2.737e-05	53.49	0.0334023	2	1283.71	2.20373	92.3842	0
493903268	Na(+)-translocating NADH-quinone reductase subunit C [Prevotella copri]	53.42	6.5	2	1	1	1	200	21.5631	5.69385
	A3	Sequence	# PSMs	# Proteins	# Protein Groups	Protein Group Accessions	Modifications	ΔCn	q-Value	PEP	IonScore	Exp Value	Charge	MH+ [Da]	ΔM [ppm]	RT [min]	# Missed Cleavages
	High	ATQDANVALDTQK	1	2	1	493903268		0	0	0.0001388	53.42	0.0381944	2	1374.69	2.00555	41.8795	0
21703165	immunoglobulin kappa light chain VJ region [Sus scrofa]	53.38	21.43	1	1	1	1	112	12.1202	8.45557
	A3	Sequence	# PSMs	# Proteins	# Protein Groups	Protein Group Accessions	Modifications	ΔCn	q-Value	PEP	IonScore	Exp Value	Charge	MH+ [Da]	ΔM [ppm]	RT [min]	# Missed Cleavages
	High	AIVLTQTPLSLSVSPGEPASIScR	1	1	1	21703165	C23(Carbamidomethyl)	0	0	6.909e-06	53.38	0.0384399	3	2483.32	2.66398	169.892	0
547744850	putative uncharacterized protein [Prevotella sp. CAG:520]	53.35	3.05	8	1	1	1	328	35.5952	4.95752
	A3	Sequence	# PSMs	# Proteins	# Protein Groups	Protein Group Accessions	Modifications	ΔCn	q-Value	PEP	IonScore	Exp Value	Charge	MH+ [Da]	ΔM [ppm]	RT [min]	# Missed Cleavages
	High	ILNTDLADSK	1	8	1	547744850		0	0	0.001855	53.35	0.0556919	2	1089.58	1.4377	60.4037	0
495591281	3-oxoacyl-[acyl-carrier-protein] reductase FabG [Wohlfahrtiimonas chitiniclastica]	53.31	5.02	7	1	1	1	239	25.474	7.00537
	A3	Sequence	# PSMs	# Proteins	# Protein Groups	Protein Group Accessions	Modifications	ΔCn	q-Value	PEP	IonScore	Exp Value	Charge	MH+ [Da]	ΔM [ppm]	RT [min]	# Missed Cleavages
	Medium	VLVTGASGGLGR	1	7	1	495591281		0	0.017	0.1355	53.31	0.0437199	2	1086.63	2.56834	61.6458	0
547921933	putative uncharacterized protein [Alistipes sp. CAG:435]	53.08	2.31	1	1	1	1	694	76.4981	5.32568
	A3	Sequence	# PSMs	# Proteins	# Protein Groups	Protein Group Accessions	Modifications	ΔCn	q-Value	PEP	IonScore	Exp Value	Charge	MH+ [Da]	ΔM [ppm]	RT [min]	# Missed Cleavages
	High	GESFSNLAAAFSADGR	1	1	1	547921933		0	0	0.001873	53.08	0.0186906	2	1599.74	0.33927	152.28	0
548211069	tonB-dependent receptor plug domain protein [Prevotella stercorea CAG:629]	53.06	1.75	2	1	1	1	627	70.3387	7.47412
	A3	Sequence	# PSMs	# Proteins	# Protein Groups	Protein Group Accessions	Modifications	ΔCn	q-Value	PEP	IonScore	Exp Value	Charge	MH+ [Da]	ΔM [ppm]	RT [min]	# Missed Cleavages
	High	VLAGTILQSLK	1	2	1	548211069		0	0	0.004202	53.06	0.0112829	2	1142.72	2.36044	134.585	0
546345861	putative uncharacterized protein [Alistipes sp. CAG:514]	52.84	5.65	2	1	1	1	230	25.4298	5.24951
	A3	Sequence	# PSMs	# Proteins	# Protein Groups	Protein Group Accessions	Modifications	ΔCn	q-Value	PEP	IonScore	Exp Value	Charge	MH+ [Da]	ΔM [ppm]	RT [min]	# Missed Cleavages
	High	AGVTcEELGDNAK	1	2	1	546345861	C5(Carbamidomethyl)	0	0	0.0002092	52.84	0.0142344	2	1363.62	2.95196	50.7632	0
62533225	dipeptidase [Sus scrofa]	52.82	6.27	2	1	1	1	335	36.2873	6.17627
	A3	Sequence	# PSMs	# Proteins	# Protein Groups	Protein Group Accessions	Modifications	ΔCn	q-Value	PEP	IonScore	Exp Value	Charge	MH+ [Da]	ΔM [ppm]	RT [min]	# Missed Cleavages
	High	VASLVGVEGGHSIDSSLGVLR	1	2	1	62533225		0	0	6.043e-07	52.82	0.0411452	3	2052.11	3.05974	138.15	0
494846343	30S ribosomal protein S5 [Prevotella multisaccharivorax]	52.69	7.74	10	1	1	1	168	17.2844	10.1255
	A3	Sequence	# PSMs	# Proteins	# Protein Groups	Protein Group Accessions	Modifications	ΔCn	q-Value	PEP	IonScore	Exp Value	Charge	MH+ [Da]	ΔM [ppm]	RT [min]	# Missed Cleavages
	High	VLLKPAAAGTGLK	1	10	1	494846343		0	0	0.0002957	52.69	0.00667643	3	1238.79	2.37703	56.5069	0
111074975	phosphoglycerate kinase [Heliobacillus mobilis]	52.59	2.54	1	1	1	1	394	41.7479	5.80811
	A3	Sequence	# PSMs	# Proteins	# Protein Groups	Protein Group Accessions	Modifications	ΔCn	q-Value	PEP	IonScore	Exp Value	Charge	MH+ [Da]	ΔM [ppm]	RT [min]	# Missed Cleavages
	Medium	IAVIENLLNK	1	1	1	111074975		0	0.011	0.09291	52.59	0.0272173	2	1126.69	2.4384	153.387	0
157410762	small intestinal mucin [Sus scrofa]	52.52	10.84	2	1	1	1	83	9.29755	5.80811
	A3	Sequence	# PSMs	# Proteins	# Protein Groups	Protein Group Accessions	Modifications	ΔCn	q-Value	PEP	IonScore	Exp Value	Charge	MH+ [Da]	ΔM [ppm]	RT [min]	# Missed Cleavages
	High	AGLALVWNR	1	2	1	157410762		0	0.003	0.02874	52.52	0.049182	2	999.574	0.296894	116.767	0
346986302	chymotrypsin C precursor [Sus scrofa]	52.45	5.6	1	1	1	1	268	28.9013	5.10986
	A3	Sequence	# PSMs	# Proteins	# Protein Groups	Protein Group Accessions	Modifications	ΔCn	q-Value	PEP	IonScore	Exp Value	Charge	MH+ [Da]	ΔM [ppm]	RT [min]	# Missed Cleavages
	High	GIVSFGSGLGcNTYK	1	1	1	346986302	C11(Carbamidomethyl)	0	0	6.136e-06	52.45	0.033597	2	1559.75	0.659205	115.062	0
517168946	50S ribosomal protein L15 [Porphyromonas levii]	52.29	8.16	114	1	1	1	147	15.5565	10.5356
	A3	Sequence	# PSMs	# Proteins	# Protein Groups	Protein Group Accessions	Modifications	ΔCn	q-Value	PEP	IonScore	Exp Value	Charge	MH+ [Da]	ΔM [ppm]	RT [min]	# Missed Cleavages
	High	GPGSGLGGTSTR	1	114	1	517168946		0	0.001	0.007368	52.29	0.0467218	2	1046.52	2.15625	19.4852	0
652825010	glycerol kinase [Lachnospiraceae bacterium NK4A179]	52.21	2.61	1	1	1	1	499	54.8833	5.2876
	A3	Sequence	# PSMs	# Proteins	# Protein Groups	Protein Group Accessions	Modifications	ΔCn	q-Value	PEP	IonScore	Exp Value	Charge	MH+ [Da]	ΔM [ppm]	RT [min]	# Missed Cleavages
	High	YIcALDAGTTSNR	1	1	1	652825010	C3(Carbamidomethyl)	0	0.001	0.007258	52.21	0.026442	2	1441.68	3.00832	61.8744	0
547779621	putative uncharacterized protein [Firmicutes bacterium CAG:240]	52.1	1.31	2	1	1	1	687	77.3481	7.81104
	A3	Sequence	# PSMs	# Proteins	# Protein Groups	Protein Group Accessions	Modifications	ΔCn	q-Value	PEP	IonScore	Exp Value	Charge	MH+ [Da]	ΔM [ppm]	RT [min]	# Missed Cleavages
	Medium	YAPLFTPFK	1	2	1	547779621		0	0.022	0.1616	52.1	0.038441	2	1083.59	3.3303	136.464	0
493205009	MULTISPECIES: 30S ribosomal protein S9 [Selenomonas]	52.04	9.23	4	1	1	1	130	14.4279	10.3745
	A3	Sequence	# PSMs	# Proteins	# Protein Groups	Protein Group Accessions	Modifications	ΔCn	q-Value	PEP	IonScore	Exp Value	Charge	MH+ [Da]	ΔM [ppm]	RT [min]	# Missed Cleavages
	Medium	GGGASGQAGAIR	1	4	1	493205009		0	0.014	0.1136	52.04	0.0420016	2	1001.51	2.28025	12.5056	0
547922713	50S ribosomal protein L11 [Alistipes sp. CAG:435]	51.87	8.16	1	1	1	1	147	15.5523	9.90576
	A3	Sequence	# PSMs	# Proteins	# Protein Groups	Protein Group Accessions	Modifications	ΔCn	q-Value	PEP	IonScore	Exp Value	Charge	MH+ [Da]	ΔM [ppm]	RT [min]	# Missed Cleavages
	High	QFNAATQQNAGK	1	1	1	547922713		0	0	0.0001963	51.87	0.0506139	2	1277.63	2.00434	19.9251	0
547844012	ompA family protein [Prevotella sp. CAG:386]	51.81	2.6	1	1	1	1	384	42.3852	7.85498
	A3	Sequence	# PSMs	# Proteins	# Protein Groups	Protein Group Accessions	Modifications	ΔCn	q-Value	PEP	IonScore	Exp Value	Charge	MH+ [Da]	ΔM [ppm]	RT [min]	# Missed Cleavages
	High	LNDANAENNR	1	1	1	547844012		0	0.001	0.01365	51.81	0.017009	2	1130.52	1.24169	9.1557	0
496135371	methylmalonyl-CoA epimerase [Dialister succinatiphilus]	51.78	12	2	1	1	1	150	16.2995	6.39209
	A3	Sequence	# PSMs	# Proteins	# Protein Groups	Protein Group Accessions	Modifications	ΔCn	q-Value	PEP	IonScore	Exp Value	Charge	MH+ [Da]	ΔM [ppm]	RT [min]	# Missed Cleavages
	High	ATGLLLELTERPGGPSFK	1	2	1	496135371		0	0	1.489e-07	51.78	0.0510866	3	1886.04	2.43342	151.594	0
395398548	D-phosphoglycerate dehydrogenase [uncultured bacterium r_06]	51.7	3.61	78	1	1	1	305	32.5239	5.60498
	A3	Sequence	# PSMs	# Proteins	# Protein Groups	Protein Group Accessions	Modifications	ΔCn	q-Value	PEP	IonScore	Exp Value	Charge	MH+ [Da]	ΔM [ppm]	RT [min]	# Missed Cleavages
	High	LGILAFGNVGR	1	78	1	395398548		0	0	0.001291	51.7	0.045302	2	1116.66	2.33339	142.424	0
47523794	voltage-dependent anion-selective channel protein 2 [Sus scrofa]	51.69	6.8	1	1	1	1	294	31.5726	7.56201
	A3	Sequence	# PSMs	# Proteins	# Protein Groups	Protein Group Accessions	Modifications	ΔCn	q-Value	PEP	IonScore	Exp Value	Charge	MH+ [Da]	ΔM [ppm]	RT [min]	# Missed Cleavages
	High	VNNSSLIGVGYTQTLRPGVK	1	1	1	47523794		0	0	7.164e-08	51.69	0.0421361	3	2103.16	3.15067	108.628	0
547256405	acetate kinase [Prevotella sp. CAG:1092]	51.46	7.57	20	1	1	1	185	20.7747	5.38916
	A3	Sequence	# PSMs	# Proteins	# Protein Groups	Protein Group Accessions	Modifications	ΔCn	q-Value	PEP	IonScore	Exp Value	Charge	MH+ [Da]	ΔM [ppm]	RT [min]	# Missed Cleavages
	High	VVVVPTDEEIVIAR	1	20	1	547256405		0	0	0.0007112	51.46	0.0318644	2	1538.88	2.48019	129.729	0
653244702	ATP synthase subunit B [Prevotella brevis]	51.43	6.17	11	1	1	1	162	18.3227	5.19873
	A3	Sequence	# PSMs	# Proteins	# Protein Groups	Protein Group Accessions	Modifications	ΔCn	q-Value	PEP	IonScore	Exp Value	Charge	MH+ [Da]	ΔM [ppm]	RT [min]	# Missed Cleavages
	High	EGESILQEAR	1	11	1	653244702		0	0.005	0.05252	51.43	0.0513482	2	1131.57	1.64751	68.4797	0
496511059	hypothetical protein [Lachnospiraceae oral taxon 107]	51.1952	8	55	1	1	2	100	11.1428	6.58057
	A3	Sequence	# PSMs	# Proteins	# Protein Groups	Protein Group Accessions	Modifications	ΔCn	q-Value	PEP	IonScore	Exp Value	Charge	MH+ [Da]	ΔM [ppm]	RT [min]	# Missed Cleavages
	Medium	QPLQLVLR	2	55	1	496511059		0	0.031	0.2074	45.92	0.0353123	2	966.612	2.99191	102.414	0
503435105	fructose-bisphosphate aldolase [Aerococcus urinae]	50.95	4.3	36	1	1	1	302	33.2408	5.09717
	A3	Sequence	# PSMs	# Proteins	# Protein Groups	Protein Group Accessions	Modifications	ΔCn	q-Value	PEP	IonScore	Exp Value	Charge	MH+ [Da]	ΔM [ppm]	RT [min]	# Missed Cleavages
	High	TPLLIQVSTGAAK	1	36	1	503435105		0	0.001	0.00687	50.95	0.0460424	2	1298.77	0.547431	107.209	0
495617086	Translation elongation factors (GTPase)-like protein [Alicyclobacillus acidocaldarius]	50.9151	8.82	1169	1	1	2	102	11.5857	5.22412
	A3	Sequence	# PSMs	# Proteins	# Protein Groups	Protein Group Accessions	Modifications	ΔCn	q-Value	PEP	IonScore	Exp Value	Charge	MH+ [Da]	ΔM [ppm]	RT [min]	# Missed Cleavages
	High	LAEEDPTFR	2	1169	1	495617086		0	0.001	0.01724	50.96	0.0487472	2	1077.52	1.35432	59.964	0
517180013	PTS mannose transporter subunit IID [Streptococcus entericus]	50.78	3.96	1	1	1	1	303	33.8199	9.02686
	A3	Sequence	# PSMs	# Proteins	# Protein Groups	Protein Group Accessions	Modifications	ΔCn	q-Value	PEP	IonScore	Exp Value	Charge	MH+ [Da]	ΔM [ppm]	RT [min]	# Missed Cleavages
	High	SQFLQASWNYER	1	1	1	517180013		0	0	0.0007101	50.78	0.0399778	2	1528.72	2.38364	119.117	0
547896946	outer membrane protein Omp121 [Bacteroides faecis CAG:32]	50.7514	1.27	4	1	1	2	785	88.2077	5.51611
	A3	Sequence	# PSMs	# Proteins	# Protein Groups	Protein Group Accessions	Modifications	ΔCn	q-Value	PEP	IonScore	Exp Value	Charge	MH+ [Da]	ΔM [ppm]	RT [min]	# Missed Cleavages
	High	LSFDVSYYNR	2	4	1	547896946		0	0.003	0.03195	50.7	0.0498669	2	1263.61	4.49143	119.215	0
546348366	MULTISPECIES: 30S ribosomal protein S18 [environmental samples]	50.68	11.96	1	1	1	1	92	10.653	10.3159
	A3	Sequence	# PSMs	# Proteins	# Protein Groups	Protein Group Accessions	Modifications	ΔCn	q-Value	PEP	IonScore	Exp Value	Charge	MH+ [Da]	ΔM [ppm]	RT [min]	# Missed Cleavages
	Medium	AQNDAQNAGIR	1	1	1	546348366		0	0.011	0.09354	50.68	0.0448209	2	1157.57	0.0105369	14.4549	0
503357926	3-methylcrotonyl-CoA carboxylase subunit alpha [Acidovorax avenae]	50.67	1.51	1	1	1	1	663	70.7314	6.82959
	A3	Sequence	# PSMs	# Proteins	# Protein Groups	Protein Group Accessions	Modifications	ΔCn	q-Value	PEP	IonScore	Exp Value	Charge	MH+ [Da]	ΔM [ppm]	RT [min]	# Missed Cleavages
	High	LGGQGAAGGK	1	1	1	503357926		0	0.009	0.08736	50.67	0.045069	2	815.44	3.22836	22.6173	0
493589119	glutaredoxin 2 [Frankia sp. EUN1f]	49.55	6.25	1	1	1	1	144	15.3676	6.80029
	A3	Sequence	# PSMs	# Proteins	# Protein Groups	Protein Group Accessions	Modifications	ΔCn	q-Value	PEP	IonScore	Exp Value	Charge	MH+ [Da]	ΔM [ppm]	RT [min]	# Missed Cleavages
	Medium	LPVILVDGR	1	1	1	493589119		0	0.021	0.1576	49.55	0.0223571	2	981.611	1.53119	93.6242	0
37693471	polypeptide chain elongation factor 1alpha [Sus scrofa]	49.13	9.91	8	1	1	1	111	11.9712	6.53662
	A3	Sequence	# PSMs	# Proteins	# Protein Groups	Protein Group Accessions	Modifications	ΔCn	q-Value	PEP	IonScore	Exp Value	Charge	MH+ [Da]	ΔM [ppm]	RT [min]	# Missed Cleavages
	High	IGGIGTVPVGR	1	8	1	37693471		0	0	0.001606	49.13	0.0431191	2	1025.61	2.38608	77.0978	0
545810782	PREDICTED: transmembrane protease serine 9 [Sus scrofa]	48.83	2.44	1	1	1	1	532	57.2752	7.62061
	A3	Sequence	# PSMs	# Proteins	# Protein Groups	Protein Group Accessions	Modifications	ΔCn	q-Value	PEP	IonScore	Exp Value	Charge	MH+ [Da]	ΔM [ppm]	RT [min]	# Missed Cleavages
	High	GcATGQFPDFFAR	1	1	1	545810782	C2(Carbamidomethyl)	0	0	0.0007329	48.83	0.0286312	2	1473.66	2.29989	146.888	0
640592063	50S ribosomal protein L11 [Lactobacillus equi]	48.2796	10.64	246	1	2	5	141	14.8538	8.99756
	A3	Sequence	# PSMs	# Proteins	# Protein Groups	Protein Group Accessions	Modifications	ΔCn	q-Value	PEP	IonScore	Exp Value	Charge	MH+ [Da]	ΔM [ppm]	RT [min]	# Missed Cleavages
	High	TPPAAVLLK	2	246	1	640592063		0	0.006	0.05696	44.63	0.0357848	2	909.579	2.27987	72.0735	0
	Low	VLVLxK	3	3	2	640592063;652924110	X5(I)	0	0.758	0.9505	40.65	0.0132378	2	684.504	3.05703	71.8642	0
489070865	phosphofructokinase [Leptospira vanthielii]	47.92	2.07	12	1	1	1	434	47.5945	7.88428
	A3	Sequence	# PSMs	# Proteins	# Protein Groups	Protein Group Accessions	Modifications	ΔCn	q-Value	PEP	IonScore	Exp Value	Charge	MH+ [Da]	ΔM [ppm]	RT [min]	# Missed Cleavages
	High	LADIGIFIK	1	12	1	489070865		0	0.003	0.02785	47.92	0.0480837	2	989.604	1.31909	150.044	0
497309569	seryl-tRNA synthetase domain protein [Desulfosporosinus sp. OT]	45.71	31.37	365	1	1	1	51	5.78188	9.56885
	A3	Sequence	# PSMs	# Proteins	# Protein Groups	Protein Group Accessions	Modifications	ΔCn	q-Value	PEP	IonScore	Exp Value	Charge	MH+ [Da]	ΔM [ppm]	RT [min]	# Missed Cleavages
	High	YFEVGScSNLGDAQAR	1	365	1	497309569	C7(Carbamidomethyl)	0	0	0.002233	45.71	0.0485564	2	1773.79	0.295071	93.8576	0
496709602	50S ribosomal protein L23 [Alloprevotella rava]	44.5	11.46	32	1	1	1	96	10.8789	9.89111
	A3	Sequence	# PSMs	# Proteins	# Protein Groups	Protein Group Accessions	Modifications	ΔCn	q-Value	PEP	IonScore	Exp Value	Charge	MH+ [Da]	ΔM [ppm]	RT [min]	# Missed Cleavages
	High	AFIIKPIVTEK	1	32	1	496709602		0	0	0.004459	44.5	0.0435941	3	1258.78	2.40839	98.3355	0
219521954	nitric oxide synthase, inducible [Sus scrofa]	44.22	1.5	2	1	1	1	1064	120.776	7.21045
	A3	Sequence	# PSMs	# Proteins	# Protein Groups	Protein Group Accessions	Modifications	ΔCn	q-Value	PEP	IonScore	Exp Value	Charge	MH+ [Da]	ΔM [ppm]	RT [min]	# Missed Cleavages
	High	VSASFLLSQLPILKPR	1	2	1	219521954		0	0	0.0004662	44.22	0.0325385	3	1769.07	2.72744	196.849	0
47522844	complement C3 precursor [Sus scrofa]	43.5	0.78	1	1	1	1	1661	186.689	6.50732
	A3	Sequence	# PSMs	# Proteins	# Protein Groups	Protein Group Accessions	Modifications	ΔCn	q-Value	PEP	IonScore	Exp Value	Charge	MH+ [Da]	ΔM [ppm]	RT [min]	# Missed Cleavages
	High	VYSYYNLDEScTR	1	1	1	47522844	C11(Carbamidomethyl)	0	0	0.004579	43.5	0.0443356	2	1669.72	2.60125	93.1452	0
494849864	aldose 1-epimerase [Prevotella multisaccharivorax]	43.42	3.76	1	1	1	1	399	43.5748	8.77783
	A3	Sequence	# PSMs	# Proteins	# Protein Groups	Protein Group Accessions	Modifications	ΔCn	q-Value	PEP	IonScore	Exp Value	Charge	MH+ [Da]	ΔM [ppm]	RT [min]	# Missed Cleavages
	High	NNNGMEVcLTNYGGR	1	1	1	494849864	C8(Carbamidomethyl)	0	0.001	0.01286	43.42	0.0519687	2	1698.74	1.58803	79.0662	0
655521613	membrane protein [Prevotella sp. P6B4]	39.68	1.26	1	1	1	1	950	105.42	7.15186
	A3	Sequence	# PSMs	# Proteins	# Protein Groups	Protein Group Accessions	Modifications	ΔCn	q-Value	PEP	IonScore	Exp Value	Charge	MH+ [Da]	ΔM [ppm]	RT [min]	# Missed Cleavages
	High	DDTNYADAYQYR	1	1	1	655521613		0	0.001	0.01301	39.68	0.0408465	2	1494.62	2.0455	80.5926	0
490494208	MULTISPECIES: fructose-bisphosphate aldolase [Prevotella]	0	3.27	17	1	1	1	336	37.0617	5.36377
	A3	Sequence	# PSMs	# Proteins	# Protein Groups	Protein Group Accessions	Modifications	ΔCn	q-Value	PEP	IonScore	Exp Value	Charge	MH+ [Da]	ΔM [ppm]	RT [min]	# Missed Cleavages
	High	YLAEGAVEYAK	1	17	1	490494208		0	0.007	0.06781	50.41	0.0567463	2	1213.62	5.08	74.5224	0
499602154	GTP-binding protein [Candidatus Blochmannia pennsylvanicus]	0	2.51	5	1	1	1	358	40.4773	8.95361
	A3	Sequence	# PSMs	# Proteins	# Protein Groups	Protein Group Accessions	Modifications	ΔCn	q-Value	PEP	IonScore	Exp Value	Charge	MH+ [Da]	ΔM [ppm]	RT [min]	# Missed Cleavages
	Medium	FVDIAGLIK	1	5	1	499602154		0	0.01	0.08805	48.43	0.0546319	2	975.589	2.11442	150.195	0

## Sheet: LF_week1
Accession	Description	Score	Coverage	# Proteins	# Unique Peptides	# Peptides	# PSMs	# AAs	MW [kDa]	calc. pI
311254039	PREDICTED: mucosal pentraxin-like [Sus scrofa]	1301.92	31.05	1	4	4	24	219	24.3838	9.31982
	A3	Sequence	# PSMs	# Proteins	# Protein Groups	Protein Group Accessions	Modifications	ΔCn	q-Value	PEP	IonScore	Exp Value	Charge	MH+ [Da]	ΔM [ppm]	RT [min]	# Missed Cleavages
	High	VFIFPEESNTAHVSLVPR	9	1	1	311254039		0	0	1.912e-06	116.84	2.09066e-08	2	2042.07	1.23718	144.703	0
	High	ASIILGQEQDSFGGGFDAK	9	1	1	311254039		0	0	4.381e-06	101.06	5.82061e-07	2	1939.94	1.09218	138.972	0
	High	QSFVGEIWDVSLWNR	2	1	1	311254039		0	0	0.0001312	74.31	0.000339456	2	1835.91	0.492162	216.987	0
	High	VGEYILYVGGTGVTFK	4	1	1	311254039		0	0	4.254e-05	61.11	0.00816027	2	1702.91	1.98693	167.556	0
547259338	glyceraldehyde-3-phosphate dehydrogenase type I [Prevotella sp. CAG:487]	896.151	27.38	2	0	7	25	336	36.1823	5.99854
	A3	Sequence	# PSMs	# Proteins	# Protein Groups	Protein Group Accessions	Modifications	ΔCn	q-Value	PEP	IonScore	Exp Value	Charge	MH+ [Da]	ΔM [ppm]	RT [min]	# Missed Cleavages
	High	GVLGYTEDAVVSSDFLGDTR	11	6	4	546913726;547259338;495896373;548263954		0	0	0.0006371	87.67	1.12287e-05	2	2101.01	0.0434175	177.02	0
	High	GTQFVSNAScTTNcLAPIAK	3	12	3	495896373;546998158;547259338	C10(Carbamidomethyl); C14(Carbamidomethyl)	0	0	3.647e-06	77.91	0.000100029	2	2140.02	0.876023	101.84	0
	High	AGIALTDTFVK	2	8	4	547259338;495896373;546998158;548263954		0	0	0.03393	61.64	0.00567941	2	1135.64	0.840981	114.036	0
	High	VVSWYDNEIGYSNK	2	10	7	496120253;547259338;493297286;495896373;517170977;546998158;548263954		0	0	0.001666	60.3	0.0038326	2	1673.78	0.404054	114.003	0
	High	AQAHIEAGAK	2	4	4	547259338;546998158;546913726;548263954		0	0	0.02399	52.61	0.034519	2	995.527	0.472161	7.64001	0
	High	YVVmSAPSK	3	15	6	546913726;547259338;495896373;517170977;546998158;548263954	M4(Oxidation)	0	0.002	0.07883	56.78	0.0164356	2	997.504	1.86635	32.2324	0
	High	IGINGFGR	2	115	6	491170005;655903943;496120253;546913726;547259338;493297286		0	0.007	0.1284	67.03	0.00118151	2	833.464	1.63014	76.755	0
495896373	MULTISPECIES: glyceraldehyde-3-phosphate dehydrogenase [Paraprevotella]	872.107	27.38	10	0	7	24	336	36.0913	6.26514
	A3	Sequence	# PSMs	# Proteins	# Protein Groups	Protein Group Accessions	Modifications	ΔCn	q-Value	PEP	IonScore	Exp Value	Charge	MH+ [Da]	ΔM [ppm]	RT [min]	# Missed Cleavages
	High	GVLGYTEDAVVSSDFLGDTR	11	6	4	546913726;547259338;495896373;548263954		0	0	0.0006371	87.67	1.12287e-05	2	2101.01	0.0434175	177.02	0
	High	GTQFVSNAScTTNcLAPIAK	3	12	3	495896373;546998158;547259338	C10(Carbamidomethyl); C14(Carbamidomethyl)	0	0	3.647e-06	77.91	0.000100029	2	2140.02	0.876023	101.84	0
	High	AGIALTDTFVK	2	8	4	547259338;495896373;546998158;548263954		0	0	0.03393	61.64	0.00567941	2	1135.64	0.840981	114.036	0
	High	VVSWYDNEIGYSNK	2	10	7	496120253;547259338;493297286;495896373;517170977;546998158;548263954		0	0	0.001666	60.3	0.0038326	2	1673.78	0.404054	114.003	0
	High	AQAHIDAGAK	1	14	2	495896373;496567188		0	0	0.01662	59.05	0.00883649	2	981.511	-0.428399	8.61229	0
	High	YVVmSAPSK	3	15	6	546913726;547259338;495896373;517170977;546998158;548263954	M4(Oxidation)	0	0.002	0.07883	56.78	0.0164356	2	997.504	1.86635	32.2324	0
	Medium	VGINGFGR	2	28	5	518621236;495896373;517170977;546998158;548263954		0	0.024	0.2271	55.98	0.017088	2	819.448	0.571281	64.9223	0
546998158	glyceraldehyde-3-phosphate dehydrogenase type I [Prevotella sp. CAG:755]	711.812	27.38	7	0	7	25	336	35.9993	6.17627
	A3	Sequence	# PSMs	# Proteins	# Protein Groups	Protein Group Accessions	Modifications	ΔCn	q-Value	PEP	IonScore	Exp Value	Charge	MH+ [Da]	ΔM [ppm]	RT [min]	# Missed Cleavages
	High	GVLGYTDEAVVSSDFLGDTR	11	1	1	546998158		0	0	2.819e-05	90.86	6.09123e-06	2	2101.02	5.62106	178.099	0
	High	GTQFVSNAScTTNcLAPIAK	3	12	3	495896373;546998158;547259338	C10(Carbamidomethyl); C14(Carbamidomethyl)	0	0	3.647e-06	77.91	0.000100029	2	2140.02	0.876023	101.84	0
	High	AGIALTDTFVK	2	8	4	547259338;495896373;546998158;548263954		0	0	0.03393	61.64	0.00567941	2	1135.64	0.840981	114.036	0
	High	VVSWYDNEIGYSNK	2	10	7	496120253;547259338;493297286;495896373;517170977;546998158;548263954		0	0	0.001666	60.3	0.0038326	2	1673.78	0.404054	114.003	0
	High	AQAHIEAGAK	2	4	4	547259338;546998158;546913726;548263954		0	0	0.02399	52.61	0.034519	2	995.527	0.472161	7.64001	0
	High	YVVmSAPSK	3	15	6	546913726;547259338;495896373;517170977;546998158;548263954	M4(Oxidation)	0	0.002	0.07883	56.78	0.0164356	2	997.504	1.86635	32.2324	0
	Medium	VGINGFGR	2	28	5	518621236;495896373;517170977;546998158;548263954		0	0.024	0.2271	55.98	0.017088	2	819.448	0.571281	64.9223	0
548263954	glyceraldehyde-3-phosphate dehydrogenase type I [Prevotella sp. CAG:891]	707.494	21.43	1	0	6	22	336	36.0282	6.1001
	A3	Sequence	# PSMs	# Proteins	# Protein Groups	Protein Group Accessions	Modifications	ΔCn	q-Value	PEP	IonScore	Exp Value	Charge	MH+ [Da]	ΔM [ppm]	RT [min]	# Missed Cleavages
	High	GVLGYTEDAVVSSDFLGDTR	11	6	4	546913726;547259338;495896373;548263954		0	0	0.0006371	87.67	1.12287e-05	2	2101.01	0.0434175	177.02	0
	High	AGIALTDTFVK	2	8	4	547259338;495896373;546998158;548263954		0	0	0.03393	61.64	0.00567941	2	1135.64	0.840981	114.036	0
	High	VVSWYDNEIGYSNK	2	10	7	496120253;547259338;493297286;495896373;517170977;546998158;548263954		0	0	0.001666	60.3	0.0038326	2	1673.78	0.404054	114.003	0
	High	AQAHLEAGAK	2	4	4	547259338;546998158;546913726;548263954		0	0	0.02399	52.61	0.034519	2	995.527	0.472161	7.64001	0
	High	YVVmSAPSK	3	15	6	546913726;547259338;495896373;517170977;546998158;548263954	M4(Oxidation)	0	0.002	0.07883	56.78	0.0164356	2	997.504	1.86635	32.2324	0
	Medium	VGINGFGR	2	28	5	518621236;495896373;517170977;546998158;548263954		0	0.024	0.2271	55.98	0.017088	2	819.448	0.571281	64.9223	0
547548145	putative uncharacterized protein [Prevotella sp. CAG:604]	689.208	12.9	1	8	8	19	915	97.986	8.39697
	A3	Sequence	# PSMs	# Proteins	# Protein Groups	Protein Group Accessions	Modifications	ΔCn	q-Value	PEP	IonScore	Exp Value	Charge	MH+ [Da]	ΔM [ppm]	RT [min]	# Missed Cleavages
	High	LIAAINDQTSTLDKR	5	1	1	547548145		0	0	4.739e-05	94.61	3.2767e-06	2	1658.91	0.0137809	78.9128	1
	High	EQISTTGNDVIYALDNNGNLLR	3	1	1	547548145		0	0	1.258e-05	89.87	1.02086e-05	2	2420.2	-0.576926	176.645	0
	High	AINDQTASLSSR	3	1	1	547548145		0	0	0.0144	79.63	9.49503e-05	2	1262.64	1.17695	49.7696	0
	High	LLSTSLLNSTDAIVK	2	1	1	547548145		0	0	7.132e-05	75	0.000178819	2	1574.9	1.34352	145.467	0
	High	LIAAINDQTSTLDK	3	1	1	547548145		0	0	0.0003375	68.05	0.00180743	2	1502.81	0.370589	88.8134	0
	High	VSVDKNTGAITLLDK	1	1	1	547548145		0	0	0.01203	60.99	0.00610921	3	1573.88	1.22221	96.1025	1
	High	QQEALSATIVGQTTK	1	1	1	547548145		0	0	0.0001498	56.84	0.021195	2	1574.84	-0.506222	82.0757	0
	Medium	FAILDASLK	1	1	1	547548145		0	0.027	0.2399	50.48	0.038284	2	977.568	1.09894	122.417	0
545830918	PREDICTED: LOW QUALITY PROTEIN: Fc fragment of IgG binding protein [Sus scrofa]	685.455	5.41	1	7	8	18	2124	224.279	4.97021
	A3	Sequence	# PSMs	# Proteins	# Protein Groups	Protein Group Accessions	Modifications	ΔCn	q-Value	PEP	IonScore	Exp Value	Charge	MH+ [Da]	ΔM [ppm]	RT [min]	# Missed Cleavages
	High	ScQGScAALSGLTGcTTR	3	1	1	545830918	C2(Carbamidomethyl); C6(Carbamidomethyl); C15(Carbamidomethyl)	0	0	4.547e-06	103.99	4.48364e-08	2	1886.82	0.287398	84.0675	0
	High	VNGVLTALPVSEAGGR	2	1	1	545830918		0	0	0.0003175	82.01	4.8223e-05	2	1539.85	0.412815	114.247	0
	High	YYPLGEAFYPGPEcGR	3	1	1	545830918	C14(Carbamidomethyl)	0	0	0.0002637	71.54	0.000150125	2	1875.84	1.42015	143.961	0
	High	SLAAYTAAcQAAGSAVKPWR	3	1	1	545830918	C9(Carbamidomethyl)	0	0	3.769e-05	71.13	0.000828714	3	2079.04	0.169523	125.397	0
	High	LVALPFQLDTR	2	1	1	545830918		0	0	0.004141	70.87	0.000678393	2	1272.73	0.587572	157.705	0
	High	VVADVQPcSGK	2	1	1	545830918	C8(Carbamidomethyl)	0	0	0.01234	57.08	0.014161	2	1159.58	0.244191	36.285	0
	High	LQDGVQAcYPIGcGR	2	1	1	545830918	C8(Carbamidomethyl); C13(Carbamidomethyl)	0	0	0.00103	55.66	0.00958197	2	1693.78	0.535633	85.8344	0
	Low	QGQDAVVR	1	1	1	545830918		0	0.224	0.637	65.57	0.00158354	2	872.46	1.65761	11.5635	0
546913726	glyceraldehyde-3-phosphate dehydrogenase A [Porphyromonas sp. CAG:1061]	680.746	19.05	2	0	5	20	336	36.4165	6.11279
	A3	Sequence	# PSMs	# Proteins	# Protein Groups	Protein Group Accessions	Modifications	ΔCn	q-Value	PEP	IonScore	Exp Value	Charge	MH+ [Da]	ΔM [ppm]	RT [min]	# Missed Cleavages
	High	GVLGYTEDAVVSSDFLGDTR	11	6	4	546913726;547259338;495896373;548263954		0	0	0.0006371	87.67	1.12287e-05	2	2101.01	0.0434175	177.02	0
	High	IVSNAScTTNcLAPLAK	2	10	3	546913726;493297286;517170977	C7(Carbamidomethyl); C11(Carbamidomethyl)	0	0	2.873e-05	84.08	3.73542e-05	2	1819.91	1.0408	78.3377	0
	High	AQAHLEAGAK	2	4	4	547259338;546998158;546913726;548263954		0	0	0.02399	52.61	0.034519	2	995.527	0.472161	7.64001	0
	High	YVVmSAPSK	3	15	6	546913726;547259338;495896373;517170977;546998158;548263954	M4(Oxidation)	0	0.002	0.07883	56.78	0.0164356	2	997.504	1.86635	32.2324	0
	High	IGINGFGR	2	115	6	491170005;655903943;496120253;546913726;547259338;493297286		0	0.007	0.1284	67.03	0.00118151	2	833.464	1.63014	76.755	0
547845979	fumarate reductase flavoprotein subunit [Prevotella sp. CAG:386]	635.167	14.68	3	2	7	21	586	64.6758	7.69385
	A3	Sequence	# PSMs	# Proteins	# Protein Groups	Protein Group Accessions	Modifications	ΔCn	q-Value	PEP	IonScore	Exp Value	Charge	MH+ [Da]	ΔM [ppm]	RT [min]	# Missed Cleavages
	High	LAEVSNDIIDQcVAQGVPFAR	3	3	1	547845979	C12(Carbamidomethyl)	0	0	1.315e-07	111.59	6.70855e-08	2	2302.15	2.21855	169.368	0
	High	YPAFGNLVPR	5	14	4	547845979;547907915;547012710;653275569		0	0	0.004322	88.59	1.40853e-05	2	1133.61	0.0227512	122.955	0
	High	NYQNDGDSVYR	3	13	3	547845979;547907915;547012710		0	0	0.01746	55.18	0.00284549	2	1330.57	0.628822	43.2078	0
	High	GQTGQQLLLGAYSSLSR	4	4	2	547845979;547907915		0	0	0.03482	54.48	0.0348599	3	1778.94	0.0731436	153.054	0
	High	LGIDVILQR	2	4	1	547845979		0	0	0.0319	54.34	0.0114306	2	1026.63	-0.949738	133.291	0
	High	EGLNVELDK	1	6	3	547845979;547907915;547012710		0	0.004	0.09778	61.3	0.00830875	2	1016.53	1.32606	70.073	0
	High	SFGGAQVSR	3	13	3	547845979;547907915;653275569		0	0.007	0.1283	57.23	0.0115799	2	908.46	1.39037	32.9068	0
547644980	tonB-dependent Receptor Plug domain-containing protein [Prevotella copri CAG:164]	631.682	12.29	1	9	9	18	1033	113.224	7.34229
	A3	Sequence	# PSMs	# Proteins	# Protein Groups	Protein Group Accessions	Modifications	ΔCn	q-Value	PEP	IonScore	Exp Value	Charge	MH+ [Da]	ΔM [ppm]	RT [min]	# Missed Cleavages
	High	YPGADPETASINSGASR	3	1	1	547644980		0	0	2.127e-05	86.44	8.09366e-06	2	1692.78	0.910834	66.9193	0
	High	FLASLNILNNDGIVK	3	1	1	547644980		0	0	0.0006719	82.28	4.24197e-05	2	1630.92	1.38903	171.435	0
	High	AAGVQIINSGGPGEAADIR	3	1	1	547644980		0	0	5.16e-05	74.41	0.000361977	2	1795.93	1.31698	99.1819	0
	High	DPSHNNDYYGTSK	1	1	1	547644980		0	0	0.0005609	60.09	0.000576185	2	1497.63	1.44696	27.5949	0
	High	YSVTVNGSTLK	3	1	1	547644980		0	0	0.02039	57.99	0.011341	2	1168.62	-0.0737298	70.0671	0
	High	SDLTGAVASIK	2	1	1	547644980		0	0	0.04071	57.6	0.0173966	2	1061.58	0.935484	82.9922	0
	High	GLSATDAGAALQGK	1	1	1	547644980		0	0	0.000301	56.83	0.0230198	2	1259.66	0.697337	75.7255	0
	High	WLNVTTNTSFEK	1	1	1	547644980		0	0	0.01223	54.65	0.0261983	2	1439.72	-0.488561	109.067	0
	High	FFSSDAAVFSGSYFK	1	1	1	547644980		0	0	0.001578	49.62	0.039508	2	1659.77	0.121305	163.183	0
157832576	Chain A, Porcine Pancreatic Alpha-Amylase Complexed With Acarbose	628.338	24.4	7	2	8	17	496	55.3237	6.16357
	A3	Sequence	# PSMs	# Proteins	# Protein Groups	Protein Group Accessions	Modifications	ΔCn	q-Value	PEP	IonScore	Exp Value	Charge	MH+ [Da]	ΔM [ppm]	RT [min]	# Missed Cleavages
	High	TASGGIESYNDPYQVR	2	7	2	157832576;3660153		0	0	1.358e-05	92.47	2.3837e-06	2	1756.82	1.48591	82.7086	0
	High	NVVDGEPFANWWDNGSNQVAFGR	1	2	1	157832576		0	0	1.068e-06	88.32	4.48106e-06	2	2579.18	3.60406	196.717	0
	High	DcQLVGLLDLALEKDYVR	3	7	2	157832576;3660153	C2(Carbamidomethyl)	0	0	2.737e-05	76.05	0.000260348	3	2120.11	0.0725498	221.858	1
	High	GHGAGGASILTFWDAR	3	6	1	157832576		0	0	0.007051	75.28	0.000233504	3	1615.8	1.73158	140.677	0
	High	WVDIALEcER	2	7	2	157832576;3660153	C8(Carbamidomethyl)	0	0	0.008117	66.5	0.00119072	2	1290.62	1.34616	114.289	0
	High	LIDIGVAGFR	3	12	2	157832576;3660153		0	0	0.02489	59.2	0.00684545	2	1060.62	0.36087	135.076	0
	High	EVTINADTTcGNDWVcEHR	2	7	2	157832576;3660153	C10(Carbamidomethyl); C16(Carbamidomethyl)	0	0	0.008499	47.8	0.00983471	3	2276.97	0.445695	99.1296	0
	Low	VGNScTGIK	1	7	2	157832576;3660153	C5(Carbamidomethyl)	0	0.128	0.4916	52.99	0.0397494	2	935.462	0.651514	10.9561	0
295444923	pancreatic triacylglycerol lipase precursor [Sus scrofa]	624.187	21.08	1	5	5	14	465	51.6475	5.71924
	A3	Sequence	# PSMs	# Proteins	# Protein Groups	Protein Group Accessions	Modifications	ΔCn	q-Value	PEP	IonScore	Exp Value	Charge	MH+ [Da]	ΔM [ppm]	RT [min]	# Missed Cleavages
	High	NILSQIVDIDGIWEGTR	2	1	1	295444923		0	0	6.145e-06	104.65	3.68167e-07	2	1929.01	0.520107	222.306	0
	High	ITGLDPAEPcFQGTPELVR	4	1	1	295444923	C10(Carbamidomethyl)	0	0	3.61e-05	83.78	4.06504e-05	2	2100.05	2.73823	145.855	0
	High	TNGVSQVFYLNTGDASNFAR	3	1	1	295444923		0	0	0.0003581	81.75	4.03439e-05	2	2161.03	-0.517598	148.463	0
	High	FIWYNNVINPTLPR	4	1	1	295444923		0	0	0.0002389	72.93	0.000516945	3	1746.94	1.8111	172.443	0
	High	FLLYTNENQDNYQELVADPSTITDSNFR	1	1	1	295444923		0	0	3.971e-05	55.53	0.0114961	3	3307.55	2.68642	194.176	0
85687558	RecName: Full=Deleted in malignant brain tumors 1 protein; AltName: Full=Hensin; Flags: Precursor [Sus scrofa]	611.277	10.71	2	7	7	15	1204	132.141	5.85889
	A3	Sequence	# PSMs	# Proteins	# Protein Groups	Protein Group Accessions	Modifications	ΔCn	q-Value	PEP	IonScore	Exp Value	Charge	MH+ [Da]	ΔM [ppm]	RT [min]	# Missed Cleavages
	High	FGQGSGPILLDDLR	3	2	1	85687558		0	0	0.0001106	103.95	4.55328e-07	2	1487.79	1.04957	147.286	0
	High	SGcVKDETYQSYSQPSPR	3	2	1	85687558	C3(Carbamidomethyl)	0	0	8.92e-06	77.14	3.69769e-05	2	2088.93	1.4415	53.1702	1
	High	DETYQSYSQPSPR	3	2	1	85687558		0	0	0.0004555	65.16	0.000486048	2	1557.68	-0.34887	59.4703	0
	High	QLGcGWAVSAPGSAR	1	2	1	85687558	C4(Carbamidomethyl)	0	0	0.004275	59.83	0.00676853	2	1516.74	1.9225	94.0282	0
	High	SDGSVQKPGFSAWYNSFPR	1	2	1	85687558		0	0	0.0002463	53.9	0.0218692	3	2130	0.339229	136.071	0
	High	FPSVYLQcK	3	2	1	85687558	C8(Carbamidomethyl)	0	0	0.0368	50.01	0.0536204	2	1141.57	1.51213	92.5313	0
	High	AAVSSGIIKR	1	2	1	85687558		0	0.005	0.1116	59.13	0.0063558	3	1001.61	2.0742	33.362	1
3660153	Chain P, Pig Pancreatic Alpha-Amylase In Complex With The Proteinaceous Inhibitor Tendamistat	589.39	23.19	6	2	8	16	496	55.3278	6.45557
	A3	Sequence	# PSMs	# Proteins	# Protein Groups	Protein Group Accessions	Modifications	ΔCn	q-Value	PEP	IonScore	Exp Value	Charge	MH+ [Da]	ΔM [ppm]	RT [min]	# Missed Cleavages
	High	TASGGIESYNDPYQVR	2	7	2	157832576;3660153		0	0	1.358e-05	92.47	2.3837e-06	2	1756.82	1.48591	82.7086	0
	High	NVVDGQPFANWWDNGSNQVAFGR	2	5	1	3660153		0	0	3.84e-05	83.84	1.57631e-05	2	2578.19	1.10039	196.794	0
	High	DcQLVGLLDLALEKDYVR	3	7	2	157832576;3660153	C2(Carbamidomethyl)	0	0	2.737e-05	76.05	0.000260348	3	2120.11	0.0725498	221.858	1
	High	WVDIALEcER	2	7	2	157832576;3660153	C8(Carbamidomethyl)	0	0	0.008117	66.5	0.00119072	2	1290.62	1.34616	114.289	0
	High	TDIVHLFEWR	1	1	1	3660153		0	0	0.03607	66.1	0.00227116	2	1315.68	1.36708	193.203	0
	High	LIDIGVAGFR	3	12	2	157832576;3660153		0	0	0.02489	59.2	0.00684545	2	1060.62	0.36087	135.076	0
	High	EVTINADTTcGNDWVcEHR	2	7	2	157832576;3660153	C10(Carbamidomethyl); C16(Carbamidomethyl)	0	0	0.008499	47.8	0.00983471	3	2276.97	0.445695	99.1296	0
	Low	VGNScTGIK	1	7	2	157832576;3660153	C5(Carbamidomethyl)	0	0.128	0.4916	52.99	0.0397494	2	935.462	0.651514	10.9561	0
547924871	putative uncharacterized protein [Prevotella sp. CAG:732]	536.269	8.07	4	6	6	14	1004	109.691	8.54346
	A3	Sequence	# PSMs	# Proteins	# Protein Groups	Protein Group Accessions	Modifications	ΔCn	q-Value	PEP	IonScore	Exp Value	Charge	MH+ [Da]	ΔM [ppm]	RT [min]	# Missed Cleavages
	High	GNNIGLGNNGNLSSQR	3	1	1	547924871		0	0	0.0001738	81.19	5.62767e-05	2	1614.79	-0.0645581	62.8987	0
	High	YGDPEVGQGSVIYTGLDTGR	3	4	1	547924871		0	0	2.712e-05	74.9	0.000211329	2	2084	3.41672	126.99	0
	High	ISNIQIGYTVPR	2	1	1	547924871		0	0	0.0009611	63.42	0.00409191	2	1360.76	0.252279	103.158	0
	High	LNTLTGDDYAR	3	1	1	547924871		0	0	0.01584	59.88	0.00690585	2	1238.6	-0.458391	63.6117	0
	High	DGSSNFSSGNR	2	1	1	547924871		0	0	0.0157	51.56	0.00569409	2	1127.47	1.39659	16.8773	0
	High	WLEPLSLTSVR	1	1	1	547924871		0	0.001	0.04939	59.11	0.0123775	2	1300.73	0.82806	155.179	0
496530901	MULTISPECIES: elongation factor Tu [Prevotella]	530.226	15.91	1	1	4	16	396	43.7222	5.32568
	A3	Sequence	# PSMs	# Proteins	# Protein Groups	Protein Group Accessions	Modifications	ΔCn	q-Value	PEP	IonScore	Exp Value	Charge	MH+ [Da]	ΔM [ppm]	RT [min]	# Missed Cleavages
	High	LLDEGEAGDNVGLLLR	1	7	2	496530901;495173087		0	0	1.42e-05	98.75	1.21186e-06	2	1683.9	2.96725	148.99	0
	High	ELLDQYEYDGDNTPIIR	6	5	2	496530901;496522943		0	0	0.0009678	90.51	5.30995e-06	2	2053.98	1.96112	161.636	0
	High	GITINTAHIEYETANR	3	1	1	496530901		0	0	0.004298	59.77	0.0102258	2	1802.91	1.77955	89.0715	0
	High	SFDQIDNAPEEKER	6	22	8	490481542;496709577;502828055;496530901;496522943;640571162;655540159;495173087		0	0	0.006302	52	0.0237	3	1677.77	1.87216	54.9897	1
1236646	ch4 and secrete domains of swine IgM [Sus scrofa]	511.414	21.1	2	6	6	11	455	49.2677	6.06201
	A3	Sequence	# PSMs	# Proteins	# Protein Groups	Protein Group Accessions	Modifications	ΔCn	q-Value	PEP	IonScore	Exp Value	Charge	MH+ [Da]	ΔM [ppm]	RT [min]	# Missed Cleavages
	High	VVSGVSTGPVETLQSSPVTYR	2	2	1	1236646		0	0	1.658e-06	97.51	1.90751e-06	2	2163.13	-0.146756	116.117	0
	High	SVSISGPVVEEQPPVLNIFVPTR	5	2	1	1236646		0	0	0.0002048	77.94	8.90695e-05	2	2464.35	1.60655	199.125	0
	High	YVTSAPVPEPEPK	1	2	1	1236646		0	0	0.01398	60.54	0.00771869	2	1413.73	-0.0576864	66.1698	0
	High	VSSQNIQDFPSVLR	1	2	1	1236646		0	0	0.003422	59.14	0.0145179	2	1589.83	0.328117	122.523	0
	High	GFSPADVFVQWLQK	1	2	1	1236646		0	0	0.001006	59.14	0.0130251	2	1621.84	0.870257	222.363	0
	High	LScLVTGLVTR	1	2	1	1236646	C3(Carbamidomethyl)	0	0	0.004546	58.23	0.0124882	2	1218.69	1.52078	111.876	0
290578621	immunoglobulin IgA heavy chain constant region [Sus scrofa]	499.083	16.57	3	4	5	14	338	36.2933	6.12549
	A3	Sequence	# PSMs	# Proteins	# Protein Groups	Protein Group Accessions	Modifications	ΔCn	q-Value	PEP	IonScore	Exp Value	Charge	MH+ [Da]	ΔM [ppm]	RT [min]	# Missed Cleavages
	High	DFFPSEPLTVTWSPSR	5	3	1	290578621		0	0	4.347e-05	114.89	2.65488e-08	2	1865.91	2.15175	189.452	0
	High	SEGVSFTWQPSGGK	2	3	1	290578621		0	0	8.627e-05	66.52	0.0012394	2	1466.69	0.822968	103.674	0
	High	SEGVSFTWQPSGGKDAVQASPTR	1	3	1	290578621		0	0	5.773e-06	61.83	0.00481778	3	2392.16	0.882516	103.03	1
	High	SALTATITKPK	3	3	1	290578621		0	0.003	0.087	65.41	0.00147225	3	1130.68	1.03569	45.2044	0
	Low	EGVIVR	3	3	1	290578621		0	0.555	0.941	55.7	0.0356167	2	672.405	0.962686	20.6288	0
517692730	hypothetical protein, partial [Thioalkalivibrio sp. ALJ5]	497.746	6.01	1	2	2	18	283	30.7236	4.91943
	A3	Sequence	# PSMs	# Proteins	# Protein Groups	Protein Group Accessions	Modifications	ΔCn	q-Value	PEP	IonScore	Exp Value	Charge	MH+ [Da]	ΔM [ppm]	RT [min]	# Missed Cleavages
	High	LLDQGEAGDNVGILLRG	4	1	1	517692730		0	0	6.731e-05	92.34	5.08927e-06	2	1739.93	-1.67389	147.673	1
	High	LLDQGEAGDNVGILLR	14	3	1	517692730		0	0	1.022e-05	80.96	7.07569e-05	2	1682.91	1.96015	146.676	0
115590	RecName: Full=Azurocidin; AltName: Full=Cationic antimicrobial protein CAP37; AltName: Full=Heparin-binding protein; Short=HBP [Sus scrofa]	493.556	25.57	2	4	4	11	219	24.2857	11.605
	A3	Sequence	# PSMs	# Proteins	# Protein Groups	Protein Group Accessions	Modifications	ΔCn	q-Value	PEP	IonScore	Exp Value	Charge	MH+ [Da]	ΔM [ppm]	RT [min]	# Missed Cleavages
	High	QNLNDVLLLQLDR	3	2	1	115590		0	0	0.000882	96.15	1.65469e-06	2	1553.87	1.11291	170.105	0
	High	GTPLVcNGLAQGVASFLR	4	2	1	115590	C6(Carbamidomethyl)	0	0	0.0002184	88.87	1.42378e-05	3	1859.98	1.23844	188.699	0
	High	NSGSASVVLGAYDLR	2	2	1	115590		0	0	0.0001388	76.62	0.000209938	2	1508.77	-0.470835	114.164	0
	High	FVLTAAScFR	2	2	1	115590	C8(Carbamidomethyl)	0	0	0.03412	64.99	0.00183502	2	1171.59	0.97853	111.173	0
545304941	30S ribosomal protein S9 [Prevotella pleuritidis]	490.33	12.7	37	1	1	7	126	14.1559	10.521
	A3	Sequence	# PSMs	# Proteins	# Protein Groups	Protein Group Accessions	Modifications	ΔCn	q-Value	PEP	IonScore	Exp Value	Charge	MH+ [Da]	ΔM [ppm]	RT [min]	# Missed Cleavages
	High	ANLDGGGFTGQSQALR	7	37	1	545304941		0	0	3.954e-05	114.73	3.01768e-08	2	1591.79	1.76691	81.5476	0
547907915	succinate dehydrogenase flavoprotein subunit [Prevotella sp. CAG:474]	482.262	11.67	1	1	6	19	660	73.7017	5.97314
	A3	Sequence	# PSMs	# Proteins	# Protein Groups	Protein Group Accessions	Modifications	ΔCn	q-Value	PEP	IonScore	Exp Value	Charge	MH+ [Da]	ΔM [ppm]	RT [min]	# Missed Cleavages
	High	YPAFGNLVPR	5	14	4	547845979;547907915;547012710;653275569		0	0	0.004322	88.59	1.40853e-05	2	1133.61	0.0227512	122.955	0
	High	LAEVSNNIIDQcVAQGVPFAR	3	1	1	547907915	C12(Carbamidomethyl)	0	0	0.0004573	57.72	0.0172981	2	2301.17	0.473823	164.858	0
	High	NYQNDGDSVYR	3	13	3	547845979;547907915;547012710		0	0	0.01746	55.18	0.00284549	2	1330.57	0.628822	43.2078	0
	High	GQTGQQLLLGAYSSLSR	4	4	2	547845979;547907915		0	0	0.03482	54.48	0.0348599	3	1778.94	0.0731436	153.054	0
	High	EGLNVELDK	1	6	3	547845979;547907915;547012710		0	0.004	0.09778	61.3	0.00830875	2	1016.53	1.32606	70.073	0
	High	SFGGAQVSR	3	13	3	547845979;547907915;653275569		0	0.007	0.1283	57.23	0.0115799	2	908.46	1.39037	32.9068	0
350589921	PREDICTED: olfactomedin-4 [Sus scrofa]	480.206	16.39	1	6	6	13	488	55.7745	6.30322
	A3	Sequence	# PSMs	# Proteins	# Protein Groups	Protein Group Accessions	Modifications	ΔCn	q-Value	PEP	IonScore	Exp Value	Charge	MH+ [Da]	ΔM [ppm]	RT [min]	# Missed Cleavages
	High	AEEIFYYFDTNTGQEGR	2	1	1	350589921		0	0	4.474e-06	84.98	4.46287e-06	2	2039.9	0.263709	158.775	0
	High	LYNTLDDLLLYR	3	1	1	350589921		0	0	0.0008035	82.52	4.43292e-05	2	1511.81	1.38	183.337	0
	High	VEVTQTLPQAAYNNR	3	1	1	350589921		0	0	5.56e-05	80.07	0.000106233	2	1703.87	0.263124	86.6384	0
	High	LETLDKNNVLNIR	2	1	1	350589921		0	0	0.005558	64.96	0.00274573	3	1541.87	0.360727	99.2143	1
	High	GLYWVAPLNTNGR	1	1	1	350589921		0	0	0.009149	53.62	0.048807	2	1460.77	2.36905	135.51	0
	High	LEITAQTISK	2	1	1	350589921		0	0.001	0.042	60.51	0.00721018	2	1103.63	1.72581	71.3322	0
640571162	elongation factor Tu [Prevotella dentasini]	468.84	18.18	2	2	5	24	396	43.9914	5.22412
	A3	Sequence	# PSMs	# Proteins	# Protein Groups	Protein Group Accessions	Modifications	ΔCn	q-Value	PEP	IonScore	Exp Value	Charge	MH+ [Da]	ΔM [ppm]	RT [min]	# Missed Cleavages
	High	EILEQYEFEEDTPIVR	2	2	1	640571162		0	0	0.0004594	75.61	0.0002199	2	2009.98	3.92328	157.273	0
	High	GSALGALNGVDKWVEK	1	1	1	640571162		0	0	0.0009495	70.74	0.000851186	3	1643.88	2.25023	127.929	1
	High	LLDEGQAGDNVGLLLR	14	8	2	640571162;502828055		0	0	4.532e-05	67.64	0.00151571	2	1682.91	0.872124	144.584	0
	High	SFDQIDNAPEEKER	6	22	8	490481542;496709577;502828055;496530901;496522943;640571162;655540159;495173087		0	0	0.006302	52	0.0237	3	1677.77	1.87216	54.9897	1
	High	SVVTGVEMFR	1	10	3	496709577;502828055;640571162		0	0.004	0.1042	54.09	0.0320314	2	1124.58	1.22123	105.478	0
496522943	elongation factor Tu [Prevotella sp. oral taxon 317]	468.608	11.87	2	1	3	13	396	43.7363	5.38916
	A3	Sequence	# PSMs	# Proteins	# Protein Groups	Protein Group Accessions	Modifications	ΔCn	q-Value	PEP	IonScore	Exp Value	Charge	MH+ [Da]	ΔM [ppm]	RT [min]	# Missed Cleavages
	High	ELLDQYEYDGDNTPIIR	6	5	2	496530901;496522943		0	0	0.0009678	90.51	5.30995e-06	2	2053.98	1.96112	161.636	0
	High	LLEEGEAGDNVGLLLR	1	2	1	496522943		0	0	0.0006408	56.31	0.0217009	2	1697.91	0.196042	143.964	0
	High	SFDQIDNAPEEKER	6	22	8	490481542;496709577;502828055;496530901;496522943;640571162;655540159;495173087		0	0	0.006302	52	0.0237	3	1677.77	1.87216	54.9897	1
13399613	Chain A, X-Ray Structure Of Full-Length Annexin 1	459.649	19.65	3	6	6	11	346	38.7201	6.81494
	A3	Sequence	# PSMs	# Proteins	# Protein Groups	Protein Group Accessions	Modifications	ΔCn	q-Value	PEP	IonScore	Exp Value	Charge	MH+ [Da]	ΔM [ppm]	RT [min]	# Missed Cleavages
	High	GLGTDEDTLNEILASR	3	3	1	13399613		0	0	6.453e-06	127.79	1.40754e-09	2	1703.84	-0.900349	163.336	0
	High	ALTGHLEEVALALLK	3	3	1	13399613		0	0	0.001562	54.83	0.00835661	3	1577.93	0.103566	191.738	0
	High	GVDEATIIEILTKR	2	3	1	13399613		0	0	0.002194	54.35	0.0268976	3	1557.89	0.239846	185.283	1
	High	TPAQFDADELR	1	3	1	13399613		0	0	0.02411	53.4	0.0232096	2	1262.6	1.46811	79.366	0
	High	GVDEATIIEILTK	1	3	1	13399613		0	0	0.006425	52.12	0.0558889	2	1401.78	0.526512	201.775	0
	High	DITSDTSGDYQK	1	3	1	13399613		0	0	0.007662	46.45	0.0336877	2	1329.58	0.345158	50.3855	0
335289137	PREDICTED: chymotrypsinogen 2-like [Sus scrofa]	457.207	14.45	1	3	3	15	263	27.7096	5.51611
	A3	Sequence	# PSMs	# Proteins	# Protein Groups	Protein Group Accessions	Modifications	ΔCn	q-Value	PEP	IonScore	Exp Value	Charge	MH+ [Da]	ΔM [ppm]	RT [min]	# Missed Cleavages
	High	LQQAALPLLSNAAcR	11	1	1	335289137	C14(Carbamidomethyl)	0	0	4.869e-05	88.65	1.08963e-05	2	1625.88	-0.491877	123.601	0
	High	YSWFINSNDITLLK	1	1	1	335289137		0	0	0.004702	55.05	0.0332271	3	1713.89	0.769701	193.411	0
	Medium	YTDANTPDR	3	1	1	335289137		0	0.027	0.2408	57.27	0.00414702	2	1052.47	1.43151	14.4788	0
547313089	uncharacterized protein [Roseburia sp. CAG:18]	446.98	15.57	1	2	4	10	334	36.1534	4.4624
	A3	Sequence	# PSMs	# Proteins	# Protein Groups	Protein Group Accessions	Modifications	ΔCn	q-Value	PEP	IonScore	Exp Value	Charge	MH+ [Da]	ΔM [ppm]	RT [min]	# Missed Cleavages
	High	VGIINNDPNESGYR	3	7	3	494985651;547313089;655061829		0	0	0.0006241	81.09	5.1427e-05	2	1547.75	0.472796	72.6259	0
	High	DAQDAGTQVILFDR	3	1	1	547313089		0	0	0.0001738	79.03	0.000107557	2	1548.77	1.31736	126.89	0
	High	AQQIVQSVIDSGEK	3	1	1	547313089		0	0	0.002347	70.26	0.00100053	2	1501.79	1.76215	91.9094	0
	High	NDEQITAAQK	1	5	2	494985651;547313089		0	0.002	0.07738	53.23	0.0266772	2	1117.55	-1.46819	20.2541	0
502828055	elongation factor Tu [Prevotella ruminicola]	443.463	14.21	2	1	4	23	394	43.5461	5.26221
	A3	Sequence	# PSMs	# Proteins	# Protein Groups	Protein Group Accessions	Modifications	ΔCn	q-Value	PEP	IonScore	Exp Value	Charge	MH+ [Da]	ΔM [ppm]	RT [min]	# Missed Cleavages
	High	EILEQYEFEEDTPIIR	2	2	1	502828055		0	0	0.0005145	68.74	0.00111063	2	2023.99	2.55691	166.198	0
	High	ILDEGQAGDNVGLLLR	14	8	2	640571162;502828055		0	0	4.532e-05	67.64	0.00151571	2	1682.91	0.872124	144.584	0
	High	SFDQIDNAPEEKER	6	22	8	490481542;496709577;502828055;496530901;496522943;640571162;655540159;495173087		0	0	0.006302	52	0.0237	3	1677.77	1.87216	54.9897	1
	High	SVVTGVEMFR	1	10	3	496709577;502828055;640571162		0	0.004	0.1042	54.09	0.0320314	2	1124.58	1.22123	105.478	0
38327300	GroEL, partial [Ruminococcus albus]	410.366	8.06	4	1	2	9	459	48.6136	4.77979
	A3	Sequence	# PSMs	# Proteins	# Protein Groups	Protein Group Accessions	Modifications	ΔCn	q-Value	PEP	IonScore	Exp Value	Charge	MH+ [Da]	ΔM [ppm]	RT [min]	# Missed Cleavages
	High	TNDAAGDGTTTATLLAQALIR	6	6	1	38327300		0	0	8.139e-05	111.98	6.94274e-08	2	2074.07	-1.83852	187.945	0
	High	TAETYSEVVEGmQFDR	3	8	3	38327300;548208567;283485958	M12(Oxidation)	0	0	0.02298	49.23	0.0164126	2	1877.82	-0.105024	102.188	0
496437250	membrane protein [Phascolarctobacterium succinatutens]	408.915	7.58	1	3	3	10	409	44.6889	5.5542
	A3	Sequence	# PSMs	# Proteins	# Protein Groups	Protein Group Accessions	Modifications	ΔCn	q-Value	PEP	IonScore	Exp Value	Charge	MH+ [Da]	ΔM [ppm]	RT [min]	# Missed Cleavages
	High	LAAEFADELDNLGVR	5	1	1	496437250		0	0	7.164e-05	108.73	1.34801e-07	2	1632.82	1.30294	166.32	0
	High	GANVDKLAAEFADELDNLGVR	4	1	1	496437250		0	0	0.001195	80.34	9.59934e-05	3	2217.12	1.59123	217.756	1
	High	LGGLAVQAGR	1	1	1	496437250		0	0	0.03272	50.59	0.0324789	2	941.553	0.745641	56.6694	0
545814700	PREDICTED: pancreatic secretory granule membrane major glycoprotein GP2 isoform X2 [Sus scrofa]	392.609	13.91	1	6	6	14	532	58.0339	5.16064
	A3	Sequence	# PSMs	# Proteins	# Protein Groups	Protein Group Accessions	Modifications	ΔCn	q-Value	PEP	IonScore	Exp Value	Charge	MH+ [Da]	ΔM [ppm]	RT [min]	# Missed Cleavages
	High	VEENGVSSESR	3	1	1	545814700		0	0	0.01552	80.68	2.7313e-05	2	1192.54	0.22458	12.8286	0
	High	QDGNWISVVSPAQAGAcGNVLER	1	1	1	545814700	C17(Carbamidomethyl)	0	0	3.005e-05	69.59	0.000816836	2	2428.17	1.91973	158.645	0
	High	NTLSLVNNFIIR	5	1	1	545814700		0	0	0.000398	67.63	0.00119885	2	1403.8	1.21982	167.663	0
	High	STENAELAENcDK	2	1	1	545814700	C11(Carbamidomethyl)	0	0	0.005242	65.32	0.00018751	2	1480.62	1.58173	32.9605	0
	High	AcQGGYHVYR	2	1	1	545814700	C2(Carbamidomethyl)	0	0	0.01043	48.19	0.0429667	3	1210.54	1.7768	26.3073	0
	High	DSTIRVEENGVSSESR	1	1	1	545814700		0	0.003	0.09093	55.54	0.0155821	2	1764.84	0.716498	56.7388	1
653158490	flagellin [Anaerovibrio sp. RM50]	392.479	10.16	1	2	3	7	433	45.0984	5.17334
	A3	Sequence	# PSMs	# Proteins	# Protein Groups	Protein Group Accessions	Modifications	ΔCn	q-Value	PEP	IonScore	Exp Value	Charge	MH+ [Da]	ΔM [ppm]	RT [min]	# Missed Cleavages
	High	AVNAANDTNTDADR	3	1	1	653158490		0	0	0.0001135	104.64	5.95042e-08	2	1447.64	0.712885	18.4296	0
	High	INSAADDASGYAISER	3	5	4	648636129;653158490;654670802;671618552		0	0	5.515e-05	74.62	0.000142458	2	1639.76	1.49844	70.7487	0
	High	VAEGAVSSTVEILK	1	1	1	653158490		0	0	0.0001054	53.98	0.0380739	2	1402.78	1.12762	103.108	0
547258389	major outer membrane protein OmpA family protein [Prevotella sp. CAG:487]	389.62	9.07	1	1	2	8	375	41.313	9.24658
	A3	Sequence	# PSMs	# Proteins	# Protein Groups	Protein Group Accessions	Modifications	ΔCn	q-Value	PEP	IonScore	Exp Value	Charge	MH+ [Da]	ΔM [ppm]	RT [min]	# Missed Cleavages
	High	ALSQAQIDALNAQLNDANAENAR	6	1	1	547258389		0	0	2.232e-07	93.59	3.98729e-06	2	2411.19	0.462415	128.239	0
	Low	RAETVANELVK	2	2	2	547514585;547258389		0	0.086	0.4073	58.82	0.0141249	2	1229.69	1.16745	42.5824	1
546396285	chaperone protein DnaK [Prevotella sp. CAG:255]	382.654	13.26	1	4	6	15	641	68.7288	5.03369
	A3	Sequence	# PSMs	# Proteins	# Protein Groups	Protein Group Accessions	Modifications	ΔCn	q-Value	PEP	IonScore	Exp Value	Charge	MH+ [Da]	ΔM [ppm]	RT [min]	# Missed Cleavages
	High	LNTADIDEVILVGGSSR	2	1	1	546396285		0	0	0.0002534	85.6	3.12641e-05	2	1758.92	-0.234313	157.753	0
	High	IEASSGLSKEEIDR	4	1	1	546396285		0	0	0.009758	75.91	0.00025606	2	1533.78	1.66417	56.1717	1
	High	IVNEPTAAALAYGVDK	3	5	2	495726573;546396285		0	0	0.001086	61.27	0.00879634	2	1631.86	0.342094	110.111	0
	High	SIGQFNLTGIAPAR	3	4	2	495726573;546396285		0	0	0.00429	60.24	0.0102611	2	1444.79	0.124484	132.774	0
	High	VPFTVVNEGGYPR	2	1	1	546396285		0	0	0.001368	58.24	0.0167195	2	1434.74	0.897655	102.348	0
	High	EAGQIAGLNVR	1	2	1	546396285		0	0.004	0.1047	53.57	0.0298521	2	1127.62	1.24188	69.2536	0
496453543	MULTISPECIES: 30S ribosomal protein S15 [Prevotella]	379.193	31.46	13	1	2	6	89	10.5966	9.93506
	A3	Sequence	# PSMs	# Proteins	# Protein Groups	Protein Group Accessions	Modifications	ΔCn	q-Value	PEP	IonScore	Exp Value	Charge	MH+ [Da]	ΔM [ppm]	RT [min]	# Missed Cleavages
	High	SNSDTGSAESQIALFSYR	5	6	1	496453543		0	0	1.605e-05	120.85	3.41917e-09	2	1932.9	1.78845	131.779	0
	High	KQEIFGQYGK	1	19	2	496453543;495177081		0	0	0.03119	56.21	0.0200991	2	1197.63	0.490431	51.0435	1
498450924	elongation factor Tu [Enterococcus pallens]	376.37	8.35	2	2	3	10	395	43.0827	4.88135
	A3	Sequence	# PSMs	# Proteins	# Protein Groups	Protein Group Accessions	Modifications	ΔCn	q-Value	PEP	IonScore	Exp Value	Charge	MH+ [Da]	ΔM [ppm]	RT [min]	# Missed Cleavages
	High	LLDYAEAGDNIGALLR	8	13	1	498450924		0	0	5.268e-05	76.88	0.000232026	3	1703.9	0.414663	175.807	0
	High	GITINTAHVEYETENR	1	4	2	498450924;516665603		0	0	0.0005826	68.44	0.00103503	3	1846.9	2.80807	81.1043	0
	High	KLLDYAEAGDNIGALLR	1	13	1	498450924		0	0	0.001087	64.32	0.00338779	3	1831.99	1.75202	160.008	1
495726573	molecular chaperone DnaK [Prevotella amnii]	361.154	11.85	4	3	5	14	633	67.9025	4.94482
	A3	Sequence	# PSMs	# Proteins	# Protein Groups	Protein Group Accessions	Modifications	ΔCn	q-Value	PEP	IonScore	Exp Value	Charge	MH+ [Da]	ΔM [ppm]	RT [min]	# Missed Cleavages
	High	LSTSDIDEVILVGGSSR	2	4	1	495726573		0	0	0.0005731	90.88	9.73509e-06	2	1747.91	-0.236483	158.475	0
	High	IEASSGLSEDEINR	3	2	1	495726573		0	0	0.0002809	84.81	1.67945e-05	2	1519.72	-0.464151	71.5197	0
	High	IVNEPTAAALAYGVDK	3	5	2	495726573;546396285		0	0	0.001086	61.27	0.00879634	2	1631.86	0.342094	110.111	0
	High	TTPSVVGFVEGGER	3	3	1	495726573		0	0	0.01684	60.93	0.00795998	2	1434.72	0.118823	114.803	0
	High	SIGQFNLTGIAPAR	3	4	2	495726573;546396285		0	0	0.00429	60.24	0.0102611	2	1444.79	0.124484	132.774	0
493903310	hypothetical protein [Prevotella copri]	361.045	21.96	1	3	5	11	337	35.883	7.72314
	A3	Sequence	# PSMs	# Proteins	# Protein Groups	Protein Group Accessions	Modifications	ΔCn	q-Value	PEP	IonScore	Exp Value	Charge	MH+ [Da]	ΔM [ppm]	RT [min]	# Missed Cleavages
	High	VNcYGADDVR	3	7	1	493903310	C3(Carbamidomethyl)	0	0	0.002701	96.87	3.1046e-07	2	1168.51	0.191178	41.5648	0
	High	TAADAAEAIGIGLQAFcIPGSVADDRK	2	1	1	493903310	C17(Carbamidomethyl)	0	0	3.691e-06	66.54	0.00212798	3	2717.37	3.66638	205.963	1
	High	VAAGKPYFSVASGGGTGR	1	1	1	493903310		0	0	0.0001048	58.43	0.0144383	2	1681.87	0.386063	65.3794	0
	High	VGLGHGNLAAR	4	10	2	546330731;493903310		0	0	0.02046	56.09	0.0132444	3	1064.6	0.459251	39.1049	0
	Low	IAYSDGPR	1	2	2	493903310;496706272		0	0.173	0.5675	52.25	0.0486173	2	878.438	1.18324	33.2965	0
671549729	MULTISPECIES: DNA-directed RNA polymerase subunit beta' [Bacteroides]	349.642	5.05	10	2	6	12	1425	158.268	7.28369
	A3	Sequence	# PSMs	# Proteins	# Protein Groups	Protein Group Accessions	Modifications	ΔCn	q-Value	PEP	IonScore	Exp Value	Charge	MH+ [Da]	ΔM [ppm]	RT [min]	# Missed Cleavages
	High	FATSDINDLYR	3	40	4	671549729;547924425;547718374;555113569		0	0	0.001356	78.69	8.18727e-05	2	1314.63	1.20148	116.324	0
	High	DAVAATSTQILQGITR	4	4	1	671549729		0	0	0.0001878	75.67	0.000269347	2	1644.89	1.21648	151.561	0
	High	IDLDSLSYELR	1	5	2	671549729;547924425		0	0	0.005803	64.89	0.00308037	2	1323.68	1.47813	159.397	0
	High	AGAEGAQIIENPILSNFK	2	9	2	671549729;547924425		0	0	0.002287	55.99	0.0274467	3	1871.99	0.385328	163.529	0
	High	IGYLLGLPTK	1	7	1	671549729		0	0.002	0.06419	45.15	0.0555614	2	1074.66	0.348231	129.703	0
	Low	APTLHR	1	40	4	671549729;547924425;547718374;555113569		0	0.376	0.8056	48.77	0.0388873	2	694.399	-0.159381	9.6477	0
551018902	MULTISPECIES: pyruvate phosphate dikinase [Butyrivibrio]	347.684	10.02	11	1	8	19	878	96.79	5.08447
	A3	Sequence	# PSMs	# Proteins	# Protein Groups	Protein Group Accessions	Modifications	ΔCn	q-Value	PEP	IonScore	Exp Value	Charge	MH+ [Da]	ΔM [ppm]	RT [min]	# Missed Cleavages
	High	FGDLNNPLLVSVR	3	2	1	551018902		0	0	0.0001734	69.53	0.00112216	2	1443.8	0.808395	151.349	0
	High	GGmTSHAAVVAR	5	32	10	547200697;547455083;551018902;551032919;505329358;652830548;545418314;503245914;547843748;491357719	M3(Oxidation)	0	0	0.03253	57.41	0.0107799	3	1172.59	0.784442	10.1195	0
	High	IGLDYVScSPFR	2	12	6	652830548;547200697;547455083;505329358;551018902;551032919	C8(Carbamidomethyl)	0	0	0.007151	55.75	0.0157744	2	1413.68	0.854838	138.68	0
	High	GLGASPGAAcGK	2	11	6	547200697;547455083;505329358;551018902;551032919;652830548	C10(Carbamidomethyl)	0	0	0.03932	53.24	0.0273125	2	1045.51	0.694594	27.3953	0
	High	LAAAQAAIANK	2	9	2	547200697;551018902		0	0	0.008533	51.6	0.0324206	2	1041.61	0.556054	42.6166	0
	High	AAQGILTVR	1	9	3	551018902;551032919;505329358		0	0.002	0.06642	70.87	0.00056774	2	928.558	0.581221	60.2589	0
	High	TNADTPADAKK	2	11	6	547200697;547455083;551018902;551032919;505329358;652830548		0	0.003	0.08707	55.87	0.0167739	2	1131.56	-0.294281	7.13806	1
	High	LAIEAVFR	2	10	5	547200697;551018902;551032919;505329358;652830548		0	0.009	0.1559	63.38	0.00245496	2	918.541	-0.0917621	117.388	0
493903435	TonB-dependent receptor [Prevotella copri]	342.29	3.76	1	2	3	7	1037	113.758	6.45557
	A3	Sequence	# PSMs	# Proteins	# Protein Groups	Protein Group Accessions	Modifications	ΔCn	q-Value	PEP	IonScore	Exp Value	Charge	MH+ [Da]	ΔM [ppm]	RT [min]	# Missed Cleavages
	High	FSDTDWLDEISR	2	1	1	493903435		0	0	0.001301	84.3	9.00378e-06	2	1483.67	-0.782155	169.085	0
	High	LSTmNTADEGR	2	2	2	547914647;493903435	M4(Oxidation)	0	0	0.0379	72.67	0.000113391	2	1210.54	0.812115	18.8552	0
	High	LLDAWNTNNTGSSIPR	3	1	1	493903435		0	0	0.0002998	71.37	0.000678538	2	1758.88	0.896218	114.268	0
496706272	hypothetical protein [Alloprevotella rava]	341.534	10.62	1	1	3	9	339	36.4061	7.09326
	A3	Sequence	# PSMs	# Proteins	# Protein Groups	Protein Group Accessions	Modifications	ΔCn	q-Value	PEP	IonScore	Exp Value	Charge	MH+ [Da]	ΔM [ppm]	RT [min]	# Missed Cleavages
	High	AAVNcYGADDVR	3	1	1	496706272	C5(Carbamidomethyl)	0	0	0.005657	79.12	2.62552e-05	2	1310.58	0.992518	46.3819	0
	High	EGVDVSITGNSTNPTR	5	23	2	505331674;496706272		0	0	0.0001089	75.41	0.000188363	2	1646.8	0.328081	76.8242	0
	Low	IAYSDGPR	1	2	2	493903310;496706272		0	0.173	0.5675	52.25	0.0486173	2	878.438	1.18324	33.2965	0
493903308	30S ribosomal protein S16 [Prevotella copri]	341.227	19.89	6	1	2	6	176	19.0289	9.23193
	A3	Sequence	# PSMs	# Proteins	# Protein Groups	Protein Group Accessions	Modifications	ΔCn	q-Value	PEP	IonScore	Exp Value	Charge	MH+ [Da]	ΔM [ppm]	RT [min]	# Missed Cleavages
	High	IGTFNPNTNPATVDLNFER	3	6	1	493903308		0	0	9.882e-07	116.24	2.06915e-08	2	2120.04	1.39029	146.115	0
	High	ALYWVETGAQPTDTVR	3	30	3	495724194;547846033;493903308		0	0	0.001041	64.69	0.00337059	2	1806.9	0.667779	121.118	0
492706897	pyruvate:ferredoxin (flavodoxin) oxidoreductase [Faecalibacterium prausnitzii]	337.565	8.89	7	6	7	12	1181	128.182	5.90967
	A3	Sequence	# PSMs	# Proteins	# Protein Groups	Protein Group Accessions	Modifications	ΔCn	q-Value	PEP	IonScore	Exp Value	Charge	MH+ [Da]	ΔM [ppm]	RT [min]	# Missed Cleavages
	High	LGTNYDLFNYYGAPDADR	2	6	1	492706897		0	0	0.001158	63.86	0.00106395	2	2064.94	3.38697	157.996	0
	High	VPFLNFFDGFR	2	44	5	556500360;495133760;517427280;496432341;492706897		0	0	0.001735	63.54	0.0036741	2	1358.69	1.62108	212.59	0
	High	TKEPGSLGEPLYLDVAATLR	2	4	1	492706897		0	0	0.000581	59.78	0.00945819	3	2130.15	1.2264	164.027	1
	High	YIADNNIQLYTINAIDK	1	3	1	492706897		0	0	0.001102	58.2	0.0150926	2	1982.03	1.72727	152.201	0
	High	ASNIGEVcQFAAAGK	2	3	1	492706897	C8(Carbamidomethyl)	0	0	0.002296	53.14	0.0330926	2	1522.73	0.0301383	91.1067	0
	High	IAAEQLPcVFDVSAR	1	4	1	492706897	C8(Carbamidomethyl)	0	0	0.0007135	53.08	0.0494101	2	1675.85	1.62179	147.732	0
	Medium	LITQLFGEK	2	5	1	492706897		0	0.013	0.1821	55.47	0.0131682	2	1048.6	0.267217	113.369	0
493323864	fucose isomerase [Prevotella bryantii]	336.7	11.13	10	2	5	16	494	54.9861	5.17334
	A3	Sequence	# PSMs	# Proteins	# Protein Groups	Protein Group Accessions	Modifications	ΔCn	q-Value	PEP	IonScore	Exp Value	Charge	MH+ [Da]	ΔM [ppm]	RT [min]	# Missed Cleavages
	High	SYIAEGEVLDVPTR	3	4	1	493323864		0	0	0.001293	85.16	3.51919e-05	2	1548.79	0.927443	116.312	0
	High	LLENGcTPDFTR	3	2	1	493323864	C6(Carbamidomethyl)	0	0	0.005567	69.51	0.000559971	2	1422.67	1.80552	89.5032	0
	High	SFGGIGIFAIPEmGR	2	9	3	493323864;547883559;493932642	M13(Oxidation)	0	0	0.005044	54.67	0.0294919	2	1567.79	0.495577	174.297	0
	Medium	LGIIAVSR	2	18	5	493323864;547883559;551043696;655536315;493932642		0	0.047	0.3064	59.68	0.00707851	2	828.531	1.45845	77.0967	0
	Low	VILGLK	6	4	1	493323864		0	0.596	0.9661	43.1	0.0440825	2	642.456	1.37879	60.435	0
547012710	succinate dehydrogenase or fumarate reductase flavoprotein subunit [Prevotella sp. CAG:755]	331.037	7.87	2	1	4	12	648	72.1641	6.93213
	A3	Sequence	# PSMs	# Proteins	# Protein Groups	Protein Group Accessions	Modifications	ΔCn	q-Value	PEP	IonScore	Exp Value	Charge	MH+ [Da]	ΔM [ppm]	RT [min]	# Missed Cleavages
	High	YPAFGNLVPR	5	14	4	547845979;547907915;547012710;653275569		0	0	0.004322	88.59	1.40853e-05	2	1133.61	0.0227512	122.955	0
	High	LAEVSANIIDQcVAQGVPFAR	3	2	1	547012710	C12(Carbamidomethyl)	0	0	0.0001169	66.79	0.0021974	2	2258.16	-2.02566	175.775	0
	High	NYQNDGDSVYR	3	13	3	547845979;547907915;547012710		0	0	0.01746	55.18	0.00284549	2	1330.57	0.628822	43.2078	0
	High	EGLNVELDK	1	6	3	547845979;547907915;547012710		0	0.004	0.09778	61.3	0.00830875	2	1016.53	1.32606	70.073	0
547559650	ompA family protein [Prevotella sp. CAG:604]	329.98	16.49	1	4	4	10	285	32.0512	7.88428
	A3	Sequence	# PSMs	# Proteins	# Protein Groups	Protein Group Accessions	Modifications	ΔCn	q-Value	PEP	IonScore	Exp Value	Charge	MH+ [Da]	ΔM [ppm]	RT [min]	# Missed Cleavages
	High	LVDQINESNQYIR	3	1	1	547559650		0	0	4.519e-05	101.03	7.97936e-07	2	1591.81	1.40009	90.4502	0
	High	SLNNASQNNISIDK	3	1	1	547559650		0	0	0.0003015	67.7	0.00139321	2	1517.76	1.80859	57.2547	0
	High	ELSSNYQNTK	1	1	1	547559650		0	0.001	0.04784	53.15	0.0208821	2	1183.56	1.46612	26.3133	0
	High	ELQNcQNENR	3	1	1	547559650	C5(Carbamidomethyl)	0	0.001	0.04761	49.59	0.0123473	2	1304.56	0.0242492	9.20158	0
547555062	glyceraldehyde-3-phosphate dehydrogenase type I [Prevotella sp. CAG:604]	329.315	23.1	6	4	6	16	342	36.4625	6.41748
	A3	Sequence	# PSMs	# Proteins	# Protein Groups	Protein Group Accessions	Modifications	ΔCn	q-Value	PEP	IonScore	Exp Value	Charge	MH+ [Da]	ΔM [ppm]	RT [min]	# Missed Cleavages
	High	YDTAQGGFAGK	3	1	1	547555062		0	0	0.00423	67.31	0.000595937	2	1114.52	0.980113	42.2546	0
	High	ASAHLTAGAK	1	3	1	547555062		0	0	0.005396	62.45	0.00313882	2	926.505	-0.232824	7.93402	0
	High	AGAQNIVPNSTGAAK	3	1	1	547555062		0	0	0.002786	57.65	0.0142689	2	1398.73	0.471304	49.0014	0
	High	AIGLVIPELNGK	5	46	5	496567188;505371345;547555062;518621236;511036673		0	0	0.01047	54.29	0.00898991	2	1223.74	0.711456	144.577	0
	High	AASNESFGYNEDPIVSSDIIGmR	3	1	1	547555062	M22(Oxidation)	0	0.003	0.08842	61.24	0.00231943	2	2488.14	2.51499	147.557	0
	Medium	VAINGFGR	1	36	4	496567188;505371345;547555062;511036673		0	0.013	0.1856	53.08	0.0295209	2	833.463	0.751371	63.5491	0
350580091	PREDICTED: proteoglycan 3 [Sus scrofa]	323.484	12.5	1	2	2	7	224	25.1132	5.30029
	A3	Sequence	# PSMs	# Proteins	# Protein Groups	Protein Group Accessions	Modifications	ΔCn	q-Value	PEP	IonScore	Exp Value	Charge	MH+ [Da]	ΔM [ppm]	RT [min]	# Missed Cleavages
	High	INSFIQNAIcLR	3	1	1	350580091	C10(Carbamidomethyl)	0	0	0.001861	83.87	4.23891e-05	2	1448.77	1.57644	144.365	0
	High	NQAQVWIGGFLGPLTR	4	1	1	350580091		0	0	0.01753	70.73	0.000834235	3	1756.95	0.888236	204.571	0
547544402	putative uncharacterized protein [Prevotella sp. CAG:604]	320.947	10.27	1	4	5	9	477	53.057	5.16064
	A3	Sequence	# PSMs	# Proteins	# Protein Groups	Protein Group Accessions	Modifications	ΔCn	q-Value	PEP	IonScore	Exp Value	Charge	MH+ [Da]	ΔM [ppm]	RT [min]	# Missed Cleavages
	High	TAPTQTTVGETKPIK	3	1	1	547544402		0	0	0.0001932	78.4	0.000134784	2	1571.87	1.52641	33.8288	0
	High	VDAPTVEVNKIER	2	1	1	547544402		0	0	0.0008312	57.83	0.0141112	3	1469.8	0.928062	73.4345	1
	High	ANADFADGTFYR	2	1	1	547544402		0	0	0.009998	53.64	0.00740031	2	1347.6	1.7373	96.0535	0
	High	VDAPTVEVNK	1	1	1	547544402		0	0	0.02966	51.58	0.0497902	2	1071.57	0.722263	53.5229	0
	Low	KANNIEVYR	1	1	1	547544402		0	0.058	0.3357	62.08	0.00562864	2	1106.6	-0.1635	24.3744	1
652830548	pyruvate phosphate dikinase [Lachnospiraceae bacterium P6B14]	320.6	10.58	6	0	8	17	879	96.8929	4.95752
	A3	Sequence	# PSMs	# Proteins	# Protein Groups	Protein Group Accessions	Modifications	ΔCn	q-Value	PEP	IonScore	Exp Value	Charge	MH+ [Da]	ΔM [ppm]	RT [min]	# Missed Cleavages
	High	ALYEALEGNPVTIR	1	4	2	547200697;652830548		0	0	0.002181	63.39	0.00508597	2	1545.83	2.20768	131.128	0
	High	LAAAQAAIAQK	2	3	2	547455083;652830548		0	0	0.006835	62.48	0.00358636	2	1055.62	1.45009	39.206	0
	High	FGDLKNPLLVSVR	1	8	3	547200697;505329358;652830548		0	0	0.001239	60.68	0.00430133	3	1457.85	1.12115	128.069	1
	High	GGmTSHAAVVAR	5	32	10	547200697;547455083;551018902;551032919;505329358;652830548;545418314;503245914;547843748;491357719	M3(Oxidation)	0	0	0.03253	57.41	0.0107799	3	1172.59	0.784442	10.1195	0
	High	LGLDYVScSPFR	2	12	6	652830548;547200697;547455083;505329358;551018902;551032919	C8(Carbamidomethyl)	0	0	0.007151	55.75	0.0157744	2	1413.68	0.854838	138.68	0
	High	GLGASPGAAcGK	2	11	6	547200697;547455083;505329358;551018902;551032919;652830548	C10(Carbamidomethyl)	0	0	0.03932	53.24	0.0273125	2	1045.51	0.694594	27.3953	0
	High	TNADTPADAKK	2	11	6	547200697;547455083;551018902;551032919;505329358;652830548		0	0.003	0.08707	55.87	0.0167739	2	1131.56	-0.294281	7.13806	1
	High	LAIEAVFR	2	10	5	547200697;551018902;551032919;505329358;652830548		0	0.009	0.1559	63.38	0.00245496	2	918.541	-0.0917621	117.388	0
494108895	hypothetical protein [Anaerofustis stercorihominis]	318.181	20.56	3	1	4	13	180	19.9756	5.21143
	A3	Sequence	# PSMs	# Proteins	# Protein Groups	Protein Group Accessions	Modifications	ΔCn	q-Value	PEP	IonScore	Exp Value	Charge	MH+ [Da]	ΔM [ppm]	RT [min]	# Missed Cleavages
	High	FAELLGEVVTDSTKK	4	8	3	493472185;494108895;492698197		0	0	1.912e-05	81.7	6.26043e-05	2	1636.88	0.676526	135.722	1
	High	VEAENGATAGK	3	2	1	494108895		0	0	0.04021	68.89	0.000680815	2	1046.51	0.0562228	7.96714	0
	High	FAELLGEVVTDSTK	3	8	3	493472185;494108895;492698197		0	0	0.0003151	66.83	0.00217677	2	1508.79	1.13803	156.078	0
	High	GVSEDIIADLR	3	6	2	493472185;494108895		0	0	0.01405	63.81	0.00504034	2	1187.63	0.0381291	144.067	0
547200697	putative uncharacterized protein [Clostridium sp. CAG:632]	318.063	11.62	10	1	9	19	878	96.8211	5.09717
	A3	Sequence	# PSMs	# Proteins	# Protein Groups	Protein Group Accessions	Modifications	ΔCn	q-Value	PEP	IonScore	Exp Value	Charge	MH+ [Da]	ΔM [ppm]	RT [min]	# Missed Cleavages
	High	ALYEALEGNPVTIR	1	4	2	547200697;652830548		0	0	0.002181	63.39	0.00508597	2	1545.83	2.20768	131.128	0
	High	FGDLKNPLLVSVR	1	8	3	547200697;505329358;652830548		0	0	0.001239	60.68	0.00430133	3	1457.85	1.12115	128.069	1
	High	GGmTSHAAVVAR	5	32	10	547200697;547455083;551018902;551032919;505329358;652830548;545418314;503245914;547843748;491357719	M3(Oxidation)	0	0	0.03253	57.41	0.0107799	3	1172.59	0.784442	10.1195	0
	High	IGLDYVScSPFR	2	12	6	652830548;547200697;547455083;505329358;551018902;551032919	C8(Carbamidomethyl)	0	0	0.007151	55.75	0.0157744	2	1413.68	0.854838	138.68	0
	High	GLGASPGAAcGK	2	11	6	547200697;547455083;505329358;551018902;551032919;652830548	C10(Carbamidomethyl)	0	0	0.03932	53.24	0.0273125	2	1045.51	0.694594	27.3953	0
	High	LAAAQAAIANK	2	9	2	547200697;551018902		0	0	0.008533	51.6	0.0324206	2	1041.61	0.556054	42.6166	0
	High	TNADTPADAKK	2	11	6	547200697;547455083;551018902;551032919;505329358;652830548		0	0.003	0.08707	55.87	0.0167739	2	1131.56	-0.294281	7.13806	1
	High	LAIEAVFR	2	10	5	547200697;551018902;551032919;505329358;652830548		0	0.009	0.1559	63.38	0.00245496	2	918.541	-0.0917621	117.388	0
	Medium	ASQGILTVR	2	1	1	547200697		0	0.02	0.213	53.26	0.0433432	2	944.554	1.17844	56.4394	0
493902254	rubredoxin [Prevotella copri]	318.02	15.43	1	1	2	8	188	21.0797	6.39209
	A3	Sequence	# PSMs	# Proteins	# Protein Groups	Protein Group Accessions	Modifications	ΔCn	q-Value	PEP	IonScore	Exp Value	Charge	MH+ [Da]	ΔM [ppm]	RT [min]	# Missed Cleavages
	High	ITFTSGVNAASAEFTTK	4	1	1	493902254		0	0	0.0001684	88.5	1.29716e-05	2	1744.88	2.73439	126.876	0
	High	SITTFDLQYAHR	4	5	2	652855302;493902254		0	0	0.00595	71.67	0.000660244	2	1451.73	0.6999	96.6128	0
546330731	putative uncharacterized protein [Alistipes sp. CAG:514]	316.068	13.6	7	2	3	9	331	35.3156	7.7085
	A3	Sequence	# PSMs	# Proteins	# Protein Groups	Protein Group Accessions	Modifications	ΔCn	q-Value	PEP	IonScore	Exp Value	Charge	MH+ [Da]	ΔM [ppm]	RT [min]	# Missed Cleavages
	High	ENVDVSITGNSTNPTR	3	7	1	546330731		0	0	0.0004887	78.93	8.01628e-05	2	1703.82	0.259762	72.9403	0
	High	VLAGKPYFSVASGGGTGR	2	8	1	546330731		0	0	0.0003752	61.63	0.00634618	2	1723.91	1.11205	78.8769	0
	High	VGLGHGNLAAR	4	10	2	546330731;493903310		0	0	0.02046	56.09	0.0132444	3	1064.6	0.459251	39.1049	0
51242253	LgsE [Lactobacillus gallinarum]	314.006	9.38	1	1	3	9	373	39.6102	9.14404
	A3	Sequence	# PSMs	# Proteins	# Protein Groups	Protein Group Accessions	Modifications	ΔCn	q-Value	PEP	IonScore	Exp Value	Charge	MH+ [Da]	ΔM [ppm]	RT [min]	# Missed Cleavages
	High	ITLTFPEGDGFK	2	1	1	51242253		0	0	0.0008734	85.49	2.6668e-05	2	1324.68	1.27579	139.625	0
	High	LASNNSFTNSR	3	2	2	338808851;51242253		0	0	0.01514	68.26	0.000841839	2	1210.58	0.681886	30.319	0
	High	FINADNIDGTKR	4	5	5	51242249;338808851;547468623;51242255;51242253		0	0	0.02693	65.66	0.00291382	2	1363.7	0.312176	58.0114	1
547563164	rubredoxin/rubrerythrin [Prevotella sp. CAG:604]	312.8	19.35	2	2	3	8	186	20.7361	5.50342
	A3	Sequence	# PSMs	# Proteins	# Protein Groups	Protein Group Accessions	Modifications	ΔCn	q-Value	PEP	IonScore	Exp Value	Charge	MH+ [Da]	ΔM [ppm]	RT [min]	# Missed Cleavages
	High	FAELLGEVLGDTK	4	2	1	547563164		0	0	9.879e-05	92.28	6.54504e-06	2	1391.74	1.31243	178.599	0
	High	YAFEEADHASR	3	4	1	547563164		0	0	0.002491	80.19	1.67251e-05	2	1295.57	1.75916	49.6079	0
	High	EGYPEIAEAYKR	1	3	2	547563164;492698197		0	0	0.008295	51.22	0.0582195	3	1425.7	0.756248	78.0934	1
493472185	MULTISPECIES: hypothetical protein [Dorea]	311.104	20.56	5	1	4	13	180	19.7967	5.33838
	A3	Sequence	# PSMs	# Proteins	# Protein Groups	Protein Group Accessions	Modifications	ΔCn	q-Value	PEP	IonScore	Exp Value	Charge	MH+ [Da]	ΔM [ppm]	RT [min]	# Missed Cleavages
	High	FAELLGEVVTDSTKK	4	8	3	493472185;494108895;492698197		0	0	1.912e-05	81.7	6.26043e-05	2	1636.88	0.676526	135.722	1
	High	FAELLGEVVTDSTK	3	8	3	493472185;494108895;492698197		0	0	0.0003151	66.83	0.00217677	2	1508.79	1.13803	156.078	0
	High	GVSEDILADLR	3	6	2	493472185;494108895		0	0	0.01405	63.81	0.00504034	2	1187.63	0.0381291	144.067	0
	High	VDAENGATAGK	3	4	1	493472185		0	0	0.006842	63.53	0.00187201	2	1032.5	-0.391715	8.90903	0
547650414	ketol-acid reductoisomerase [Prevotella copri CAG:164]	309.528	16.57	6	3	4	9	344	37.8788	6.01123
	A3	Sequence	# PSMs	# Proteins	# Protein Groups	Protein Group Accessions	Modifications	ΔCn	q-Value	PEP	IonScore	Exp Value	Charge	MH+ [Da]	ΔM [ppm]	RT [min]	# Missed Cleavages
	High	GLNcSYAVYQDASGK	2	3	1	547650414	C4(Carbamidomethyl)	0	0	0.0003106	77.33	4.19229e-05	2	1632.73	0.630027	80.745	0
	High	NETIAVIGYGIQGPGQAcNLR	1	6	1	547650414	C18(Carbamidomethyl)	0	0	3.997e-06	74.4	0.000374566	2	2231.13	2.29863	140.485	0
	High	TGNEAQISIDK	1	3	1	547650414		0	0	0.02367	68.65	0.00118946	2	1175.59	1.51185	42.5712	0
	High	EATSDLTGER	5	20	2	491932235;547650414		0	0.001	0.0584	63.95	0.00146492	2	1078.5	0.778324	33.5488	0
490481542	elongation factor Tu [Prevotella denticola]	307.781	11.06	7	1	3	13	398	43.9454	5.32568
	A3	Sequence	# PSMs	# Proteins	# Protein Groups	Protein Group Accessions	Modifications	ΔCn	q-Value	PEP	IonScore	Exp Value	Charge	MH+ [Da]	ΔM [ppm]	RT [min]	# Missed Cleavages
	High	VGDEVQLLGLGEDKK	4	11	3	490481542;496709577;655540159		0	0	0.0001713	66.03	0.00265109	3	1599.86	-0.00026809	106.764	1
	High	TVGSGQITAILDDIK	3	7	1	490481542		0	0	0.002347	61.89	0.00660713	2	1530.84	0.962535	171.659	0
	High	SFDQIDNAPEEKER	6	22	8	490481542;496709577;502828055;496530901;496522943;640571162;655540159;495173087		0	0	0.006302	52	0.0237	3	1677.77	1.87216	54.9897	1
505329358	MULTISPECIES: pyruvate, phosphate dikinase [Eubacterium]	307.041	10.68	8	2	9	17	880	96.887	5.04639
	A3	Sequence	# PSMs	# Proteins	# Protein Groups	Protein Group Accessions	Modifications	ΔCn	q-Value	PEP	IonScore	Exp Value	Charge	MH+ [Da]	ΔM [ppm]	RT [min]	# Missed Cleavages
	High	VVFTADDAEAWAERGEK	1	3	1	505329358		0	0	0.001679	60.85	0.00496602	3	1893.9	0.236151	124.466	1
	High	FGDLKNPLLVSVR	1	8	3	547200697;505329358;652830548		0	0	0.001239	60.68	0.00430133	3	1457.85	1.12115	128.069	1
	High	GGmTSHAAVVAR	5	32	10	547200697;547455083;551018902;551032919;505329358;652830548;545418314;503245914;547843748;491357719	M3(Oxidation)	0	0	0.03253	57.41	0.0107799	3	1172.59	0.784442	10.1195	0
	High	IGLDYVScSPFR	2	12	6	652830548;547200697;547455083;505329358;551018902;551032919	C8(Carbamidomethyl)	0	0	0.007151	55.75	0.0157744	2	1413.68	0.854838	138.68	0
	High	GLGASPGAAcGK	2	11	6	547200697;547455083;505329358;551018902;551032919;652830548	C10(Carbamidomethyl)	0	0	0.03932	53.24	0.0273125	2	1045.51	0.694594	27.3953	0
	High	VVFTADDAEAWAER	1	3	1	505329358		0	0	0.003228	53.1	0.0227436	2	1579.74	0.782745	133.004	0
	High	AAQGILTVR	1	9	3	551018902;551032919;505329358		0	0.002	0.06642	70.87	0.00056774	2	928.558	0.581221	60.2589	0
	High	TNADTPADAKK	2	11	6	547200697;547455083;551018902;551032919;505329358;652830548		0	0.003	0.08707	55.87	0.0167739	2	1131.56	-0.294281	7.13806	1
	High	LAIEAVFR	2	10	5	547200697;551018902;551032919;505329358;652830548		0	0.009	0.1559	63.38	0.00245496	2	918.541	-0.0917621	117.388	0
493900834	diphosphate--fructose-6-phosphate 1-phosphotransferase [Prevotella copri]	305.86	11.11	3	2	4	10	549	59.7434	5.46533
	A3	Sequence	# PSMs	# Proteins	# Protein Groups	Protein Group Accessions	Modifications	ΔCn	q-Value	PEP	IonScore	Exp Value	Charge	MH+ [Da]	ΔM [ppm]	RT [min]	# Missed Cleavages
	High	AVEGAATQSVGNQDEIK	2	3	1	493900834		0	0	2.931e-05	70.64	0.000606281	2	1716.84	0.73555	57.3692	0
	High	ALVELDGAPFK	2	4	2	495178055;493900834		0	0	0.01338	62.89	0.00560544	2	1159.64	1.76234	125.444	0
	High	DNLAVLESLPADVAR	3	3	1	493900834		0	0	0.005051	62.62	0.00485857	2	1582.85	2.43764	174.099	0
	High	LIAELNEVLTDPATGESR	3	4	2	495178055;493900834		0	0	0.0002755	58.53	0.0149817	2	1928	0.331449	156.45	0
505331674	hypothetical protein [[Eubacterium] siraeum]	302.431	21.69	15	3	5	9	332	35.3425	7.02002
	A3	Sequence	# PSMs	# Proteins	# Protein Groups	Protein Group Accessions	Modifications	ΔCn	q-Value	PEP	IonScore	Exp Value	Charge	MH+ [Da]	ΔM [ppm]	RT [min]	# Missed Cleavages
	High	EGVDVSITGNSTNPTR	5	23	2	505331674;496706272		0	0	0.0001089	75.41	0.000188363	2	1646.8	0.328081	76.8242	0
	High	VGLGHGNLGK	1	15	1	505331674		0	0	0.0113	56.44	0.0112216	2	951.538	1.28775	28.3057	0
	High	AADAAAAIGEGLQAFcIPGSVADQR	1	15	1	505331674	C16(Carbamidomethyl)	0	0	0.004465	53.71	0.0353204	3	2459.21	2.76515	196.38	0
	High	KYFSVASGGGTGR	1	21	1	505331674		0	0.003	0.08526	55.48	0.0214482	2	1286.65	-0.458821	44.3976	1
	Low	DAAQIIAR	1	14	1	505331674		0	0.154	0.5366	52.15	0.0486926	2	857.485	1.28595	52.0311	0
493909636	MULTISPECIES: electron transfer flavoprotein subunit beta [Roseburia]	301.335	9.62	22	1	2	7	260	27.7595	5.23682
	A3	Sequence	# PSMs	# Proteins	# Protein Groups	Protein Group Accessions	Modifications	ΔCn	q-Value	PEP	IonScore	Exp Value	Charge	MH+ [Da]	ΔM [ppm]	RT [min]	# Missed Cleavages
	High	VLGGADTWATSTTIAGALR	6	22	1	493909636		0	0	2.384e-05	96.86	2.25264e-06	2	1860.98	0.848221	157.779	0
	Low	ADAVLR	1	3	1	493909636		0	0.643	0.9855	56.6	0.0466875	2	644.374	1.7452	13.9792	0
54888438	immunoglobulin heavy chain variable region [Sus scrofa]	300.895	24.8	1	2	2	8	125	13.4606	8.27979
	A3	Sequence	# PSMs	# Proteins	# Protein Groups	Protein Group Accessions	Modifications	ΔCn	q-Value	PEP	IonScore	Exp Value	Charge	MH+ [Da]	ΔM [ppm]	RT [min]	# Missed Cleavages
	High	LVESGGGLVQPGGSLR	4	112	1	54888438		0	0	0.0002512	82.18	4.67057e-05	2	1525.83	-0.447034	115.013	0
	Medium	DNSQNTAYLQMNSRR	4	1	1	54888438		0	0.029	0.2459	49.4	0.0350158	2	1797.82	-4.19404	89.0148	1
496709577	elongation factor Tu [Alloprevotella rava]	292.402	13.89	1	1	4	12	396	43.6942	5.17334
	A3	Sequence	# PSMs	# Proteins	# Protein Groups	Protein Group Accessions	Modifications	ΔCn	q-Value	PEP	IonScore	Exp Value	Charge	MH+ [Da]	ΔM [ppm]	RT [min]	# Missed Cleavages
	High	VGDEVQLLGLGEDKK	4	11	3	490481542;496709577;655540159		0	0	0.0001713	66.03	0.00265109	3	1599.86	-0.00026809	106.764	1
	High	TLPTGEAGDNVGLLLR	1	1	1	496709577		0	0	0.004952	54.31	0.0291414	2	1625.89	0.968948	135.141	0
	High	SFDQIDNAPEEKER	6	22	8	490481542;496709577;502828055;496530901;496522943;640571162;655540159;495173087		0	0	0.006302	52	0.0237	3	1677.77	1.87216	54.9897	1
	High	SVVTGVEMFR	1	10	3	496709577;502828055;640571162		0	0.004	0.1042	54.09	0.0320314	2	1124.58	1.22123	105.478	0
653275569	succinate dehydrogenase [Cytophaga fermentans]	288.095	6.2	1	1	3	11	645	71.2557	7.09326
	A3	Sequence	# PSMs	# Proteins	# Protein Groups	Protein Group Accessions	Modifications	ΔCn	q-Value	PEP	IonScore	Exp Value	Charge	MH+ [Da]	ΔM [ppm]	RT [min]	# Missed Cleavages
	High	YPAFGNLVPR	5	14	4	547845979;547907915;547012710;653275569		0	0	0.004322	88.59	1.40853e-05	2	1133.61	0.0227512	122.955	0
	High	LAQVSNDIIDQcVAQGVPFAR	3	1	1	653275569	C12(Carbamidomethyl)	0	0.001	0.04291	55.94	0.0247945	2	2301.16	-0.905404	164.693	0
	High	SFGGAQVSR	3	13	3	547845979;547907915;653275569		0	0.007	0.1283	57.23	0.0115799	2	908.46	1.39037	32.9068	0
547466246	l-fucose isomerase-like protein [Roseburia sp. CAG:197]	288.046	9.68	1	2	4	9	496	54.9274	5.18604
	A3	Sequence	# PSMs	# Proteins	# Protein Groups	Protein Group Accessions	Modifications	ΔCn	q-Value	PEP	IonScore	Exp Value	Charge	MH+ [Da]	ΔM [ppm]	RT [min]	# Missed Cleavages
	High	YIGVEVDEIGYNQPAGVR	3	1	1	547466246		0	0	3.739e-06	110.07	9.94009e-08	2	1978.99	1.5546	130.022	0
	High	AYIAHGEVLPVATR	2	1	1	547466246		0	0	0.0006418	58.04	0.0112619	3	1496.82	1.00192	77.8522	0
	Medium	IGVVAVSR	3	2	2	505327814;547466246		0	0.026	0.2347	53.33	0.0395131	2	800.499	0.275792	50.5753	0
	Low	LQSTADAK	1	3	3	505327814;547466246;671564619		0	0.111	0.4597	55.23	0.0329801	2	833.436	-0.334213	7.15193	0
648636129	flagellin [Selenomonas bovis]	285.492	6.98	1	1	2	6	430	45.0044	5.49072
	A3	Sequence	# PSMs	# Proteins	# Protein Groups	Protein Group Accessions	Modifications	ΔCn	q-Value	PEP	IonScore	Exp Value	Charge	MH+ [Da]	ΔM [ppm]	RT [min]	# Missed Cleavages
	High	ALDQQTTIGSVESR	3	1	1	648636129		0	0	0.0001412	76.55	0.000212564	2	1504.76	2.06807	71.1661	0
	High	INSAADDASGYAISER	3	5	4	648636129;653158490;654670802;671618552		0	0	5.515e-05	74.62	0.000142458	2	1639.76	1.49844	70.7487	0
547269838	putative uncharacterized protein [Firmicutes bacterium CAG:194]	283.76	3.36	1	1	1	4	476	51.7486	4.42432
	A3	Sequence	# PSMs	# Proteins	# Protein Groups	Protein Group Accessions	Modifications	ΔCn	q-Value	PEP	IonScore	Exp Value	Charge	MH+ [Da]	ΔM [ppm]	RT [min]	# Missed Cleavages
	High	GTNLTQYDETINTYWR	4	1	1	547269838		0	0	2.782e-05	96.75	8.93594e-07	2	1974.92	0.3069	146.823	0
502703740	MULTISPECIES: membrane protein [Acidaminococcus]	282.275	10.82	1	3	3	8	425	45.9063	5.89697
	A3	Sequence	# PSMs	# Proteins	# Protein Groups	Protein Group Accessions	Modifications	ΔCn	q-Value	PEP	IonScore	Exp Value	Charge	MH+ [Da]	ΔM [ppm]	RT [min]	# Missed Cleavages
	High	YNGTYAEGNVYDTR	3	1	1	502703740		0	0	0.0001012	79.08	1.54234e-05	2	1622.71	0.530393	67.2096	0
	High	GAIGADDKLVSEFADELDNLGVR	2	1	1	502703740		0	0	0.006464	59.99	0.00993109	3	2404.21	3.16943	220.623	1
	High	VDAVNANTK	3	1	1	502703740		0	0.002	0.06438	60.59	0.00780183	2	931.486	1.48588	10.7033	0
518373299	hypothetical protein [Selenomonas bovis]	281.77	7.51	2	2	2	6	386	41.5546	5.17334
	A3	Sequence	# PSMs	# Proteins	# Protein Groups	Protein Group Accessions	Modifications	ΔCn	q-Value	PEP	IonScore	Exp Value	Charge	MH+ [Da]	ΔM [ppm]	RT [min]	# Missed Cleavages
	High	LSDPQYAGTSSEGGAK	3	2	1	518373299		0	0	0.0003454	80.35	3.49922e-05	2	1567.73	1.34733	44.1747	0
	High	IVSTDFLPDLGER	3	2	1	518373299		0	0	0.002387	78.81	0.000153688	2	1461.76	0.590824	152.666	0
547455083	pyruvate phosphate dikinase [Firmicutes bacterium CAG:212]	281.746	8.1	4	1	6	14	877	96.584	4.99561
	A3	Sequence	# PSMs	# Proteins	# Protein Groups	Protein Group Accessions	Modifications	ΔCn	q-Value	PEP	IonScore	Exp Value	Charge	MH+ [Da]	ΔM [ppm]	RT [min]	# Missed Cleavages
	High	LAAAQAAIAQK	2	3	2	547455083;652830548		0	0	0.006835	62.48	0.00358636	2	1055.62	1.45009	39.206	0
	High	LYEALEGNPVTIR	1	2	1	547455083		0	0	0.03136	58.47	0.0167218	2	1474.79	0.251949	115.096	0
	High	GGmTSHAAVVAR	5	32	10	547200697;547455083;551018902;551032919;505329358;652830548;545418314;503245914;547843748;491357719	M3(Oxidation)	0	0	0.03253	57.41	0.0107799	3	1172.59	0.784442	10.1195	0
	High	IGLDYVScSPFR	2	12	6	652830548;547200697;547455083;505329358;551018902;551032919	C8(Carbamidomethyl)	0	0	0.007151	55.75	0.0157744	2	1413.68	0.854838	138.68	0
	High	GLGASPGAAcGK	2	11	6	547200697;547455083;505329358;551018902;551032919;652830548	C10(Carbamidomethyl)	0	0	0.03932	53.24	0.0273125	2	1045.51	0.694594	27.3953	0
	High	TNADTPADAKK	2	11	6	547200697;547455083;551018902;551032919;505329358;652830548		0	0.003	0.08707	55.87	0.0167739	2	1131.56	-0.294281	7.13806	1
547207595	glutamate dehydrogenase [Prevotella sp. CAG:1124]	279.125	10.49	13	2	4	9	486	53.5228	6.11279
	A3	Sequence	# PSMs	# Proteins	# Protein Groups	Protein Group Accessions	Modifications	ΔCn	q-Value	PEP	IonScore	Exp Value	Charge	MH+ [Da]	ΔM [ppm]	RT [min]	# Missed Cleavages
	High	AVNAGGVATSGLEmTQNAIR	4	1	1	547207595	M14(Oxidation)	0	0	6.249e-05	94.59	3.34147e-06	2	1975.99	-0.213891	103.615	0
	High	VQFNSAIGPYK	1	3	2	494846392;547207595		0	0	0.01235	57.09	0.0173587	2	1223.64	0.958372	86.2923	0
	High	FLGFEQTFK	3	7	3	547207595;494846392;547850668		0	0	0.03653	56.32	0.0222111	2	1116.57	0.84236	132.846	0
	High	FHPSVNLSILK	1	26	1	547207595		0	0.002	0.06875	56.03	0.0130447	3	1254.72	1.13705	108.984	0
496452469	succinate dehydrogenase/fumarate reductase iron-sulfur subunit [Prevotella saccharolytica]	278.934	12.75	1	1	3	9	251	27.2831	5.35107
	A3	Sequence	# PSMs	# Proteins	# Protein Groups	Protein Group Accessions	Modifications	ΔCn	q-Value	PEP	IonScore	Exp Value	Charge	MH+ [Da]	ΔM [ppm]	RT [min]	# Missed Cleavages
	High	FNDGDVITVEPWR	3	9	3	547924731;490480330;496452469		0	0	0.0003164	85.06	2.19732e-05	2	1547.75	-0.323447	141.8	0
	High	IIQAGGYTTVR	4	1	1	496452469		0	0	0.008318	82.31	4.2024e-05	2	1178.65	1.6896	68.1017	0
	Low	AcEAEcPK	2	1	1	496452469	C2(Carbamidomethyl); C6(Carbamidomethyl)	0	0.075	0.3839	41.64	0.0198757	2	964.387	0.896211	8.37073	0
545804280	PREDICTED: erythrocyte band 7 integral membrane protein [Sus scrofa]	277.51	6.38	1	1	1	4	298	32.3449	7.62061
	A3	Sequence	# PSMs	# Proteins	# Protein Groups	Protein Group Accessions	Modifications	ΔCn	q-Value	PEP	IonScore	Exp Value	Charge	MH+ [Da]	ΔM [ppm]	RT [min]	# Missed Cleavages
	High	VQNATLAVANITNADSATR	4	1	1	545804280		0	0	3.444e-05	115.08	3.23942e-08	2	1930	1.46388	103.683	0
492698197	MULTISPECIES: hypothetical protein [Faecalibacterium]	274.579	24.59	2	1	5	11	183	20.0388	5.45264
	A3	Sequence	# PSMs	# Proteins	# Protein Groups	Protein Group Accessions	Modifications	ΔCn	q-Value	PEP	IonScore	Exp Value	Charge	MH+ [Da]	ΔM [ppm]	RT [min]	# Missed Cleavages
	High	FAELLGEVVTDSTKK	4	8	3	493472185;494108895;492698197		0	0	1.912e-05	81.7	6.26043e-05	2	1636.88	0.676526	135.722	1
	High	FAELLGEVVTDSTK	3	8	3	493472185;494108895;492698197		0	0	0.0003151	66.83	0.00217677	2	1508.79	1.13803	156.078	0
	High	EGYPEIAEAYKR	1	3	2	547563164;492698197		0	0	0.008295	51.22	0.0582195	3	1425.7	0.756248	78.0934	1
	High	AEAEcGAcAGK	2	1	1	492698197	C5(Carbamidomethyl); C8(Carbamidomethyl)	0	0	0.03838	44.17	0.0117814	2	1123.45	0.10144	8.00785	0
	Low	GFEGLLK	1	1	1	492698197		0	0.308	0.7339	53.99	0.0290484	2	763.436	1.37455	88.9701	0
494105568	rubredoxin/rubrerythrin [Subdoligranulum variabile]	274.361	19.27	1	4	4	10	192	21.6267	6.40479
	A3	Sequence	# PSMs	# Proteins	# Protein Groups	Protein Group Accessions	Modifications	ΔCn	q-Value	PEP	IonScore	Exp Value	Charge	MH+ [Da]	ΔM [ppm]	RT [min]	# Missed Cleavages
	High	FAELLGEVLTDSTK	1	3	1	494105568		0	0	9.462e-05	65.67	0.00278005	2	1522.8	0.0690352	179.637	0
	High	FAELLGEVLTDSTKK	5	3	1	494105568		0	0	0.005249	61.05	0.00622119	2	1650.9	2.57812	157.777	1
	High	YAFEEAEHASK	2	1	1	494105568		0	0	0.005325	48.65	0.0307652	2	1281.57	-0.0146229	50.4071	0
	High	VDAEcGAcAGK	2	1	1	494105568	C5(Carbamidomethyl); C8(Carbamidomethyl)	0	0	0.005081	46.14	0.0112441	2	1137.47	0.507482	14.5453	0
490483556	fumarate hydratase [Prevotella denticola]	274.3	10.58	645	1	4	8	548	60.2824	5.99854
	A3	Sequence	# PSMs	# Proteins	# Protein Groups	Protein Group Accessions	Modifications	ΔCn	q-Value	PEP	IonScore	Exp Value	Charge	MH+ [Da]	ΔM [ppm]	RT [min]	# Missed Cleavages
	High	GIEIDLDKGIDAVR	3	5	2	490483556;547547765		0	0	0.001075	76.34	0.000228928	3	1513.82	-0.117065	130.559	1
	High	IGLGAQFGGK	1	647	2	490483556;547547765		0	0	0.04048	62.3	0.00546412	2	947.532	1.26728	72.7419	0
	High	ILTDPEASENDKYVALQFLR	1	5	2	490483556;547547765		0	0	9.942e-05	56.65	0.0221298	3	2322.2	1.19383	160.936	1
	High	YYDSLPTTGDETGR	3	3	1	490483556		0	0	0.0007272	54.38	0.00620957	2	1574.7	0.307357	79.5049	0
551043696	fucose isomerase [Clostridiales bacterium NK3B98]	273.983	7.91	11	1	3	8	493	54.9819	5.17334
	A3	Sequence	# PSMs	# Proteins	# Protein Groups	Protein Group Accessions	Modifications	ΔCn	q-Value	PEP	IonScore	Exp Value	Charge	MH+ [Da]	ΔM [ppm]	RT [min]	# Missed Cleavages
	High	GTLEGDIAASDITFYR	4	8	1	551043696		0	0	2.753e-05	95.92	1.97974e-06	2	1728.85	1.23529	152.392	0
	High	SFGGIAVFAIPEmGR	2	1	1	551043696	M13(Oxidation)	0	0	0.01232	54.67	0.0294919	2	1567.79	0.495577	174.297	0
	Medium	LGIIAVSR	2	18	5	493323864;547883559;551043696;655536315;493932642		0	0.047	0.3064	59.68	0.00707851	2	828.531	1.45845	77.0967	0
547314875	pyruvate-flavodoxin oxidoreductase [Roseburia sp. CAG:18]	273.274	7.14	50	4	7	12	1176	128.327	5.43994
	A3	Sequence	# PSMs	# Proteins	# Protein Groups	Protein Group Accessions	Modifications	ΔCn	q-Value	PEP	IonScore	Exp Value	Charge	MH+ [Da]	ΔM [ppm]	RT [min]	# Missed Cleavages
	High	IPFINFFDGFR	1	9	1	547314875		0	0	0.0143	63.13	0.0044327	2	1372.71	2.38666	222.062	0
	High	FDQVTITSGR	2	1	1	547314875		0	0	0.01167	53.89	0.035846	2	1123.57	-0.104151	67.162	0
	High	TKEPGSLGEPLYLDVVAALK	2	8	2	517427280;547314875		0	0	0.0009618	53.2	0.0311126	3	2100.16	0.399868	190.918	1
	High	ENPVTTPEGTTNcK	2	4	1	547314875	C13(Carbamidomethyl)	0	0	0.0009318	49.28	0.0278809	2	1547.7	-0.358247	40.8414	0
	High	SGGVTISHLR	1	11	2	503782988;547314875		0	0.001	0.04613	52.06	0.0320338	2	1026.57	0.503012	39.0868	0
	High	LPGVFNVSAR	2	9	1	547314875		0	0.009	0.1545	64.67	0.00401417	2	1059.6	1.65136	98.376	0
	Medium	LITQLFGDR	2	88	5	556500360;503782988;495133760;517427280;547314875		0	0.015	0.1898	55.91	0.0264202	2	1062.6	0.817877	117.38	0
655540159	elongation factor Tu [Prevotella sp. AGR2160]	272.832	9.11	2	1	3	11	406	45.1139	5.24951
	A3	Sequence	# PSMs	# Proteins	# Protein Groups	Protein Group Accessions	Modifications	ΔCn	q-Value	PEP	IonScore	Exp Value	Charge	MH+ [Da]	ΔM [ppm]	RT [min]	# Missed Cleavages
	High	VGDEVQLLGLGEDKK	4	11	3	490481542;496709577;655540159		0	0	0.0001713	66.03	0.00265109	3	1599.86	-0.00026809	106.764	1
	High	SFDQIDNAPEEKER	6	22	8	490481542;496709577;502828055;496530901;496522943;640571162;655540159;495173087		0	0	0.006302	52	0.0237	3	1677.77	1.87216	54.9897	1
	Medium	VALNVGLR	1	2	1	655540159		0	0.019	0.2124	57.68	0.0053176	2	841.526	0.987986	73.1463	0
548256558	putative lipoprotein [Ruminococcus sp. CAG:353]	271.83	4.7	1	2	2	8	575	64.2424	4.42432
	A3	Sequence	# PSMs	# Proteins	# Protein Groups	Protein Group Accessions	Modifications	ΔCn	q-Value	PEP	IonScore	Exp Value	Charge	MH+ [Da]	ΔM [ppm]	RT [min]	# Missed Cleavages
	High	IETLDEYFDVIER	6	1	1	548256558		0	0	0.0003165	78.9	9.4477e-05	2	1641.8	0.889463	185.301	0
	High	FLNDLLSPEILTLR	2	1	1	548256558		0	0	0.003957	54.59	0.0203109	2	1643.94	0.923831	218.959	0
553313432	putative outer membrane protein 40 [Prevotella sp. BV3P1]	270.414	11.46	3	1	2	4	384	42.3482	8.30908
	A3	Sequence	# PSMs	# Proteins	# Protein Groups	Protein Group Accessions	Modifications	ΔCn	q-Value	PEP	IonScore	Exp Value	Charge	MH+ [Da]	ΔM [ppm]	RT [min]	# Missed Cleavages
	High	ALSQSQIDALNAQLNDANAENAR	3	3	1	553313432		0	0	1.805e-07	111.38	6.07576e-08	2	2427.19	0.846486	125.96	0
	Low	DNISTKGNGGVDELSPISFNR	1	3	1	553313432		0.1818			63.31	0.00417602	2	2220.09	1.29153	137.246	1
671614074	phosphoenolpyruvate carboxykinase [Lachnospiraceae bacterium P6A3]	269.88	15.64	2	1	6	9	537	59.1935	5.09717
	A3	Sequence	# PSMs	# Proteins	# Protein Groups	Protein Group Accessions	Modifications	ΔCn	q-Value	PEP	IonScore	Exp Value	Charge	MH+ [Da]	ΔM [ppm]	RT [min]	# Missed Cleavages
	High	GITEPTPTFSAcFGQAFLELHPTK	2	7	3	505338922;651910825;671614074	C12(Carbamidomethyl)	0	0	3.105e-05	84.81	2.88935e-05	3	2649.3	0.0183955	186.127	0
	High	LFVVDAFcGANK	1	6	3	505338922;651910825;671614074	C8(Carbamidomethyl)	0	0	0.001498	78.93	9.45328e-05	2	1340.67	1.35858	140.83	0
	High	AYLVNTGWNGTGK	2	7	3	505338922;651910825;671614074		0	0	0.002569	62.86	0.00516142	2	1380.69	1.25959	92.2191	0
	High	GIIDAILNGDIK	1	1	1	671614074		0	0	0.01003	60.31	0.00700105	2	1241.71	2.71818	195.473	0
	Low	KYETNEAGK	2	1	1	671614074		0	0.166	0.5557	51.51	0.0355649	2	1039.51	-0.196899	6.71735	1
	Low	NALLENVTVDAAGK	1	1	1	671614074		0.2429			53.3	0.0504476	2	1414.76	1.12056	105.091	0
551032919	pyruvate phosphate dikinase [Butyrivibrio sp. AE3009]	269.081	7.94	10	1	7	15	945	104.018	5.17334
	A3	Sequence	# PSMs	# Proteins	# Protein Groups	Protein Group Accessions	Modifications	ΔCn	q-Value	PEP	IonScore	Exp Value	Charge	MH+ [Da]	ΔM [ppm]	RT [min]	# Missed Cleavages
	High	GGmTSHAAVVAR	5	32	10	547200697;547455083;551018902;551032919;505329358;652830548;545418314;503245914;547843748;491357719	M3(Oxidation)	0	0	0.03253	57.41	0.0107799	3	1172.59	0.784442	10.1195	0
	High	IGLDYVScSPFR	2	12	6	652830548;547200697;547455083;505329358;551018902;551032919	C8(Carbamidomethyl)	0	0	0.007151	55.75	0.0157744	2	1413.68	0.854838	138.68	0
	High	GLGASPGAAcGK	2	11	6	547200697;547455083;505329358;551018902;551032919;652830548	C10(Carbamidomethyl)	0	0	0.03932	53.24	0.0273125	2	1045.51	0.694594	27.3953	0
	High	LAAAQAAIADK	1	6	1	551032919		0	0	0.01665	50.61	0.0535649	2	1042.59	0.66186	47.0065	0
	High	AAQGILTVR	1	9	3	551018902;551032919;505329358		0	0.002	0.06642	70.87	0.00056774	2	928.558	0.581221	60.2589	0
	High	TNADTPADAKK	2	11	6	547200697;547455083;551018902;551032919;505329358;652830548		0	0.003	0.08707	55.87	0.0167739	2	1131.56	-0.294281	7.13806	1
	High	LAIEAVFR	2	10	5	547200697;551018902;551032919;505329358;652830548		0	0.009	0.1559	63.38	0.00245496	2	918.541	-0.0917621	117.388	0
651910825	phosphoenolpyruvate carboxykinase [Butyrivibrio sp. AC2005]	265.957	11.73	3	1	4	7	537	59.3375	5.13525
	A3	Sequence	# PSMs	# Proteins	# Protein Groups	Protein Group Accessions	Modifications	ΔCn	q-Value	PEP	IonScore	Exp Value	Charge	MH+ [Da]	ΔM [ppm]	RT [min]	# Missed Cleavages
	High	GITEPTPTFSAcFGQAFLELHPTK	2	7	3	505338922;651910825;671614074	C12(Carbamidomethyl)	0	0	3.105e-05	84.81	2.88935e-05	3	2649.3	0.0183955	186.127	0
	High	LFVVDAFcGANK	1	6	3	505338922;651910825;671614074	C8(Carbamidomethyl)	0	0	0.001498	78.93	9.45328e-05	2	1340.67	1.35858	140.83	0
	High	NALLENVTVAADGK	2	2	1	651910825		0	0	0.005509	63.78	0.00452527	2	1414.75	0.861712	104.094	0
	High	AYLVNTGWNGTGK	2	7	3	505338922;651910825;671614074		0	0	0.002569	62.86	0.00516142	2	1380.69	1.25959	92.2191	0
338808851	surface layer protein [Lactobacillus crispatus]	265.53	10.68	1	1	3	8	440	46.8029	9.71533
	A3	Sequence	# PSMs	# Proteins	# Protein Groups	Protein Group Accessions	Modifications	ΔCn	q-Value	PEP	IonScore	Exp Value	Charge	MH+ [Da]	ΔM [ppm]	RT [min]	# Missed Cleavages
	High	LASNNSFTNSR	3	2	2	338808851;51242253		0	0	0.01514	68.26	0.000841839	2	1210.58	0.681886	30.319	0
	High	DKVTQVTDLQQVTSSNAGATYQVK	1	1	1	338808851		0	0	3.643e-05	65.91	0.0026013	3	2581.31	0.271211	107.478	1
	High	FINADNIDGTKR	4	5	5	51242249;338808851;547468623;51242255;51242253		0	0	0.02693	65.66	0.00291382	2	1363.7	0.312176	58.0114	1
671618552	flagellin [Selenomonas bovis]	265.412	6.98	1	1	2	6	430	44.8302	5.32568
	A3	Sequence	# PSMs	# Proteins	# Protein Groups	Protein Group Accessions	Modifications	ΔCn	q-Value	PEP	IonScore	Exp Value	Charge	MH+ [Da]	ΔM [ppm]	RT [min]	# Missed Cleavages
	High	ALDQQTTIGAVQSR	3	1	1	671618552		0	0	0.0003897	75.41	0.000306863	2	1487.78	-0.173306	68.6074	0
	High	INSAADDASGYAISER	3	5	4	648636129;653158490;654670802;671618552		0	0	5.515e-05	74.62	0.000142458	2	1639.76	1.49844	70.7487	0
490983415	MULTISPECIES: ketol-acid reductoisomerase [Clostridiales]	263.479	11.5	42	3	3	7	339	37.0584	5.07178
	A3	Sequence	# PSMs	# Proteins	# Protein Groups	Protein Group Accessions	Modifications	ΔCn	q-Value	PEP	IonScore	Exp Value	Charge	MH+ [Da]	ΔM [ppm]	RT [min]	# Missed Cleavages
	High	YSISNTAEYGDYITGPK	4	45	1	490983415		0	0	0.0003659	70.47	0.00039044	2	1878.88	1.4382	121.206	0
	High	AGILETTFR	2	56	1	490983415		0	0	0.02475	69.63	0.00108611	2	1007.55	2.15921	96.7684	0
	High	QILTDIQDGTFAK	1	7	1	490983415		0	0	0.001503	58.13	0.0166841	2	1449.76	1.19201	122.571	0
510896775	chaperone dnaK [Lachnospiraceae bacterium 10-1]	260.02	3.21	12	1	1	4	624	66.6228	4.90674
	A3	Sequence	# PSMs	# Proteins	# Protein Groups	Protein Group Accessions	Modifications	ΔCn	q-Value	PEP	IonScore	Exp Value	Charge	MH+ [Da]	ΔM [ppm]	RT [min]	# Missed Cleavages
	High	DAGLTNADLGQVLLVGGSTR	4	12	1	510896775		0	0	0.000161	99.65	1.06584e-06	2	1957.04	1.22625	172.019	0
547924731	fumarate reductase iron-sulfur protein [Prevotella sp. CAG:732]	259.729	26.09	4	1	4	10	184	19.8078	8.1333
	A3	Sequence	# PSMs	# Proteins	# Protein Groups	Protein Group Accessions	Modifications	ΔCn	q-Value	PEP	IonScore	Exp Value	Charge	MH+ [Da]	ΔM [ppm]	RT [min]	# Missed Cleavages
	High	FNDGDVITVEPWR	3	9	3	547924731;490480330;496452469		0	0	0.0003164	85.06	2.19732e-05	2	1547.75	-0.323447	141.8	0
	High	IIQAGGYTSIR	4	4	1	547924731		0	0	0.02603	62.39	0.00434389	2	1178.65	1.27533	71.2868	0
	High	VSQLALLPQGR	2	4	1	547924731		0	0	0.0257	51.75	0.0253306	2	1181.7	0.395889	95.9818	0
	High	mDELGFGNcTNTR	1	8	2	547924731;490480330	M1(Oxidation); C9(Carbamidomethyl)	0	0.007	0.1394	51.42	0.00327599	2	1530.63	1.8623	69.3339	0
502249816	MULTISPECIES: 30S ribosomal protein S5 [Eubacterium]	257.624	27.22	2	3	3	7	169	17.9678	9.56885
	A3	Sequence	# PSMs	# Proteins	# Protein Groups	Protein Group Accessions	Modifications	ΔCn	q-Value	PEP	IonScore	Exp Value	Charge	MH+ [Da]	ΔM [ppm]	RT [min]	# Missed Cleavages
	High	EIIDASQLELVDQVVDIKR	3	1	1	502249816		0	0	0.00196	75.87	0.000180706	3	2183.19	0.851248	191.492	1
	High	KSPEGTGIIAGGPAR	2	5	1	502249816		0	0	0.002086	68.41	0.00113828	2	1410.77	0.97011	46.899	1
	High	QNVVLATIEALK	2	1	1	502249816		0	0	0.01468	50.74	0.0483235	2	1298.77	1.20536	182.987	0
547831546	elongation factor Tu [Lachnospiraceae bacterium CAG:364]	256.386	13.19	8	1	3	9	455	49.9662	5.08447
	A3	Sequence	# PSMs	# Proteins	# Protein Groups	Protein Group Accessions	Modifications	ΔCn	q-Value	PEP	IonScore	Exp Value	Charge	MH+ [Da]	ΔM [ppm]	RT [min]	# Missed Cleavages
	High	VAGNTATDFENIDKAPEER	3	5	2	490988870;547831546		0	0	7.852e-05	65.81	0.00147073	3	2076.98	0.122483	85.2552	1
	High	LLDEAQAGDNIGALLR	5	9	1	547831546		0	0	0.00416	57.09	0.017071	3	1668.89	0.922943	155.503	0
	Medium	TTLTAAITK	1	44	7	610626993;652832699;653148351;490988870;551041303;547831546;669228329		0	0.012	0.1732	53.49	0.0214806	2	919.546	0.502402	54.405	0
547924425	dNA-directed RNA polymerase subunit beta' [Prevotella sp. CAG:732]	256.006	4.87	3	1	6	10	1417	156.817	6.49365
	A3	Sequence	# PSMs	# Proteins	# Protein Groups	Protein Group Accessions	Modifications	ΔCn	q-Value	PEP	IonScore	Exp Value	Charge	MH+ [Da]	ΔM [ppm]	RT [min]	# Missed Cleavages
	High	FATSDLNDLYR	3	40	4	671549729;547924425;547718374;555113569		0	0	0.001356	78.69	8.18727e-05	2	1314.63	1.20148	116.324	0
	High	IDLDSLSYELR	1	5	2	671549729;547924425		0	0	0.005803	64.89	0.00308037	2	1323.68	1.47813	159.397	0
	High	GEGLTFYGPEEALIAR	2	3	1	547924425		0	0	0.0115	59.57	0.0111441	2	1722.88	4.10207	161.562	0
	High	AGAEGAQIIENPILSNFK	2	9	2	671549729;547924425		0	0	0.002287	55.99	0.0274467	3	1871.99	0.385328	163.529	0
	Low	APTLHR	1	40	4	671549729;547924425;547718374;555113569		0	0.376	0.8056	48.77	0.0388873	2	694.399	-0.159381	9.6477	0
	Low	YLVSLSK	1	10	2	671549729;547924425		0	0.465	0.8818	47.28	0.0537353	2	809.477	-0.0990345	69.6475	0
654424520	outer membrane insertion signal [Megasphaera elsdenii]	255.427	9.66	1	3	3	7	466	50.7733	5.2749
	A3	Sequence	# PSMs	# Proteins	# Protein Groups	Protein Group Accessions	Modifications	ΔCn	q-Value	PEP	IonScore	Exp Value	Charge	MH+ [Da]	ΔM [ppm]	RT [min]	# Missed Cleavages
	High	LADEYADELNNLGVR	3	1	1	654424520		0	0	8.968e-05	77	0.000145977	2	1691.82	0.188458	141.593	0
	High	VDYNFGGNNWNLSVGR	3	1	1	654424520		0	0	0.001486	63.21	0.00218551	2	1811.85	0.378612	149.218	0
	High	TGYGELEGFFGGGR	1	1	1	654424520		0	0	0.02494	57.14	0.00598495	2	1446.67	1.40075	153.993	0
490510183	nitrogen-fixing protein NifU [Prevotella oris]	254.775	19.91	15	2	3	8	221	23.7948	5.61768
	A3	Sequence	# PSMs	# Proteins	# Protein Groups	Protein Group Accessions	Modifications	ΔCn	q-Value	PEP	IonScore	Exp Value	Charge	MH+ [Da]	ΔM [ppm]	RT [min]	# Missed Cleavages
	High	DISGYTHGVGWcAPQQGAcK	3	12	1	490510183	C12(Carbamidomethyl); C19(Carbamidomethyl)	0	0	4.091e-07	66.36	0.000329296	2	2191.97	0.455578	102.631	0
	High	GPNHGPAPIPEEGK	3	14	1	490510183		0	0	0.0001634	59.98	0.00739272	2	1399.7	0.733061	38.4581	0
	High	ELFLQIVYGR	2	18	2	490510183;547706388		0	0	0.02031	50.51	0.0512215	2	1237.69	0.818124	173.214	0
517426816	MULTISPECIES: 30S ribosomal protein S3 [Clostridiales]	254.597	26.15	14	3	4	7	218	24.2258	9.48096
	A3	Sequence	# PSMs	# Proteins	# Protein Groups	Protein Group Accessions	Modifications	ΔCn	q-Value	PEP	IonScore	Exp Value	Charge	MH+ [Da]	ΔM [ppm]	RT [min]	# Missed Cleavages
	High	DAQLVAENIALQLENR	4	14	1	517426816		0	0	0.0009607	64.91	0.00293659	3	1796.95	1.41384	188.069	0
	High	TEFYSEGNIPLQTLR	1	2	1	517426816		0	0	0.0005155	58.17	0.0144065	2	1767.89	0.0869514	136.923	0
	High	ADIDYGFAEADTTYGK	1	15	2	517426816;653220887		0	0	0.000362	49.6	0.0193167	2	1736.77	1.55259	117.718	0
	Medium	VGVIKDWDSK	1	14	1	517426816		0	0.011	0.1671	54.99	0.0386995	3	1146.62	0.381175	62.8587	1
495173087	MULTISPECIES: elongation factor Tu [Prevotella]	254.515	11.62	2	1	3	8	396	44.0513	5.2876
	A3	Sequence	# PSMs	# Proteins	# Protein Groups	Protein Group Accessions	Modifications	ΔCn	q-Value	PEP	IonScore	Exp Value	Charge	MH+ [Da]	ΔM [ppm]	RT [min]	# Missed Cleavages
	High	ILDEGEAGDNVGLLLR	1	7	2	496530901;495173087		0	0	1.42e-05	98.75	1.21186e-06	2	1683.9	2.96725	148.99	0
	High	EILDQYGYEEETPIIR	1	2	1	495173087		0	0	0.004004	54.49	0.0279281	2	1967.96	-1.0997	141.52	0
	High	SFDQIDNAPEEKER	6	22	8	490481542;496709577;502828055;496530901;496522943;640571162;655540159;495173087		0	0	0.006302	52	0.0237	3	1677.77	1.87216	54.9897	1
226533693	bactericidal permeability-increasing protein precursor [Sus scrofa]	254.02	12.84	2	5	5	7	483	53.3303	9.65674
	A3	Sequence	# PSMs	# Proteins	# Protein Groups	Protein Group Accessions	Modifications	ΔCn	q-Value	PEP	IonScore	Exp Value	Charge	MH+ [Da]	ΔM [ppm]	RT [min]	# Missed Cleavages
	High	ITIPTFSGSFK	2	2	1	226533693		0	0	0.006558	74.95	0.000225722	2	1197.65	-0.234337	139.26	0
	High	GLDYAcQQGVATLR	2	2	1	226533693	C6(Carbamidomethyl)	0	0	0.0005188	67.21	0.00163268	2	1551.76	2.20596	92.4364	0
	High	LSPDQGLDLSIK	1	2	1	226533693		0	0	0.007104	61.31	0.00759127	2	1285.7	1.52331	112.936	0
	High	LGYDPTSGHSTVScSScR	1	2	1	226533693	C14(Carbamidomethyl); C17(Carbamidomethyl)	0	0	0.0005866	46.49	0.0130852	3	1970.83	0.281125	55.1078	0
	Medium	NIESALR	1	2	1	226533693		0	0.047	0.3051	59.69	0.0171831	2	802.443	1.72166	46.5154	0
164511	immunoglobulin lambda-chain, partial [Sus scrofa]	252.067	22.65	3	3	3	7	181	19.0914	7.1958
	A3	Sequence	# PSMs	# Proteins	# Protein Groups	Protein Group Accessions	Modifications	ΔCn	q-Value	PEP	IonScore	Exp Value	Charge	MH+ [Da]	ΔM [ppm]	RT [min]	# Missed Cleavages
	High	AGGTTVTQGVETTKPSK	3	3	1	164511		0	0	0.000271	85.76	3.14532e-05	2	1661.87	1.32198	33.193	0
	High	YAASSYLALSASDWK	2	3	1	164511		0	0	0.0001042	68.5	0.000973182	2	1632.79	-0.154685	143.347	0
	Medium	FSGAISGNK	2	3	1	164511		0	0.031	0.2558	58.98	0.0109874	2	880.453	0.932814	26.6138	0
547468623	surface layer protein [Lactobacillus amylovorus CAG:719]	251.75	5.79	1	1	2	10	466	49.1015	9.51025
	A3	Sequence	# PSMs	# Proteins	# Protein Groups	Protein Group Accessions	Modifications	ΔCn	q-Value	PEP	IonScore	Exp Value	Charge	MH+ [Da]	ΔM [ppm]	RT [min]	# Missed Cleavages
	High	FINADNIDGTKR	4	5	5	51242249;338808851;547468623;51242255;51242253		0	0	0.02693	65.66	0.00291382	2	1363.7	0.312176	58.0114	1
	High	KGETVTTYGGSYTFK	6	1	1	547468623		0	0	0.003652	57.99	0.0131747	2	1638.8	0.478466	73.033	1
547926345	30S ribosomal protein S4 [Prevotella sp. CAG:732]	249.421	28.41	3	1	4	9	176	19.8775	9.80322
	A3	Sequence	# PSMs	# Proteins	# Protein Groups	Protein Group Accessions	Modifications	ΔCn	q-Value	PEP	IonScore	Exp Value	Charge	MH+ [Da]	ΔM [ppm]	RT [min]	# Missed Cleavages
	High	ADGITGEVLLQNLESR	2	1	1	547926345		0	0	1.033e-05	79.71	0.00011761	2	1714.9	1.38222	162.811	0
	High	SLEVIEAALAGFNHSK	2	2	2	547844607;547926345		0	0	0.001972	55.56	0.0295404	3	1685.89	0.280755	183.11	0
	High	YPWIEWDDNSK	3	4	2	495840997;547926345		0	0	0.004433	52.71	0.0105501	2	1452.64	1.12183	145.618	0
	Low	LDNVVFR	2	72	5	488675900;495840997;547926345;517274124;547844607		0	0.14	0.5126	66.97	0.00193309	2	862.479	1.30362	72.3114	0
494985651	hypothetical protein, partial [[Clostridium] asparagiforme]	248.233	12.46	4	1	3	6	305	33.149	4.32275
	A3	Sequence	# PSMs	# Proteins	# Protein Groups	Protein Group Accessions	Modifications	ΔCn	q-Value	PEP	IonScore	Exp Value	Charge	MH+ [Da]	ΔM [ppm]	RT [min]	# Missed Cleavages
	High	VGIINNDPNESGYR	3	7	3	494985651;547313089;655061829		0	0	0.0006241	81.09	5.1427e-05	2	1547.75	0.472796	72.6259	0
	High	DAQDAGIGVILFDR	2	4	1	494985651		0	0	0.007088	61.42	0.00798468	2	1489.76	0.132106	175.121	0
	High	NDEQITAAQK	1	5	2	494985651;547313089		0	0.002	0.07738	53.23	0.0266772	2	1117.55	-1.46819	20.2541	0
610626993	elongation factor Tu [Aquimarina sp. 22II-S11-z7]	245.3	5.82	8	1	2	5	395	43.2191	5.13525
	A3	Sequence	# PSMs	# Proteins	# Protein Groups	Protein Group Accessions	Modifications	ΔCn	q-Value	PEP	IonScore	Exp Value	Charge	MH+ [Da]	ΔM [ppm]	RT [min]	# Missed Cleavages
	High	DFDQIDNAPEEKER	4	7	1	610626993		0	0	0.0001219	99.67	2.57394e-07	2	1705.77	1.03459	83.398	1
	Medium	TTLTAAITK	1	44	7	610626993;652832699;653148351;490988870;551041303;547831546;669228329		0	0.012	0.1732	53.49	0.0214806	2	919.546	0.502402	54.405	0
547256505	30S ribosomal protein S16 1 [Prevotella sp. CAG:1092]	243.15	23.03	2	2	2	5	152	17.0159	9.64209
	A3	Sequence	# PSMs	# Proteins	# Protein Groups	Protein Group Accessions	Modifications	ΔCn	q-Value	PEP	IonScore	Exp Value	Charge	MH+ [Da]	ΔM [ppm]	RT [min]	# Missed Cleavages
	High	ALYWVEcGAQPTDTVR	2	2	1	547256505	C7(Carbamidomethyl)	0	0	0.0001466	74.27	0.000219754	2	1865.89	0.874141	121.326	0
	High	IGTYNPNTNPATVDLNFDR	3	12	1	547256505		0	0	0.0002369	69.71	0.000782612	2	2122.02	2.19342	131.564	0
505338922	phosphoenolpyruvate carboxykinase (ATP) [Ruminococcus sp. SR1/5]	240.617	11.61	4	1	4	6	534	59.1266	5.10986
	A3	Sequence	# PSMs	# Proteins	# Protein Groups	Protein Group Accessions	Modifications	ΔCn	q-Value	PEP	IonScore	Exp Value	Charge	MH+ [Da]	ΔM [ppm]	RT [min]	# Missed Cleavages
	High	GITEPTPTFSAcFGQAFLELHPTK	2	7	3	505338922;651910825;671614074	C12(Carbamidomethyl)	0	0	3.105e-05	84.81	2.88935e-05	3	2649.3	0.0183955	186.127	0
	High	LFVVDAFcGANK	1	6	3	505338922;651910825;671614074	C8(Carbamidomethyl)	0	0	0.001498	78.93	9.45328e-05	2	1340.67	1.35858	140.83	0
	High	AYLVNTGWNGTGK	2	7	3	505338922;651910825;671614074		0	0	0.002569	62.86	0.00516142	2	1380.69	1.25959	92.2191	0
	High	GIIDAILDGSILK	1	3	1	505338922		0	0	0.00326	55.24	0.0161793	2	1327.78	0.573772	222.611	0
556500360	pyruvate:ferredoxin (flavodoxin) oxidoreductase [Firmicutes bacterium ASF500]	240.468	4.17	73	1	4	8	1174	127.104	5.94775
	A3	Sequence	# PSMs	# Proteins	# Protein Groups	Protein Group Accessions	Modifications	ΔCn	q-Value	PEP	IonScore	Exp Value	Charge	MH+ [Da]	ΔM [ppm]	RT [min]	# Missed Cleavages
	High	AVEcGYWNLFR	3	9	2	496432341;556500360	C4(Carbamidomethyl)	0	0	0.006067	67.73	0.000685828	2	1414.66	1.20018	152.426	0
	High	VPFINFFDGFR	2	44	5	556500360;495133760;517427280;496432341;492706897		0	0	0.001735	63.54	0.0036741	2	1358.69	1.62108	212.59	0
	High	LGTNYQLFNYYGAPDADR	1	2	1	556500360		0	0	0.0001515	53.63	0.0191664	2	2077.97	2.59541	147.142	0
	Medium	LITQLFGDR	2	88	5	556500360;503782988;495133760;517427280;547314875		0	0.015	0.1898	55.91	0.0264202	2	1062.6	0.817877	117.38	0
655080935	fucose isomerase [Ruminococcus gauvreauii]	240.46	6.44	4	2	2	6	497	55.2085	5.04639
	A3	Sequence	# PSMs	# Proteins	# Protein Groups	Protein Group Accessions	Modifications	ΔCn	q-Value	PEP	IonScore	Exp Value	Charge	MH+ [Da]	ΔM [ppm]	RT [min]	# Missed Cleavages
	High	YIGVPVDEIGYNQPAGVR	3	1	1	655080935		0	0	1.279e-05	87.19	2.11094e-05	2	1947	1.99941	132.184	0
	High	AYIAQGEVLPVATR	3	7	1	655080935		0	0	0.005622	76.22	0.000227626	2	1487.82	1.30035	103.706	0
548256708	putative uncharacterized protein [Ruminococcus sp. CAG:353]	239.483	7.28	1	2	2	6	467	49.727	4.22119
	A3	Sequence	# PSMs	# Proteins	# Protein Groups	Protein Group Accessions	Modifications	ΔCn	q-Value	PEP	IonScore	Exp Value	Charge	MH+ [Da]	ΔM [ppm]	RT [min]	# Missed Cleavages
	High	VVVGPQPFYWGGTWATVATR	4	1	1	548256708		0	0	1.847e-05	60.38	0.010089	2	2192.13	1.50373	191.366	0
	High	GLSWQAAAGGFcYR	2	1	1	548256708	C12(Carbamidomethyl)	0	0	0.0008857	55.85	0.0099603	2	1543.71	1.96515	136.136	0
547844788	elongation factor Ts [Prevotella sp. CAG:386]	233.993	7.14	1	1	1	3	182	19.7552	6.354
	A3	Sequence	# PSMs	# Proteins	# Protein Groups	Protein Group Accessions	Modifications	ΔCn	q-Value	PEP	IonScore	Exp Value	Charge	MH+ [Da]	ΔM [ppm]	RT [min]	# Missed Cleavages
	High	VGESDAQAAVTQR	3	1	1	547844788		0	0	4.899e-05	113.3	3.44202e-08	2	1331.66	1.39424	52.8505	0
495178055	MULTISPECIES: diphosphate--fructose-6-phosphate 1-phosphotransferase [Prevotella]	232.965	8.01	1	1	3	8	549	60.0444	5.37646
	A3	Sequence	# PSMs	# Proteins	# Protein Groups	Protein Group Accessions	Modifications	ΔCn	q-Value	PEP	IonScore	Exp Value	Charge	MH+ [Da]	ΔM [ppm]	RT [min]	# Missed Cleavages
	High	ENLAVLESLPADVAR	3	1	1	495178055		0	0	0.001323	73.39	0.000385387	2	1596.86	0.107272	155.643	0
	High	ALVELDGAPFK	2	4	2	495178055;493900834		0	0	0.01338	62.89	0.00560544	2	1159.64	1.76234	125.444	0
	High	LIAELNEVLTDPATGESR	3	4	2	495178055;493900834		0	0	0.0002755	58.53	0.0149817	2	1928	0.331449	156.45	0
546393957	putative phosphoribosylformylglycinamidine synthase [Prevotella sp. CAG:255]	232.867	3.24	14	3	3	6	1233	136.82	5.26221
	A3	Sequence	# PSMs	# Proteins	# Protein Groups	Protein Group Accessions	Modifications	ΔCn	q-Value	PEP	IonScore	Exp Value	Charge	MH+ [Da]	ΔM [ppm]	RT [min]	# Missed Cleavages
	High	IGLGGGSVSSVDTGR	3	14	1	546393957		0	0	0.0003594	100.58	9.09874e-07	2	1361.7	0.135666	74.8073	0
	High	ASNGASDFGNK	2	14	1	546393957		0	0	0.01504	60.09	0.00236792	2	1067.48	1.2448	14.4164	0
	High	AIFPWQNAWYPADR	1	14	1	546393957		0	0	0.01825	53.86	0.0323326	2	1734.84	1.77144	187.597	0
655061829	sugar ABC transporter substrate-binding protein [Ruminococcus sp. NK3A76]	230.84	8.38	2	2	3	5	334	36.0835	4.69092
	A3	Sequence	# PSMs	# Proteins	# Protein Groups	Protein Group Accessions	Modifications	ΔCn	q-Value	PEP	IonScore	Exp Value	Charge	MH+ [Da]	ΔM [ppm]	RT [min]	# Missed Cleavages
	High	VGIINNDPNESGYR	3	7	3	494985651;547313089;655061829		0	0	0.0006241	81.09	5.1427e-05	2	1547.75	0.472796	72.6259	0
	High	AQQIVQSVIDSGK	1	2	1	655061829		0	0	0.001834	62.95	0.00604465	2	1372.75	1.7481	88.1522	0
	High	AQQIVQSVIDSGKK	1	2	1	655061829		0	0	0.005907	56.89	0.0188521	2	1500.84	1.59937	71.7824	1
495840997	30S ribosomal protein S4 [Prevotella maculosa]	230.687	21.89	3	2	4	7	201	22.6651	9.90576
	A3	Sequence	# PSMs	# Proteins	# Protein Groups	Protein Group Accessions	Modifications	ΔCn	q-Value	PEP	IonScore	Exp Value	Charge	MH+ [Da]	ΔM [ppm]	RT [min]	# Missed Cleavages
	High	ADGITGEVLLQNLEcR	1	1	1	495840997	C15(Carbamidomethyl)	0	0	5.833e-06	86	2.40806e-05	2	1787.9	2.16367	163.429	0
	High	YPWIEWDDNSK	3	4	2	495840997;547926345		0	0	0.004433	52.71	0.0105501	2	1452.64	1.12183	145.618	0
	High	FGEAIFGADK	1	1	1	495840997		0	0	0.007925	51.37	0.0357799	2	1054.52	0.561765	105.031	0
	Low	LDNVVFR	2	72	5	488675900;495840997;547926345;517274124;547844607		0	0.14	0.5126	66.97	0.00193309	2	862.479	1.30362	72.3114	0
47523388	calcium-activated chloride channel regulator 1 precursor [Sus scrofa]	230.65	2.84	1	2	2	5	917	100.672	6.80029
	A3	Sequence	# PSMs	# Proteins	# Protein Groups	Protein Group Accessions	Modifications	ΔCn	q-Value	PEP	IonScore	Exp Value	Charge	MH+ [Da]	ΔM [ppm]	RT [min]	# Missed Cleavages
	High	SLPTAASGGTSIcSGLR	3	1	1	47523388	C13(Carbamidomethyl)	0	0	0.0001973	81.16	7.49818e-05	2	1634.82	1.77535	88.1254	0
	High	ISTNILDLR	2	1	1	47523388		0	0.006	0.1189	64.29	0.00363251	2	1044.6	0.0715076	116.878	0
496432341	pyruvate:ferredoxin oxidoreductase [Collinsella tanakaei]	227.887	3.14	3	1	3	6	1180	127.672	5.2876
	A3	Sequence	# PSMs	# Proteins	# Protein Groups	Protein Group Accessions	Modifications	ΔCn	q-Value	PEP	IonScore	Exp Value	Charge	MH+ [Da]	ΔM [ppm]	RT [min]	# Missed Cleavages
	High	AVEcGYWNLFR	3	9	2	496432341;556500360	C4(Carbamidomethyl)	0	0	0.006067	67.73	0.000685828	2	1414.66	1.20018	152.426	0
	High	VPFLNFFDGFR	2	44	5	556500360;495133760;517427280;496432341;492706897		0	0	0.001735	63.54	0.0036741	2	1358.69	1.62108	212.59	0
	High	ASNLGQVAQFAASGK	1	3	1	496432341		0	0	0.000725	53.46	0.053356	2	1448.75	0.690553	93.1067	0
517170977	glyceraldehyde-3-phosphate dehydrogenase [Porphyromonas macacae]	227.328	14.37	1	0	4	9	334	36.1555	6.01123
	A3	Sequence	# PSMs	# Proteins	# Protein Groups	Protein Group Accessions	Modifications	ΔCn	q-Value	PEP	IonScore	Exp Value	Charge	MH+ [Da]	ΔM [ppm]	RT [min]	# Missed Cleavages
	High	IVSNAScTTNcLAPIAK	2	10	3	546913726;493297286;517170977	C7(Carbamidomethyl); C11(Carbamidomethyl)	0	0	2.873e-05	84.08	3.73542e-05	2	1819.91	1.0408	78.3377	0
	High	VVSWYDNEIGYSNK	2	10	7	496120253;547259338;493297286;495896373;517170977;546998158;548263954		0	0	0.001666	60.3	0.0038326	2	1673.78	0.404054	114.003	0
	High	YVVmSAPSK	3	15	6	546913726;547259338;495896373;517170977;546998158;548263954	M4(Oxidation)	0	0.002	0.07883	56.78	0.0164356	2	997.504	1.86635	32.2324	0
	Medium	VGINGFGR	2	28	5	518621236;495896373;517170977;546998158;548263954		0	0.024	0.2271	55.98	0.017088	2	819.448	0.571281	64.9223	0
496521394	conserved hypothetical protein [Prevotella sp. oral taxon 317]	226.777	7.83	1	2	2	5	383	42.0765	9.27588
	A3	Sequence	# PSMs	# Proteins	# Protein Groups	Protein Group Accessions	Modifications	ΔCn	q-Value	PEP	IonScore	Exp Value	Charge	MH+ [Da]	ΔM [ppm]	RT [min]	# Missed Cleavages
	High	DQAEIDGLNAQINSLR	3	1	1	496521394		0	0	0.005534	75.32	0.000275396	2	1756.89	1.73281	141.119	0
	High	GYASPEGSAELNQK	2	4	1	496521394		0	0	0.0003014	70.94	0.00039948	2	1450.68	1.03355	53.431	0
652855302	rubredoxin [Fusobacterium perfoetens]	226.727	12.3	4	1	2	7	187	21.1318	6.39209
	A3	Sequence	# PSMs	# Proteins	# Protein Groups	Protein Group Accessions	Modifications	ΔCn	q-Value	PEP	IonScore	Exp Value	Charge	MH+ [Da]	ΔM [ppm]	RT [min]	# Missed Cleavages
	High	SITTFDLQYAHR	4	5	2	652855302;493902254		0	0	0.00595	71.67	0.000660244	2	1451.73	0.6999	96.6128	0
	High	TELATAYPDcR	3	4	1	652855302	C10(Carbamidomethyl)	0	0	0.01139	66.73	0.000558403	2	1296.59	-1.51447	61.5458	0
547314426	putative uncharacterized protein [Roseburia sp. CAG:18]	225.32	9.25	1	3	3	5	562	63.0436	4.50049
	A3	Sequence	# PSMs	# Proteins	# Protein Groups	Protein Group Accessions	Modifications	ΔCn	q-Value	PEP	IonScore	Exp Value	Charge	MH+ [Da]	ΔM [ppm]	RT [min]	# Missed Cleavages
	High	NYFTEQEWDQLR	3	1	1	547314426		0	0	0.01181	66.33	0.000572489	2	1628.73	-0.422005	140.136	0
	High	FWGVEGEDYQVGDDGLFYR	1	1	1	547314426		0	0	6.575e-05	65.12	0.000436898	2	2251.99	-0.420162	186.29	0
	High	SAGLDAQGcDYIPVPVTIDGR	1	1	1	547314426	C9(Carbamidomethyl)	0	0	0.001113	51.14	0.0551632	2	2204.06	-0.812653	157.864	0
654670802	flagellin, partial [Selenomonas sp. AE3005]	224.673	7.08	2	1	2	4	424	44.4652	5.46533
	A3	Sequence	# PSMs	# Proteins	# Protein Groups	Protein Group Accessions	Modifications	ΔCn	q-Value	PEP	IonScore	Exp Value	Charge	MH+ [Da]	ΔM [ppm]	RT [min]	# Missed Cleavages
	High	INSAADDASGYAISER	3	5	4	648636129;653158490;654670802;671618552		0	0	5.515e-05	74.62	0.000142458	2	1639.76	1.49844	70.7487	0
	High	VINAANDTNTDSDR	1	2	1	654670802		0	0	0.00175	67.72	0.000452252	2	1505.68	0.367832	29.4637	0
548258155	ketol-acid reductoisomerase [Ruminococcus sp. CAG:353]	219.878	14.45	46	4	4	8	339	36.6735	5.97314
	A3	Sequence	# PSMs	# Proteins	# Protein Groups	Protein Group Accessions	Modifications	ΔCn	q-Value	PEP	IonScore	Exp Value	Charge	MH+ [Da]	ΔM [ppm]	RT [min]	# Missed Cleavages
	High	ILSDIQDGTFAK	2	40	1	548258155		0	0	0.0005364	100.01	1.04071e-06	2	1307.68	-0.16345	96.9935	0
	High	IFYQSDcDLGR	2	1	1	548258155	C7(Carbamidomethyl)	0	0	0.005856	66.74	0.000468115	2	1373.62	1.81435	83.3524	0
	High	AGVLETTFR	2	70	1	548258155		0	0	0.03984	57.73	0.0185677	2	993.538	1.35478	79.8065	0
	High	YSISNTAEYGDYVTGPK	2	1	1	548258155		0	0	0.0007847	55.49	0.0104498	2	1864.86	1.65879	109.886	0
493297286	glyceraldehyde-3-phosphate dehydrogenase [Alloprevotella tannerae]	219.522	13.99	2	1	4	9	343	36.9009	6.91748
	A3	Sequence	# PSMs	# Proteins	# Protein Groups	Protein Group Accessions	Modifications	ΔCn	q-Value	PEP	IonScore	Exp Value	Charge	MH+ [Da]	ΔM [ppm]	RT [min]	# Missed Cleavages
	High	IVSNAScTTNcLAPIAK	2	10	3	546913726;493297286;517170977	C7(Carbamidomethyl); C11(Carbamidomethyl)	0	0	2.873e-05	84.08	3.73542e-05	2	1819.91	1.0408	78.3377	0
	High	VVSWYDNEIGYSNK	2	10	7	496120253;547259338;493297286;495896373;517170977;546998158;548263954		0	0	0.001666	60.3	0.0038326	2	1673.78	0.404054	114.003	0
	High	YVVLSAPSK	3	2	1	493297286		0	0.006	0.1276	63.18	0.00259442	2	963.552	0.654875	61.1602	0
	High	IGINGFGR	2	115	6	491170005;655903943;496120253;546913726;547259338;493297286		0	0.007	0.1284	67.03	0.00118151	2	833.464	1.63014	76.755	0
655517508	flagellar motor protein MotA [Prevotella sp. HJM029]	218.11	4.33	1	1	1	5	277	29.6002	8.23584
	A3	Sequence	# PSMs	# Proteins	# Protein Groups	Protein Group Accessions	Modifications	ΔCn	q-Value	PEP	IonScore	Exp Value	Charge	MH+ [Da]	ΔM [ppm]	RT [min]	# Missed Cleavages
	High	NmESGANASLKK	5	1	1	655517508	M2(Oxidation)	0	0	0.004173	70.88	0.00056256	2	1265.62	0.795167	11.1934	1
505371345	glyceraldehyde-3-phosphate dehydrogenase, type I [Ruminococcus champanellensis]	215.561	12.83	7	3	5	12	343	36.4796	6.25244
	A3	Sequence	# PSMs	# Proteins	# Protein Groups	Protein Group Accessions	Modifications	ΔCn	q-Value	PEP	IonScore	Exp Value	Charge	MH+ [Da]	ΔM [ppm]	RT [min]	# Missed Cleavages
	High	VVISAPAGNDLK	1	4	1	505371345		0	0	0.003018	78.15	8.49983e-05	2	1183.67	1.71696	69.4477	0
	High	KVVISAPAGNDLK	2	4	1	505371345		0	0	0.001904	76.2	0.000126102	2	1311.76	1.36372	53.5426	1
	High	YDTAQGGYcGR	3	4	1	505371345	C9(Carbamidomethyl)	0	0	0.006015	64.07	0.000154366	2	1247.51	1.10732	29.155	0
	High	AIGLVIPELNGK	5	46	5	496567188;505371345;547555062;518621236;511036673		0	0	0.01047	54.29	0.00898991	2	1223.74	0.711456	144.577	0
	Medium	VAINGFGR	1	36	4	496567188;505371345;547555062;511036673		0	0.013	0.1856	53.08	0.0295209	2	833.463	0.751371	63.5491	0
547909007	flagellin and related hook-associated proteins [Clostridium sp. CAG:91]	214.948	8.53	1	1	2	5	422	43.8443	5.07178
	A3	Sequence	# PSMs	# Proteins	# Protein Groups	Protein Group Accessions	Modifications	ΔCn	q-Value	PEP	IonScore	Exp Value	Charge	MH+ [Da]	ΔM [ppm]	RT [min]	# Missed Cleavages
	High	LEHTINNLDNVVENTTSAESQIR	3	1	1	547909007		0	0	1.55e-05	76.34	0.000207159	3	2597.28	0.393817	127.056	0
	High	AADDAAGLSISEK	2	9	4	505329351;547909007;651420504;652833140		0	0	0.002815	72.03	0.000454436	2	1247.61	0.909839	59.4532	0
495724194	30S ribosomal protein S16 [Prevotella amnii]	211.02	20.47	12	1	2	5	171	18.7358	9.31982
	A3	Sequence	# PSMs	# Proteins	# Protein Groups	Protein Group Accessions	Modifications	ΔCn	q-Value	PEP	IonScore	Exp Value	Charge	MH+ [Da]	ΔM [ppm]	RT [min]	# Missed Cleavages
	High	IGTYNPNTNPATVDLNFER	2	12	1	495724194		0	0	8.24e-06	66.67	0.00177386	2	2136.04	2.73881	131.042	0
	High	ALYWVETGAQPTDTVR	3	30	3	495724194;547846033;493903308		0	0	0.001041	64.69	0.00337059	2	1806.9	0.667779	121.118	0
496097461	DNA-directed RNA polymerase subunit beta [Prevotella histicola]	207.43	2.76	7	2	3	5	1269	142.367	5.35107
	A3	Sequence	# PSMs	# Proteins	# Protein Groups	Protein Group Accessions	Modifications	ΔCn	q-Value	PEP	IonScore	Exp Value	Charge	MH+ [Da]	ΔM [ppm]	RT [min]	# Missed Cleavages
	High	INDLGFIVTPYR	3	6	1	496097461		0	0	0.0008479	90.24	8.28109e-06	2	1407.76	0.764656	150.713	0
	High	VFSENFPITDTR	1	6	1	496097461		0	0	0.001975	61.34	0.00557988	2	1425.7	2.08579	112.021	0
	High	LSALGPGGLSR	1	121	3	548177106;495648916;496097461		0	0.005	0.1167	53.97	0.0217883	2	1027.59	0.70676	72.9801	0
510895982	chaperonin [Lachnospiraceae bacterium 10-1]	206.541	7.59	3	1	3	6	540	56.8776	4.86865
	A3	Sequence	# PSMs	# Proteins	# Protein Groups	Protein Group Accessions	Modifications	ΔCn	q-Value	PEP	IonScore	Exp Value	Charge	MH+ [Da]	ΔM [ppm]	RT [min]	# Missed Cleavages
	High	AALESGVNQLADTVR	3	3	1	510895982		0	0	0.001564	101.29	8.26e-07	2	1543.81	0.712555	112.162	0
	High	SFGAPLITNDGVTIAK	1	8	3	496540276;510895982;547313455		0	0	0.006711	54.12	0.0405215	2	1603.87	1.05609	134.045	0
	High	VGAATETEmK	2	17	4	488938039;496540276;510895982;547313455	M9(Oxidation)	0	0.001	0.05405	49.61	0.048936	2	1052.49	0.512594	9.44442	0
494106792	sugar ABC transporter ATP-binding protein [Subdoligranulum variabile]	205.006	7.3	43	2	2	5	370	41.4535	6.96143
	A3	Sequence	# PSMs	# Proteins	# Protein Groups	Protein Group Accessions	Modifications	ΔCn	q-Value	PEP	IonScore	Exp Value	Charge	MH+ [Da]	ΔM [ppm]	RT [min]	# Missed Cleavages
	High	NPAVFLLDEPLSNLDAK	2	42	1	494106792		0	0	7.567e-06	92.85	5.3888e-06	2	1855.98	2.26253	187.05	0
	High	ILEIEHLLDR	3	8	1	494106792		0	0	0.02298	73.67	0.000260205	2	1250.71	0.393159	141.619	0
547547765	fumarate hydratase class I [Prevotella sp. CAG:604]	203.027	10.51	644	1	4	6	552	61.0258	5.64307
	A3	Sequence	# PSMs	# Proteins	# Protein Groups	Protein Group Accessions	Modifications	ΔCn	q-Value	PEP	IonScore	Exp Value	Charge	MH+ [Da]	ΔM [ppm]	RT [min]	# Missed Cleavages
	High	GIEIDLDKGIDAVR	3	5	2	490483556;547547765		0	0	0.001075	76.34	0.000228928	3	1513.82	-0.117065	130.559	1
	High	IGLGAQFGGK	1	647	2	490483556;547547765		0	0	0.04048	62.3	0.00546412	2	947.532	1.26728	72.7419	0
	High	ILTDPEASENDKYVALQFLR	1	5	2	490483556;547547765		0	0	9.942e-05	56.65	0.0221298	3	2322.2	1.19383	160.936	1
	High	YYDELPTTGDETGR	1	2	1	547547765		0	0	0.001295	45.87	0.0388504	2	1616.71	-0.273674	83.27	0
505371083	D-xylose isomerase [Ruminococcus champanellensis]	202.6	10.2	3	2	3	5	441	49.2241	5.45264
	A3	Sequence	# PSMs	# Proteins	# Protein Groups	Protein Group Accessions	Modifications	ΔCn	q-Value	PEP	IonScore	Exp Value	Charge	MH+ [Da]	ΔM [ppm]	RT [min]	# Missed Cleavages
	High	YASWNTGIGADIISGK	1	3	2	505371083;545446081		0	0	0.0001076	63.56	0.00408044	2	1652.83	0.81069	143.264	0
	High	HQYDFDTATVIGFLR	3	3	1	505371083		0	0	0.01362	57.4	0.0154454	3	1782.88	-0.174368	185.762	0
	High	AGGFTNGGLNFDSK	1	3	1	505371083		0	0	0.00358	57.05	0.00965974	2	1384.65	1.21706	92.0095	0
547548141	putative uncharacterized protein [Prevotella sp. CAG:604]	202.123	11.86	1	4	4	7	430	48.888	9.20264
	A3	Sequence	# PSMs	# Proteins	# Protein Groups	Protein Group Accessions	Modifications	ΔCn	q-Value	PEP	IonScore	Exp Value	Charge	MH+ [Da]	ΔM [ppm]	RT [min]	# Missed Cleavages
	High	ALYYNTLAEQQEmKDAYER	3	1	1	547548141	M13(Oxidation)	0	0	0.0003981	60.99	0.00290208	3	2352.08	-0.0231092	93.0881	1
	High	AVGDSNGcPDIK	1	1	1	547548141	C8(Carbamidomethyl)	0	0	0.004112	47.84	0.0411109	2	1232.56	1.50138	33.332	0
	High	GIVSGGLVLR	2	1	1	547548141		0	0.007	0.1305	49.03	0.0498059	2	970.605	0.782886	93.0347	0
	Medium	KSQQENADLK	1	1	1	547548141		0	0.019	0.2111	63.1	0.00496886	2	1160.59	-0.330642	7.46926	1
547844607	30S ribosomal protein S4 [Prevotella sp. CAG:386]	202.046	19.4	1	1	3	8	201	22.6891	9.90576
	A3	Sequence	# PSMs	# Proteins	# Protein Groups	Protein Group Accessions	Modifications	ΔCn	q-Value	PEP	IonScore	Exp Value	Charge	MH+ [Da]	ΔM [ppm]	RT [min]	# Missed Cleavages
	High	AEGITGEVLLQNLEcR	4	1	1	547844607	C15(Carbamidomethyl)	0	0	5.038e-05	86.95	2.07563e-05	2	1801.91	1.45552	161.1	0
	High	SLEVIEAALAGFNHSK	2	2	2	547844607;547926345		0	0	0.001972	55.56	0.0295404	3	1685.89	0.280755	183.11	0
	Low	LDNVVFR	2	72	5	488675900;495840997;547926345;517274124;547844607		0	0.14	0.5126	66.97	0.00193309	2	862.479	1.30362	72.3114	0
2506830	RecName: Full=Lysozyme C-3; AltName: Full=1,4-beta-N-acetylmuramidase C; Flags: Precursor	201.717	14.19	1	1	1	3	148	16.7004	8.89502
	A3	Sequence	# PSMs	# Proteins	# Protein Groups	Protein Group Accessions	Modifications	ΔCn	q-Value	PEP	IonScore	Exp Value	Charge	MH+ [Da]	ΔM [ppm]	RT [min]	# Missed Cleavages
	High	ATNYNPGSQSTDYGIFQINSR	3	1	1	2506830		0	0	3.914e-07	80.46	3.47782e-05	2	2333.08	-0.0823541	131.082	0
518621236	glyceraldehyde-3-phosphate dehydrogenase, partial [Streptococcus sobrinus]	200.766	11.99	18	2	4	11	317	33.502	5.68115
	A3	Sequence	# PSMs	# Proteins	# Protein Groups	Protein Group Accessions	Modifications	ΔCn	q-Value	PEP	IonScore	Exp Value	Charge	MH+ [Da]	ΔM [ppm]	RT [min]	# Missed Cleavages
	High	VPVPTGSLTELVSVLDKK	3	15	1	518621236		0	0	0.0002947	73.09	0.000144305	3	1882.09	0.477123	186.227	1
	High	VPVPTGSLTELVSVLDK	1	15	1	518621236		0	0	0.0152	58.53	0.00735222	3	1754	1.27712	208.284	0
	High	AIGLVLPELNGK	5	46	5	496567188;505371345;547555062;518621236;511036673		0	0	0.01047	54.29	0.00898991	2	1223.74	0.711456	144.577	0
	Medium	VGINGFGR	2	28	5	518621236;495896373;517170977;546998158;548263954		0	0.024	0.2271	55.98	0.017088	2	819.448	0.571281	64.9223	0
547844597	30S ribosomal protein S14 [Prevotella sp. CAG:386]	200.163	16.84	5	1	1	3	95	10.682	11.0776
	A3	Sequence	# PSMs	# Proteins	# Protein Groups	Protein Group Accessions	Modifications	ΔCn	q-Value	PEP	IonScore	Exp Value	Charge	MH+ [Da]	ΔM [ppm]	RT [min]	# Missed Cleavages
	High	IIATSNDPAEAYEAAR	3	5	1	547844597		0	0	0.0003264	94.97	2.29804e-06	2	1691.82	0.404917	85.0651	0
547547580	putative uncharacterized protein [Prevotella sp. CAG:604]	199.91	3.06	1	2	2	5	1110	122.235	8.82178
	A3	Sequence	# PSMs	# Proteins	# Protein Groups	Protein Group Accessions	Modifications	ΔCn	q-Value	PEP	IonScore	Exp Value	Charge	MH+ [Da]	ΔM [ppm]	RT [min]	# Missed Cleavages
	High	AGATTSINAGQIESIPTVSR	3	1	1	547547580		0	0	0.0005549	86.66	2.36613e-05	2	1973.03	-0.467827	113.092	0
	High	LSGFTGGAISAVTK	2	1	1	547547580		0	0	0.0003392	53.63	0.0338696	2	1308.72	0.75125	99.7392	0
652833140	flagellin [Lachnospiraceae bacterium P6B14]	199.598	10.33	2	1	2	5	271	29.5209	5.52881
	A3	Sequence	# PSMs	# Proteins	# Protein Groups	Protein Group Accessions	Modifications	ΔCn	q-Value	PEP	IonScore	Exp Value	Charge	MH+ [Da]	ΔM [ppm]	RT [min]	# Missed Cleavages
	High	VDDNTAENLQAAESR	3	2	1	652833140		0	0	0.0001737	85.35	8.93039e-06	2	1632.75	1.09572	65.1682	0
	High	AADDAAGLSISEK	2	9	4	505329351;547909007;651420504;652833140		0	0	0.002815	72.03	0.000454436	2	1247.61	0.909839	59.4532	0
547313699	electron transfer flavoprotein alpha subunit [Roseburia sp. CAG:18]	199.163	9.17	1	2	2	6	349	37.4803	4.93213
	A3	Sequence	# PSMs	# Proteins	# Protein Groups	Protein Group Accessions	Modifications	ΔCn	q-Value	PEP	IonScore	Exp Value	Charge	MH+ [Da]	ΔM [ppm]	RT [min]	# Missed Cleavages
	High	VIVVDNPELETYR	3	1	1	547313699		0	0	0.0008234	71.12	0.00094422	2	1546.81	-0.0831032	110.311	0
	High	AAVENGWLAQDYQVGQTGK	3	1	1	547313699		0	0	0.0007077	53.87	0.0339077	2	2034.99	2.42567	117.745	0
490480330	succinate dehydrogenase [Prevotella buccalis]	198.24	14.68	4	1	3	5	252	27.8085	6.53662
	A3	Sequence	# PSMs	# Proteins	# Protein Groups	Protein Group Accessions	Modifications	ΔCn	q-Value	PEP	IonScore	Exp Value	Charge	MH+ [Da]	ΔM [ppm]	RT [min]	# Missed Cleavages
	High	FNDGDVITVEPWR	3	9	3	547924731;490480330;496452469		0	0	0.0003164	85.06	2.19732e-05	2	1547.75	-0.323447	141.8	0
	High	IIAAGGYNTIR	1	4	1	490480330		0	0.003	0.09304	55.36	0.0249716	2	1148.64	1.46886	67.9468	0
	High	mDELGFGNcTNTR	1	8	2	547924731;490480330	M1(Oxidation); C9(Carbamidomethyl)	0	0.007	0.1394	51.42	0.00327599	2	1530.63	1.8623	69.3339	0
511023591	MULTISPECIES: pyruvate:ferredoxin (flavodoxin) oxidoreductase [Bacteroides]	197.864	3.81	5	3	4	7	1181	129.026	5.8335
	A3	Sequence	# PSMs	# Proteins	# Protein Groups	Protein Group Accessions	Modifications	ΔCn	q-Value	PEP	IonScore	Exp Value	Charge	MH+ [Da]	ΔM [ppm]	RT [min]	# Missed Cleavages
	High	VPFVNFFDGFR	3	6	1	511023591		0	0	0.01537	66.89	0.00152096	2	1344.68	1.20267	202.079	0
	High	TNTILQSAFFR	2	6	2	511023591;496453831		0	0	0.02053	55.82	0.021562	2	1297.69	0.962022	139.409	0
	High	FFGLGADGTVGANK	1	2	1	511023591		0	0	0.002791	53.48	0.036649	2	1353.68	0.47738	117.516	0
	Medium	LISQLFGDR	1	6	1	511023591		0	0.013	0.1839	55.94	0.0224914	2	1048.58	-0.0786687	111.609	0
547736366	enolase [Prevotella sp. CAG:1320]	196.633	9.23	79	1	1	3	195	21.2489	9.78857
	A3	Sequence	# PSMs	# Proteins	# Protein Groups	Protein Group Accessions	Modifications	ΔCn	q-Value	PEP	IonScore	Exp Value	Charge	MH+ [Da]	ΔM [ppm]	RT [min]	# Missed Cleavages
	High	ASVPSGASTGENEALELR	3	79	1	547736366		0	0	6.071e-05	83.61	3.41772e-05	2	1787.88	0.495552	87.6987	0
496136130	hypothetical protein, partial [Dialister succinatiphilus]	196.269	8.24	3	1	3	6	425	47.0055	4.67822
	A3	Sequence	# PSMs	# Proteins	# Protein Groups	Protein Group Accessions	Modifications	ΔCn	q-Value	PEP	IonScore	Exp Value	Charge	MH+ [Da]	ΔM [ppm]	RT [min]	# Missed Cleavages
	High	LAGEYADELANLGVR	3	4	2	547525071;496136130		0	0	0.0001568	90.57	8.88915e-06	2	1590.81	1.38886	147.506	0
	High	VGNIYWSGDAR	1	4	2	547525071;496136130		0	0	0.02817	51.43	0.0479606	2	1237.6	1.62311	82.2285	0
	Medium	YELAQIIAR	2	3	1	496136130		0	0.01	0.1601	56.68	0.0148664	2	1076.61	-0.000390113	114.097	0
51242255	LgsF [Lactobacillus gallinarum]	196.21	6.7	1	1	2	6	418	43.527	7.06396
	A3	Sequence	# PSMs	# Proteins	# Protein Groups	Protein Group Accessions	Modifications	ΔCn	q-Value	PEP	IonScore	Exp Value	Charge	MH+ [Da]	ΔM [ppm]	RT [min]	# Missed Cleavages
	High	FINADNIDGTKR	4	5	5	51242249;338808851;547468623;51242255;51242253		0	0	0.02693	65.66	0.00291382	2	1363.7	0.312176	58.0114	1
	High	YNTVTVATSTTTINGK	2	1	1	51242255		0	0	0.0001432	62.54	0.00546903	2	1670.86	1.2081	74.3074	0
555113569	RNA polymerase (beta' subunit) (part 1) [Tepidanaerobacter acetatoxydans]	194.609	7.96	19	1	4	8	540	62.1591	9.43701
	A3	Sequence	# PSMs	# Proteins	# Protein Groups	Protein Group Accessions	Modifications	ΔCn	q-Value	PEP	IonScore	Exp Value	Charge	MH+ [Da]	ΔM [ppm]	RT [min]	# Missed Cleavages
	High	LLDLGAPDIIVR	3	13	1	555113569		0	0	0.004091	86.65	4.94668e-06	2	1294.77	0.569937	158.015	0
	High	FATSDLNDLYR	3	40	4	671549729;547924425;547718374;555113569		0	0	0.001356	78.69	8.18727e-05	2	1314.63	1.20148	116.324	0
	High	LGIQAFEPILVEGR	1	22	2	547718374;555113569		0	0	0.001626	56.87	0.014158	2	1541.87	0.955649	175.948	0
	Low	APTLHR	1	40	4	671549729;547924425;547718374;555113569		0	0.376	0.8056	48.77	0.0388873	2	694.399	-0.159381	9.6477	0
496395263	flagellin [Treponema sp. JC4]	194.563	6.29	3	1	1	3	286	31.3365	5.37646
	A3	Sequence	# PSMs	# Proteins	# Protein Groups	Protein Group Accessions	Modifications	ΔCn	q-Value	PEP	IonScore	Exp Value	Charge	MH+ [Da]	ΔM [ppm]	RT [min]	# Missed Cleavages
	High	TVTGLDIGAENLQASESR	3	3	1	496395263		0	0	2.299e-06	98.78	1.25384e-06	2	1860.93	1.83985	111.841	0
547562971	30S ribosomal protein S1 [Prevotella sp. CAG:604]	194.082	4.22	2	2	2	5	593	66.0703	5.49072
	A3	Sequence	# PSMs	# Proteins	# Protein Groups	Protein Group Accessions	Modifications	ΔCn	q-Value	PEP	IonScore	Exp Value	Charge	MH+ [Da]	ΔM [ppm]	RT [min]	# Missed Cleavages
	High	VGDEVEAVILTLDR	4	2	1	547562971		0	0	0.002003	60.26	0.0108288	3	1528.82	0.82509	191.989	0
	High	ALIEQELEQQR	1	2	1	547562971		0	0	0.01147	53.92	0.0327039	2	1356.71	0.815886	89.4882	0
51242249	LgsC [Lactobacillus gallinarum]	193.65	4.77	1	1	2	7	503	53.5153	8.93896
	A3	Sequence	# PSMs	# Proteins	# Protein Groups	Protein Group Accessions	Modifications	ΔCn	q-Value	PEP	IonScore	Exp Value	Charge	MH+ [Da]	ΔM [ppm]	RT [min]	# Missed Cleavages
	High	FINADNIDGTKR	4	5	5	51242249;338808851;547468623;51242255;51242253		0	0	0.02693	65.66	0.00291382	2	1363.7	0.312176	58.0114	1
	High	SENGNTASITVR	3	1	1	51242249		0	0	0.03069	61.35	0.00583508	2	1248.62	1.21019	39.2255	0
157833448	Chain A, Solution Structure Of Porcine Pancreatic Procolipase As Determined From 1h Homonuclear Two-And Three-Dimensional Nmr	193.437	15.05	4	1	1	3	93	10.1107	6.46826
	A3	Sequence	# PSMs	# Proteins	# Protein Groups	Protein Group Accessions	Modifications	ΔCn	q-Value	PEP	IonScore	Exp Value	Charge	MH+ [Da]	ΔM [ppm]	RT [min]	# Missed Cleavages
	High	SNccQHDTILSLSR	3	4	1	157833448	C3(Carbamidomethyl); C4(Carbamidomethyl)	0	0	0.0004265	94.01	9.93972e-07	2	1690.76	0.275843	69.356	0
508228506	phosphoenolpyruvate carboxykinase (ATP) [Lachnospiraceae bacterium 10-1]	192.38	4.39	3	2	2	5	569	62.8374	5.65576
	A3	Sequence	# PSMs	# Proteins	# Protein Groups	Protein Group Accessions	Modifications	ΔCn	q-Value	PEP	IonScore	Exp Value	Charge	MH+ [Da]	ΔM [ppm]	RT [min]	# Missed Cleavages
	High	VLLFNDGAVTGR	3	3	1	508228506		0	0	0.001028	79.98	0.000115716	2	1261.69	0.876869	112.8	0
	High	FVASVYGLSGSGK	2	3	1	508228506		0	0	0.01282	64.04	0.00363638	2	1271.66	1.48096	95.7585	0
545586610	methylmalonyl-CoA carboxyltransferase 12S subunit [Phascolarctobacterium sp. CAG:266]	191.137	3.35	1	1	1	3	508	55.0367	5.77002
	A3	Sequence	# PSMs	# Proteins	# Protein Groups	Protein Group Accessions	Modifications	ΔCn	q-Value	PEP	IonScore	Exp Value	Charge	MH+ [Da]	ΔM [ppm]	RT [min]	# Missed Cleavages
	High	ELPGEGVTTGYGTVDGR	3	1	1	545586610		0	0	3.15e-05	87.22	1.17677e-05	2	1707.82	-0.412619	95.6651	0
545858131	PREDICTED: keratin, type I cytoskeletal 10 isoform X2 [Sus scrofa]	190.832	5.76	2	3	4	7	573	58.0335	4.98291
	A3	Sequence	# PSMs	# Proteins	# Protein Groups	Protein Group Accessions	Modifications	ΔCn	q-Value	PEP	IonScore	Exp Value	Charge	MH+ [Da]	ΔM [ppm]	RT [min]	# Missed Cleavages
	High	QSLEASLAETEGR	2	2	1	545858131		0	0	0.001366	105.1	2.13915e-07	2	1390.68	0.895392	86.2969	0
	High	IRLENEIQTYR	1	2	1	545858131		0	0	0.001696	52.73	0.0529668	2	1434.77	2.25796	76.628	1
	High	VTmQNLNDR	3	4	2	545858131;350590321	M3(Oxidation)	0	0.002	0.06374	69.68	0.000600845	2	1106.53	2.63879	18.5202	0
	High	LENEIQTYR	1	2	1	545858131		0	0.005	0.1121	52.8	0.0469432	2	1165.59	0.69286	57.7692	0
490988870	MULTISPECIES: elongation factor Tu [Coprococcus]	190.353	11.14	2	1	3	6	395	43.4858	5.18604
	A3	Sequence	# PSMs	# Proteins	# Protein Groups	Protein Group Accessions	Modifications	ΔCn	q-Value	PEP	IonScore	Exp Value	Charge	MH+ [Da]	ΔM [ppm]	RT [min]	# Missed Cleavages
	High	VAGNTATDFENIDKAPEER	3	5	2	490988870;547831546		0	0	7.852e-05	65.81	0.00147073	3	2076.98	0.122483	85.2552	1
	High	LLDEGQAGDNIGALLR	2	1	1	490988870		0	0	0.001925	52.16	0.0587683	2	1654.88	1.43346	150.52	0
	Medium	TTLTAAITK	1	44	7	610626993;652832699;653148351;490988870;551041303;547831546;669228329		0	0.012	0.1732	53.49	0.0214806	2	919.546	0.502402	54.405	0
462383	RecName: Full=Cathelin	189.89	12.5	18	1	1	3	96	10.8435	5.21143
	A3	Sequence	# PSMs	# Proteins	# Protein Groups	Protein Group Accessions	Modifications	ΔCn	q-Value	PEP	IonScore	Exp Value	Charge	MH+ [Da]	ΔM [ppm]	RT [min]	# Missed Cleavages
	High	LNEQSSEANLYR	3	18	1	462383		0	0	0.0007274	91.04	4.73904e-06	2	1423.68	0.656892	52.7548	0
493473100	50S ribosomal protein L10 [Dorea longicatena]	189.424	9.86	34	1	1	6	142	15.0178	5.19873
	A3	Sequence	# PSMs	# Proteins	# Protein Groups	Protein Group Accessions	Modifications	ΔCn	q-Value	PEP	IonScore	Exp Value	Charge	MH+ [Da]	ΔM [ppm]	RT [min]	# Missed Cleavages
	High	LLGSLQSPITNLAR	6	34	1	493473100		0	0	0.0009575	71.65	0.000314986	2	1482.87	1.16456	136.301	0
488191988	enolase [Streptococcus mutans]	189.362	8.8	22	3	3	6	432	46.8286	4.77979
	A3	Sequence	# PSMs	# Proteins	# Protein Groups	Protein Group Accessions	Modifications	ΔCn	q-Value	PEP	IonScore	Exp Value	Charge	MH+ [Da]	ΔM [ppm]	RT [min]	# Missed Cleavages
	High	IEDQLGEVAEYR	3	22	1	488191988		0	0	0.0004752	89.84	7.43804e-06	2	1421.69	0.658855	97.8013	0
	High	EAGYTAVVSHR	2	22	1	488191988		0	0	0.006421	60.61	0.00753745	2	1189.6	1.79962	36.6464	0
	High	GLETAVGDEGGFAPK	1	22	1	488191988		0	0	0.0008356	54.77	0.0254609	2	1447.71	0.693344	96.2794	0
264681432	annexin A4 [Sus scrofa]	188.47	8.46	1	2	2	4	319	35.8061	5.92236
	A3	Sequence	# PSMs	# Proteins	# Protein Groups	Protein Group Accessions	Modifications	ΔCn	q-Value	PEP	IonScore	Exp Value	Charge	MH+ [Da]	ΔM [ppm]	RT [min]	# Missed Cleavages
	High	GAGTDEGcLIEILASR	2	1	1	264681432	C8(Carbamidomethyl)	0	0	0.0008409	86.93	1.70284e-05	2	1661.82	2.45325	170.124	0
	High	INQTYQLQYGR	2	1	1	264681432		0	0	0.00281	53.63	0.0357649	2	1383.7	0.546943	72.8101	0
545640163	MULTISPECIES: rubredoxin [Oscillospiraceae]	187.52	7.98	2	2	2	4	188	20.8482	5.32568
	A3	Sequence	# PSMs	# Proteins	# Protein Groups	Protein Group Accessions	Modifications	ΔCn	q-Value	PEP	IonScore	Exp Value	Charge	MH+ [Da]	ΔM [ppm]	RT [min]	# Missed Cleavages
	High	FAELLGDVVTDSTKK	3	2	1	545640163		0	0	0.0001849	74.86	0.000319129	3	1622.86	-0.0627021	128.409	1
	High	FAELLGDVVTDSTK	1	2	1	545640163		0	0	0.003691	56.95	0.021746	2	1494.77	0.59377	148.799	0
546845940	mIP family glycerol uptake facilitator protein GlpF [Prevotella sp. CAG:924]	186.967	4.37	1	1	1	3	252	26.7136	5.90967
	A3	Sequence	# PSMs	# Proteins	# Protein Groups	Protein Group Accessions	Modifications	ΔCn	q-Value	PEP	IonScore	Exp Value	Charge	MH+ [Da]	ΔM [ppm]	RT [min]	# Missed Cleavages
	High	IAFAILPIPNK	3	1	1	546845940		0	0	0.0004062	96.37	5.27784e-07	2	1196.74	0.662713	160.184	0
496453831	pyruvate synthase [Prevotella saccharolytica]	184.867	5.2	1	4	5	7	1192	131.229	5.46533
	A3	Sequence	# PSMs	# Proteins	# Protein Groups	Protein Group Accessions	Modifications	ΔCn	q-Value	PEP	IonScore	Exp Value	Charge	MH+ [Da]	ΔM [ppm]	RT [min]	# Missed Cleavages
	High	ILSVFNNLELPEPK	2	1	1	496453831		0	0	0.01088	73.94	0.000324805	2	1612.9	0.994771	170.858	0
	High	YGLGSSDTTPAK	1	2	1	496453831		0	0	0.002599	61.67	0.00415	2	1196.58	0.605412	48.3015	0
	High	ATPLGAIAQFAAQGK	1	1	1	496453831		0	0	0.003627	56.27	0.0237804	2	1443.8	0.970565	157.136	0
	High	TNTILQSAFFR	2	6	2	511023591;496453831		0	0	0.02053	55.82	0.021562	2	1297.69	0.962022	139.409	0
	High	IAQEIGLGNR	1	2	1	496453831		0	0.009	0.1538	51.61	0.052911	2	1070.6	0.610468	61.4731	0
511081102	hypothetical protein [Oscillibacter sp. 1-3]	184.45	4.58	1	1	1	3	349	36.6859	4.1958
	A3	Sequence	# PSMs	# Proteins	# Protein Groups	Protein Group Accessions	Modifications	ΔCn	q-Value	PEP	IonScore	Exp Value	Charge	MH+ [Da]	ΔM [ppm]	RT [min]	# Missed Cleavages
	High	ALTDAGVEVEQLNLTR	3	1	1	511081102		0	0	0.0001329	95.62	2.98316e-06	2	1728.91	-0.479184	137.889	0
488675900	30S ribosomal protein S4 [[Clostridium] hathewayi]	184.315	11.32	66	1	2	6	159	18.3116	9.29053
	A3	Sequence	# PSMs	# Proteins	# Protein Groups	Protein Group Accessions	Modifications	ΔCn	q-Value	PEP	IonScore	Exp Value	Charge	MH+ [Da]	ΔM [ppm]	RT [min]	# Missed Cleavages
	High	FIYGVLEKPFR	4	66	1	488675900		0	0	0.005965	74.03	0.000239454	2	1368.77	0.900851	122.376	0
	Low	LDNVVFR	2	72	5	488675900;495840997;547926345;517274124;547844607		0	0.14	0.5126	66.97	0.00193309	2	862.479	1.30362	72.3114	0
547525071	s-layer protein [Dialister sp. CAG:486]	183.945	7.31	2	1	3	7	479	52.0713	5.21143
	A3	Sequence	# PSMs	# Proteins	# Protein Groups	Protein Group Accessions	Modifications	ΔCn	q-Value	PEP	IonScore	Exp Value	Charge	MH+ [Da]	ΔM [ppm]	RT [min]	# Missed Cleavages
	High	LAGEYADELANLGVR	3	4	2	547525071;496136130		0	0	0.0001568	90.57	8.88915e-06	2	1590.81	1.38886	147.506	0
	High	YELAQIVAR	3	2	1	547525071		0	0	0.03711	57.65	0.0182627	2	1062.59	0.597529	98.9834	0
	High	VGNLYWSGDAR	1	4	2	547525071;496136130		0	0	0.02817	51.43	0.0479606	2	1237.6	1.62311	82.2285	0
490472489	acetate kinase [Prevotella buccae]	183.93	6.52	246	1	2	5	399	43.4601	6.0874
	A3	Sequence	# PSMs	# Proteins	# Protein Groups	Protein Group Accessions	Modifications	ΔCn	q-Value	PEP	IonScore	Exp Value	Charge	MH+ [Da]	ΔM [ppm]	RT [min]	# Missed Cleavages
	High	VVVVPTDEEIVIAR	3	14	2	490472489;547845678		0	0	0.004035	68.64	0.000617865	2	1538.88	1.29034	127.82	0
	High	ILVLNcGSSSIK	2	246	1	490472489	C6(Carbamidomethyl)	0	0	0.009696	65.77	0.00271331	2	1290.71	0.197259	85.9042	0
494402320	hypothetical protein [Bacteroides cellulosilyticus]	183.92	4.04	109	1	1	4	272	30.7697	6.78564
	A3	Sequence	# PSMs	# Proteins	# Protein Groups	Protein Group Accessions	Modifications	ΔCn	q-Value	PEP	IonScore	Exp Value	Charge	MH+ [Da]	ΔM [ppm]	RT [min]	# Missed Cleavages
	High	ALINFFLDEAR	4	109	1	494402320		0	0	0.002367	78.95	0.00012464	2	1308.7	1.69307	190.761	0
493903422	flagellar motor protein MotA [Prevotella copri]	181.63	9.71	2	1	2	4	278	29.5772	7.02002
	A3	Sequence	# PSMs	# Proteins	# Protein Groups	Protein Group Accessions	Modifications	ΔCn	q-Value	PEP	IonScore	Exp Value	Charge	MH+ [Da]	ΔM [ppm]	RT [min]	# Missed Cleavages
	High	GTVANVVmASLNAYK	2	2	1	493903422	M8(Oxidation)	0	0	0.003664	73.06	0.000452593	2	1553.8	1.39201	136.957	0
	High	SmESGANASLKK	2	3	2	493903422;547926498	M2(Oxidation)	0	0	0.02442	73.02	0.000333789	3	1238.61	0.929063	8.70968	1
547519242	methylmalonyl-CoA mutase domain-containing protein [Dialister sp. CAG:486]	180.86	5.06	1	2	2	4	553	60.8768	6.20166
	A3	Sequence	# PSMs	# Proteins	# Protein Groups	Protein Group Accessions	Modifications	ΔCn	q-Value	PEP	IonScore	Exp Value	Charge	MH+ [Da]	ΔM [ppm]	RT [min]	# Missed Cleavages
	High	NLYTPLDLEGFDYER	2	1	1	547519242		0	0	0.0001319	92.67	2.83496e-06	2	1844.87	0.71889	180.232	0
	High	AYcTEGEIcGVLR	2	1	1	547519242	C3(Carbamidomethyl); C9(Carbamidomethyl)	0	0	0.01196	50.53	0.0256316	2	1527.69	0.447658	98.7687	0
547845678	acetate kinase [Prevotella sp. CAG:386]	180.8	6.53	154	1	2	5	398	43.578	5.8335
	A3	Sequence	# PSMs	# Proteins	# Protein Groups	Protein Group Accessions	Modifications	ΔCn	q-Value	PEP	IonScore	Exp Value	Charge	MH+ [Da]	ΔM [ppm]	RT [min]	# Missed Cleavages
	High	VVVVPTDEEIVIAR	3	14	2	490472489;547845678		0	0	0.004035	68.64	0.000617865	2	1538.88	1.29034	127.82	0
	High	VLVLNcGSSSIK	2	154	1	547845678	C6(Carbamidomethyl)	0	0	0.002275	64.2	0.00423818	2	1276.69	-0.0678374	76.8134	0
490465247	MULTISPECIES: 50S ribosomal protein L14 [Prevotella]	180	21.49	40	2	2	4	121	13.1452	9.99365
	A3	Sequence	# PSMs	# Proteins	# Protein Groups	Protein Group Accessions	Modifications	ΔCn	q-Value	PEP	IonScore	Exp Value	Charge	MH+ [Da]	ΔM [ppm]	RT [min]	# Missed Cleavages
	High	FDDNAcVLLNNAGEIR	3	40	1	490465247	C6(Carbamidomethyl)	0	0	0.0005953	74.92	0.000178077	2	1820.86	-0.267369	142.685	0
	Medium	LTVcDNSGAR	1	40	1	490465247	C4(Carbamidomethyl)	0	0.012	0.1774	59.58	0.0043562	2	1092.51	1.2439	30.7601	0
651420504	flagellar hook protein [Butyrivibrio sp. MB2005]	179.919	6.29	4	1	2	4	461	48.6544	5.64307
	A3	Sequence	# PSMs	# Proteins	# Protein Groups	Protein Group Accessions	Modifications	ΔCn	q-Value	PEP	IonScore	Exp Value	Charge	MH+ [Da]	ΔM [ppm]	RT [min]	# Missed Cleavages
	High	SSIQDEINQLTTEIDR	2	4	1	651420504		0	0	0.0001935	91.63	5.98784e-06	2	1861.92	0.794613	201.999	0
	High	AADDAAGLSISEK	2	9	4	505329351;547909007;651420504;652833140		0	0	0.002815	72.03	0.000454436	2	1247.61	0.909839	59.4532	0
545869141	PREDICTED: phospholipase A2, major isoenzyme isoform X2 [Sus scrofa]	178.94	11.11	10	1	1	4	117	13.0707	5.46533
	A3	Sequence	# PSMs	# Proteins	# Protein Groups	Protein Group Accessions	Modifications	ΔCn	q-Value	PEP	IonScore	Exp Value	Charge	MH+ [Da]	ΔM [ppm]	RT [min]	# Missed Cleavages
	High	NNAcEAFIcNcDR	4	10	1	545869141	C4(Carbamidomethyl); C9(Carbamidomethyl); C11(Carbamidomethyl)	0	0	0.004875	64.56	3.58519e-05	2	1643.64	0.767402	71.1652	0
517427280	Pyruvate-flavodoxin oxidoreductase [Blautia producta]	177.53	4.34	74	1	4	7	1176	127.43	5.46533
	A3	Sequence	# PSMs	# Proteins	# Protein Groups	Protein Group Accessions	Modifications	ΔCn	q-Value	PEP	IonScore	Exp Value	Charge	MH+ [Da]	ΔM [ppm]	RT [min]	# Missed Cleavages
	High	VPFINFFDGFR	2	44	5	556500360;495133760;517427280;496432341;492706897		0	0	0.001735	63.54	0.0036741	2	1358.69	1.62108	212.59	0
	High	INTILQSAFFK	1	3	1	517427280		0	0	0.004301	58.71	0.00789536	2	1281.72	0.904858	150.902	0
	High	TKEPGSLGEPLYLDVVAALK	2	8	2	517427280;547314875		0	0	0.0009618	53.2	0.0311126	3	2100.16	0.399868	190.918	1
	Medium	LITQLFGDR	2	88	5	556500360;503782988;495133760;517427280;547314875		0	0.015	0.1898	55.91	0.0264202	2	1062.6	0.817877	117.38	0
494847545	seryl-tRNA synthetase [Prevotella multisaccharivorax]	174.41	6.29	8	2	2	5	429	48.8919	5.87158
	A3	Sequence	# PSMs	# Proteins	# Protein Groups	Protein Group Accessions	Modifications	ΔCn	q-Value	PEP	IonScore	Exp Value	Charge	MH+ [Da]	ΔM [ppm]	RT [min]	# Missed Cleavages
	High	ALEAFFLDEAR	3	8	1	494847545		0	0	0.008105	72.32	0.000494158	2	1281.65	1.85431	155.589	0
	High	IVATILENNQTPEGIR	2	8	1	494847545		0	0	0.0006535	71.38	0.000573425	2	1767.96	0.890376	111.455	0
490479825	50S ribosomal protein L2 [Prevotella buccalis]	172.79	12.04	9	2	2	4	274	29.6507	10.6675
	A3	Sequence	# PSMs	# Proteins	# Protein Groups	Protein Group Accessions	Modifications	ΔCn	q-Value	PEP	IonScore	Exp Value	Charge	MH+ [Da]	ΔM [ppm]	RT [min]	# Missed Cleavages
	High	VIGTFEEITASVPEK	1	9	1	490479825		0	0	0.0004232	73.55	0.000515262	2	1619.85	1.17329	134.621	0
	High	ATVGSVGNSDHALEQSGK	3	25	1	490479825		0	0	0.0002783	64.67	0.00218418	2	1756.85	-0.135758	46.4874	0
651383482	hypothetical protein [Butyrivibrio sp. WCD3002]	171.537	2.79	2	1	1	3	537	59.1026	4.25928
	A3	Sequence	# PSMs	# Proteins	# Protein Groups	Protein Group Accessions	Modifications	ΔCn	q-Value	PEP	IonScore	Exp Value	Charge	MH+ [Da]	ΔM [ppm]	RT [min]	# Missed Cleavages
	High	DFNGGANTSSAAGFR	3	2	1	651383482		0	0	0.0001041	79.27	2.53585e-05	2	1471.66	-0.046099	71.297	0
547895078	sPFH domain/Band 7 family protein [Clostridium sp. CAG:964]	171.13	30.51	2	1	1	4	59	6.29237	5.94775
	A3	Sequence	# PSMs	# Proteins	# Protein Groups	Protein Group Accessions	Modifications	ΔCn	q-Value	PEP	IonScore	Exp Value	Charge	MH+ [Da]	ΔM [ppm]	RT [min]	# Missed Cleavages
	High	IIIPSEIQSLAGLATSVK	4	2	1	547895078		0	0	0.0001701	73.45	0.00011812	2	1840.08	2.35876	212.131	0
653148351	elongation factor Tu [Anaerovibrio lipolyticus]	170.96	6.33	3	1	2	4	395	43.102	5.08447
	A3	Sequence	# PSMs	# Proteins	# Protein Groups	Protein Group Accessions	Modifications	ΔCn	q-Value	PEP	IonScore	Exp Value	Charge	MH+ [Da]	ΔM [ppm]	RT [min]	# Missed Cleavages
	High	LLPSAQAGDNIGALLR	3	2	1	653148351		0	0	0.0006895	65.46	0.00156448	2	1608.91	1.76782	145.978	0
	Medium	TTLTAAITK	1	44	7	610626993;652832699;653148351;490988870;551041303;547831546;669228329		0	0.012	0.1732	53.49	0.0214806	2	919.546	0.502402	54.405	0
547843748	pyruvate phosphate dikinase [Prevotella sp. CAG:386]	170.854	3.64	4	1	2	8	906	99.8781	5.41455
	A3	Sequence	# PSMs	# Proteins	# Protein Groups	Protein Group Accessions	Modifications	ΔCn	q-Value	PEP	IonScore	Exp Value	Charge	MH+ [Da]	ΔM [ppm]	RT [min]	# Missed Cleavages
	High	IETSPEDLAGmNAAEGILTAR	3	4	1	547843748	M11(Oxidation)	0	0	0.001116	67.96	0.00127901	2	2175.06	0.424041	153.184	0
	High	GGmTSHAAVVAR	5	32	10	547200697;547455083;551018902;551032919;505329358;652830548;545418314;503245914;547843748;491357719	M3(Oxidation)	0	0	0.03253	57.41	0.0107799	3	1172.59	0.784442	10.1195	0
490503475	DNA-directed RNA polymerase subunit alpha [Prevotella oralis]	170.708	10.3	13	1	2	4	330	37.4754	5.0083
	A3	Sequence	# PSMs	# Proteins	# Protein Groups	Protein Group Accessions	Modifications	ΔCn	q-Value	PEP	IonScore	Exp Value	Charge	MH+ [Da]	ΔM [ppm]	RT [min]	# Missed Cleavages
	High	ILLSSLEGYAINTIR	3	13	1	490503475		0	0	2.176e-05	92.68	2.37266e-06	2	1662.95	1.60963	190.051	0
	High	FEFRPLEPGFGVTIGNALR	1	15	2	490503475;493903080		0	0	3.123e-05	52.24	0.0565031	3	2120.13	2.02842	187.706	0
547718374	dNA-directed RNA polymerase subunit beta' [Clostridium sp. CAG:242]	169.833	3.6	14	1	4	7	1196	133.278	7.32764
	A3	Sequence	# PSMs	# Proteins	# Protein Groups	Protein Group Accessions	Modifications	ΔCn	q-Value	PEP	IonScore	Exp Value	Charge	MH+ [Da]	ΔM [ppm]	RT [min]	# Missed Cleavages
	High	FATSDLNDLYR	3	40	4	671549729;547924425;547718374;555113569		0	0	0.001356	78.69	8.18727e-05	2	1314.63	1.20148	116.324	0
	High	LIELGAPDIIVR	2	8	1	547718374		0	0	0.02278	61.93	0.0011292	2	1308.79	1.47743	153.205	0
	High	LGIQAFEPILVEGR	1	22	2	547718374;555113569		0	0	0.001626	56.87	0.014158	2	1541.87	0.955649	175.948	0
	Low	APTLHR	1	40	4	671549729;547924425;547718374;555113569		0	0.376	0.8056	48.77	0.0388873	2	694.399	-0.159381	9.6477	0
503245914	pyruvate phosphate dikinase [Asticcacaulis excentricus]	169.431	2.93	2	1	2	7	887	96.6037	5.30029
	A3	Sequence	# PSMs	# Proteins	# Protein Groups	Protein Group Accessions	Modifications	ΔCn	q-Value	PEP	IonScore	Exp Value	Charge	MH+ [Da]	ΔM [ppm]	RT [min]	# Missed Cleavages
	High	GFGSVENPLLVSVR	2	2	1	503245914		0	0	0.003326	69.32	0.00115505	2	1473.81	2.31681	146.314	0
	High	GGmTSHAAVVAR	5	32	10	547200697;547455083;551018902;551032919;505329358;652830548;545418314;503245914;547843748;491357719	M3(Oxidation)	0	0	0.03253	57.41	0.0107799	3	1172.59	0.784442	10.1195	0
495177081	30S ribosomal protein S15 [Prevotella stercorea]	169.337	31.46	13	1	2	4	89	10.3935	10.0522
	A3	Sequence	# PSMs	# Proteins	# Protein Groups	Protein Group Accessions	Modifications	ΔCn	q-Value	PEP	IonScore	Exp Value	Charge	MH+ [Da]	ΔM [ppm]	RT [min]	# Missed Cleavages
	High	SNTDTGSAESQIALFSYR	3	6	1	495177081		0	0	0.000769	106.1	1.11865e-07	2	1946.91	1.01034	132.931	0
	High	KQEIFGQYGK	1	19	2	496453543;495177081		0	0	0.03119	56.21	0.0200991	2	1197.63	0.490431	51.0435	1
493900989	transketolase [Prevotella copri]	169.205	8.32	2	4	4	5	673	72.8043	5.36377
	A3	Sequence	# PSMs	# Proteins	# Protein Groups	Protein Group Accessions	Modifications	ΔCn	q-Value	PEP	IonScore	Exp Value	Charge	MH+ [Da]	ΔM [ppm]	RT [min]	# Missed Cleavages
	High	IYAYISDGAVEEEISQGVGR	2	2	1	493900989		0	0	0.0001949	76.16	0.000186966	2	2156.05	-1.40826	161.919	0
	High	INGNDVAQIR	1	2	1	493900989		0	0	0.01522	69.37	0.000767572	2	1099.59	1.21709	51.4607	0
	High	LAmENVETPTALIFSR	1	2	1	493900989	M3(Oxidation)	0	0	0.009248	64.41	0.00393465	2	1807.93	0.53718	148.703	0
	High	IAALmQVPVK	1	2	1	493900989	M5(Oxidation)	0	0	0.02748	54.39	0.0369849	2	1085.64	0.941202	71.0757	0
311244872	PREDICTED: creatine kinase U-type, mitochondrial isoformX2 [Sus scrofa]	169.188	9.13	1	3	3	7	416	46.9052	8.33838
	A3	Sequence	# PSMs	# Proteins	# Protein Groups	Protein Group Accessions	Modifications	ΔCn	q-Value	PEP	IonScore	Exp Value	Charge	MH+ [Da]	ΔM [ppm]	RT [min]	# Missed Cleavages
	High	LGYILTcPSNLGTGLR	2	1	1	311244872	C7(Carbamidomethyl)	0	0	0.0005236	65.92	0.00247823	2	1734.92	2.06274	143.505	0
	High	VVVDALSGLK	3	1	1	311244872		0	0	0.02455	56.81	0.0108658	2	1000.6	0.575033	98.9812	0
	High	LYPPSAEYPDLR	2	1	1	311244872		0	0	0.012	56	0.0235638	2	1420.71	0.336409	102.413	0
548256692	cell division protein FtsZ [Ruminococcus sp. CAG:353]	168.56	8.4	1	2	2	4	369	38.8248	4.76709
	A3	Sequence	# PSMs	# Proteins	# Protein Groups	Protein Group Accessions	Modifications	ΔCn	q-Value	PEP	IonScore	Exp Value	Charge	MH+ [Da]	ΔM [ppm]	RT [min]	# Missed Cleavages
	High	VVGVGGGGGNAVNR	3	1	1	548256692		0	0	0.0006776	77.26	0.000109671	2	1212.65	1.3214	37.0962	0
	High	QVISSPLLETSISGATR	1	1	1	548256692		0	0.001	0.04547	58.89	0.0128733	2	1758.96	-0.507952	132.474	0
491810962	50S ribosomal protein L4 [Ruminococcus lactaris]	168.3	7.77	17	1	1	3	206	22.8321	9.53955
	A3	Sequence	# PSMs	# Proteins	# Protein Groups	Protein Group Accessions	Modifications	ΔCn	q-Value	PEP	IonScore	Exp Value	Charge	MH+ [Da]	ΔM [ppm]	RT [min]	# Missed Cleavages
	High	SPQWTGGGVVFAPVPR	3	17	1	491810962		0	0	0.0002251	73.09	0.000449897	2	1654.87	1.15087	136.273	0
547759779	50S ribosomal protein L4 [Blautia sp. CAG:52]	167.913	7.84	35	1	1	3	204	22.5029	9.75928
	A3	Sequence	# PSMs	# Proteins	# Protein Groups	Protein Group Accessions	Modifications	ΔCn	q-Value	PEP	IonScore	Exp Value	Charge	MH+ [Da]	ΔM [ppm]	RT [min]	# Missed Cleavages
	High	APQWTGGGVVFAPVPR	3	35	1	547759779		0	0	0.0001671	72.35	0.000529851	2	1638.87	-0.454002	138.515	0
545418314	pyruvate, phosphate dikinase [Clostridiales bacterium oral taxon 876]	167.166	2.85	6	1	2	6	877	97.2923	5.2876
	A3	Sequence	# PSMs	# Proteins	# Protein Groups	Protein Group Accessions	Modifications	ΔCn	q-Value	PEP	IonScore	Exp Value	Charge	MH+ [Da]	ΔM [ppm]	RT [min]	# Missed Cleavages
	High	FGSVENPLLVSVR	1	6	1	545418314		0	0	0.007234	81.07	7.74066e-05	2	1416.79	0.676715	137.223	0
	High	GGmTSHAAVVAR	5	32	10	547200697;547455083;551018902;551032919;505329358;652830548;545418314;503245914;547843748;491357719	M3(Oxidation)	0	0	0.03253	57.41	0.0107799	3	1172.59	0.784442	10.1195	0
502249642	elongation factor Tu [Eubacterium rectale]	166.522	8.86	3	2	2	4	395	43.3827	5.17334
	A3	Sequence	# PSMs	# Proteins	# Protein Groups	Protein Group Accessions	Modifications	ΔCn	q-Value	PEP	IonScore	Exp Value	Charge	MH+ [Da]	ΔM [ppm]	RT [min]	# Missed Cleavages
	High	VAGNTATDFANIDKAPEER	3	5	1	502249642		0	0	3.333e-05	75.16	0.000233667	3	2018.98	1.14733	83.5008	1
	High	QLDEAQAGDNIGALLR	1	3	1	502249642		0	0	0.0001763	60.47	0.00889226	2	1683.86	-0.721873	136.145	0
567456559	hypothetical protein T231_01020, partial [Tannerella sp. oral taxon BU063 isolate Cell 6/7/9]	165.84	7.14	289	1	1	3	182	20.9593	6.52197
	A3	Sequence	# PSMs	# Proteins	# Protein Groups	Protein Group Accessions	Modifications	ΔCn	q-Value	PEP	IonScore	Exp Value	Charge	MH+ [Da]	ΔM [ppm]	RT [min]	# Missed Cleavages
	High	AFATNFNPEINIR	3	289	1	567456559		0	0	0.002672	77.51	0.000189614	2	1506.77	0.678532	129.958	0
547844832	50S ribosomal protein L25 [Prevotella sp. CAG:386]	164.513	21.67	3	3	3	6	203	21.9637	7.03467
	A3	Sequence	# PSMs	# Proteins	# Protein Groups	Protein Group Accessions	Modifications	ΔCn	q-Value	PEP	IonScore	Exp Value	Charge	MH+ [Da]	ΔM [ppm]	RT [min]	# Missed Cleavages
	High	VGDLSFEGLELATSK	2	3	1	547844832		0	0	0.0004362	61.21	0.00822405	2	1565.81	0.793926	158.602	0
	High	KDANGAPEALSFAVPFAELR	1	1	1	547844832		0	0	0.005918	55.84	0.028853	3	2103.09	2.12761	173.506	1
	Medium	LVGLAQGVR	3	3	1	547844832		0	0.012	0.1705	50.46	0.0172407	2	912.563	0.966318	63.3746	0
547844853	putative uncharacterized protein [Prevotella sp. CAG:386]	163.08	8.57	3	2	2	4	385	42.5015	9.23193
	A3	Sequence	# PSMs	# Proteins	# Protein Groups	Protein Group Accessions	Modifications	ΔCn	q-Value	PEP	IonScore	Exp Value	Charge	MH+ [Da]	ΔM [ppm]	RT [min]	# Missed Cleavages
	High	YVKPATATNLQPTVLFR	2	6	1	547844853		0	0	0.0002972	65.41	0.00149397	2	1919.08	0.19993	113.069	0
	High	DQNEIDGLNSQINSLR	2	1	1	547844853		0	0	0.0002856	58.28	0.0103474	2	1815.88	-1.47616	133.851	0
46242583	surface layer protein [Lactobacillus gallinarum]	163.03	3.87	4	1	1	3	310	33.0094	7.98682
	A3	Sequence	# PSMs	# Proteins	# Protein Groups	Protein Group Accessions	Modifications	ΔCn	q-Value	PEP	IonScore	Exp Value	Charge	MH+ [Da]	ΔM [ppm]	RT [min]	# Missed Cleavages
	High	SFTFNLTATSPK	3	4	1	46242583		0	0	0.003734	85.88	1.97458e-05	2	1313.67	0.364295	118.23	0
655521684	50S ribosomal protein L5 [Prevotella sp. P6B4]	162.5	8.7	4	3	3	4	184	20.8212	9.56885
	A3	Sequence	# PSMs	# Proteins	# Protein Groups	Protein Group Accessions	Modifications	ΔCn	q-Value	PEP	IonScore	Exp Value	Charge	MH+ [Da]	ΔM [ppm]	RT [min]	# Missed Cleavages
	High	IVVNQGLGDATQDKK	1	4	1	655521684		0	0	0.003489	63.09	0.00513779	2	1585.86	1.18519	49.0332	1
	High	IVVNQGLGDATQDK	2	4	1	655521684		0	0	0.001647	57.84	0.0160016	2	1457.76	-0.385913	67.3522	0
	High	KIVVNQGLGDATQDKK	1	4	1	655521684		0	0	0.002819	52.41	0.0448038	3	1713.95	0.483795	43.9017	2
311267693	PREDICTED: eosinophil peroxidase [Sus scrofa]	162.35	6.15	1	3	4	5	715	80.7394	10.0669
	A3	Sequence	# PSMs	# Proteins	# Protein Groups	Protein Group Accessions	Modifications	ΔCn	q-Value	PEP	IonScore	Exp Value	Charge	MH+ [Da]	ΔM [ppm]	RT [min]	# Missed Cleavages
	High	VGPLLAcLFEK	1	1	1	311267693	C7(Carbamidomethyl)	0	0	0.002314	72.72	0.000552304	2	1246.69	-0.0211232	168.8	0
	High	IVcDNTGITTVPR	2	1	1	311267693	C3(Carbamidomethyl)	0	0	0.0003591	66.62	0.00222682	2	1445.74	1.68282	70.3923	0
	High	IGLDLAALNmQR	1	1	1	311267693	M10(Oxidation)	0	0.001	0.04641	57.97	0.0183436	2	1330.72	1.24141	132.565	0
	Low	AVSNQIVR	1	1	1	311267693		0	0.108	0.4536	54.09	0.0358967	2	886.512	1.25546	27.9366	0
545836395	PREDICTED: tetraspanin 1 isoform X1 [Sus scrofa]	162.333	5.81	1	1	1	3	241	26.2741	5.23682
	A3	Sequence	# PSMs	# Proteins	# Protein Groups	Protein Group Accessions	Modifications	ΔCn	q-Value	PEP	IonScore	Exp Value	Charge	MH+ [Da]	ΔM [ppm]	RT [min]	# Missed Cleavages
	High	TVQGcFNQLLYDIR	3	1	1	545836395	C5(Carbamidomethyl)	0	0	0.0001825	77.63	0.000147767	2	1726.86	0.580915	174.222	0
441477587	IgG heavy chain precursor [Sus scrofa]	161.19	6.55	1	2	2	4	473	52.1781	6.63916
	A3	Sequence	# PSMs	# Proteins	# Protein Groups	Protein Group Accessions	Modifications	ΔCn	q-Value	PEP	IonScore	Exp Value	Charge	MH+ [Da]	ΔM [ppm]	RT [min]	# Missed Cleavages
	High	DNSQNTAYLQmNSLR	2	112	1	441477587	M11(Oxidation)	0	0	0.0185	67.85	0.000555282	2	1770.81	1.2795	75.1953	0
	High	VVESGGGLVQPGGSLR	2	1	1	441477587		0	0	0.004014	58.06	0.0129462	2	1511.82	1.50321	76.5549	0
547556524	ompA family protein [Prevotella sp. CAG:604]	161.02	14.14	1	1	3	5	382	42.2663	7.62061
	A3	Sequence	# PSMs	# Proteins	# Protein Groups	Protein Group Accessions	Modifications	ΔCn	q-Value	PEP	IonScore	Exp Value	Charge	MH+ [Da]	ΔM [ppm]	RT [min]	# Missed Cleavages
	High	SNITTQANGGVDELSPISFNR	3	1	1	547556524		0	0	0.005357	74.89	0.000295483	2	2220.09	1.73591	137.332	0
	High	LLVNGYADSATGTPAINQK	1	2	2	547926574;547556524		0	0	8.394e-05	69.1	0.00133472	2	1933.01	1.32605	99.7621	0
	High	VWNVIPFIGGGIGR	1	2	2	547926574;547556524		0	0	0.008154	53.57	0.0325316	3	1484.84	0.8313	200.173	0
490471231	cell envelope biogenesis protein TonB [Prevotella buccae]	160.803	4.74	27	1	1	3	274	30.2063	9.5542
	A3	Sequence	# PSMs	# Proteins	# Protein Groups	Protein Group Accessions	Modifications	ΔCn	q-Value	PEP	IonScore	Exp Value	Charge	MH+ [Da]	ΔM [ppm]	RT [min]	# Missed Cleavages
	High	YPVVAQENGVQGR	3	27	1	490471231		0	0	3.188e-05	91.81	6.74246e-06	2	1416.72	0.953984	55.7329	0
491932235	MULTISPECIES: ketol-acid reductoisomerase [Bacteroides]	158.205	8.07	14	1	2	6	347	38.0401	5.10986
	A3	Sequence	# PSMs	# Proteins	# Protein Groups	Protein Group Accessions	Modifications	ΔCn	q-Value	PEP	IonScore	Exp Value	Charge	MH+ [Da]	ΔM [ppm]	RT [min]	# Missed Cleavages
	High	TGNEAQISIDSNSKPDYR	1	14	1	491932235		0	0	0.0005813	60.33	0.00550829	3	1994.94	1.42749	63.1399	0
	High	EATSDLTGER	5	20	2	491932235;547650414		0	0.001	0.0584	63.95	0.00146492	2	1078.5	0.778324	33.5488	0
547846033	30S ribosomal protein S16 [Prevotella sp. CAG:386]	158.19	19.55	3	1	2	4	179	19.3411	9.1001
	A3	Sequence	# PSMs	# Proteins	# Protein Groups	Protein Group Accessions	Modifications	ΔCn	q-Value	PEP	IonScore	Exp Value	Charge	MH+ [Da]	ΔM [ppm]	RT [min]	# Missed Cleavages
	High	ALYWVETGAQPTDTVR	3	30	3	495724194;547846033;493903308		0	0	0.001041	64.69	0.00337059	2	1806.9	0.667779	121.118	0
	High	IGTFNPNTNPATVDLNFDR	1	3	1	547846033		0	0.002	0.06751	57.81	0.0141914	2	2106.03	3.49805	147.607	0
283485958	60 kDa chaperonin [uncultured bacterium]	157.09	15.76	2	1	2	5	184	19.6103	4.70361
	A3	Sequence	# PSMs	# Proteins	# Protein Groups	Protein Group Accessions	Modifications	ΔCn	q-Value	PEP	IonScore	Exp Value	Charge	MH+ [Da]	ΔM [ppm]	RT [min]	# Missed Cleavages
	High	VGTVSSADESVGK	2	2	1	283485958		0	0	0.004463	60.09	0.00854262	2	1235.61	2.40867	30.6231	0
	High	TAETYSEVVEGmQFDR	3	8	3	38327300;548208567;283485958	M12(Oxidation)	0	0	0.02298	49.23	0.0164126	2	1877.82	-0.105024	102.188	0
490470629	MULTISPECIES: 30S ribosomal protein S2 [Prevotella]	156.317	10.47	2	2	2	3	277	30.4461	8.57275
	A3	Sequence	# PSMs	# Proteins	# Protein Groups	Protein Group Accessions	Modifications	ΔCn	q-Value	PEP	IonScore	Exp Value	Charge	MH+ [Da]	ΔM [ppm]	RT [min]	# Missed Cleavages
	High	LGIPVFGIVDTNSNPK	1	2	1	490470629		0	0	0.0003847	86.06	2.33332e-05	2	1670.91	1.25463	167.81	0
	High	WPGGmLTNFPTIR	2	2	1	490470629	M5(Oxidation)	0	0.003	0.0935	64.66	0.00333753	2	1505.76	1.28336	148.724	0
496436870	C4-dicarboxylate ABC transporter substrate-binding protein [Phascolarctobacterium succinatutens]	156.077	4.64	2	1	1	3	323	33.7785	8.93896
	A3	Sequence	# PSMs	# Proteins	# Protein Groups	Protein Group Accessions	Modifications	ΔCn	q-Value	PEP	IonScore	Exp Value	Charge	MH+ [Da]	ΔM [ppm]	RT [min]	# Missed Cleavages
	High	IAVGAAGSGTEANAR	3	2	1	496436870		0	0	0.0006923	76.82	0.000215797	2	1344.69	1.3556	40.6549	0
497670817	30S ribosomal protein S10 [Ruminococcus flavefaciens]	155.94	17.31	6	1	1	3	104	11.5863	9.59814
	A3	Sequence	# PSMs	# Proteins	# Protein Groups	Protein Group Accessions	Modifications	ΔCn	q-Value	PEP	IonScore	Exp Value	Charge	MH+ [Da]	ΔM [ppm]	RT [min]	# Missed Cleavages
	High	VSGPIPLPTDKEVVTILR	3	6	1	497670817		0	0	6.657e-05	71.41	0.000114447	3	1934.13	1.34865	156.424	1
547850668	glutamate dehydrogenase [Faecalibacterium sp. CAG:82]	155.82	8.89	1	1	3	7	450	48.8471	5.96045
	A3	Sequence	# PSMs	# Proteins	# Protein Groups	Protein Group Accessions	Modifications	ΔCn	q-Value	PEP	IonScore	Exp Value	Charge	MH+ [Da]	ΔM [ppm]	RT [min]	# Missed Cleavages
	High	AANAGGVATSGLEmSQNSER	3	2	2	548303656;547850668	M14(Oxidation)	0	0	0.005496	69.5	0.000318642	2	1965.9	0.966903	59.0927	0
	High	FLGFEQTFK	3	7	3	547207595;494846392;547850668		0	0	0.03653	56.32	0.0222111	2	1116.57	0.84236	132.846	0
	High	IQFNSAIGPYK	1	12	1	547850668		0	0	0.01434	54.73	0.0278243	2	1237.66	1.32184	97.643	0
505111256	ribosomal protein S5, bacterial/organelle type [Prevotella dentalis]	155.227	13.69	7	2	2	6	168	17.1894	10.0376
	A3	Sequence	# PSMs	# Proteins	# Protein Groups	Protein Group Accessions	Modifications	ΔCn	q-Value	PEP	IonScore	Exp Value	Charge	MH+ [Da]	ΔM [ppm]	RT [min]	# Missed Cleavages
	High	VLLKPAAAGTGLK	3	7	1	505111256		0	0	0.003234	64.03	0.000476002	3	1238.79	2.15531	52.9778	0
	High	AGEVTAAIAK	3	7	1	505111256		0	0.001	0.06233	53.34	0.045526	2	930.526	0.359119	34.3241	0
547745343	aTP synthase subunit beta [Prevotella sp. CAG:520]	154.952	5.19	99	2	2	4	443	48.2197	5.22412
	A3	Sequence	# PSMs	# Proteins	# Protein Groups	Protein Group Accessions	Modifications	ΔCn	q-Value	PEP	IonScore	Exp Value	Charge	MH+ [Da]	ΔM [ppm]	RT [min]	# Missed Cleavages
	High	FTQAGSEVSALLGR	3	99	1	547745343		0	0	4.846e-05	88.61	1.56973e-05	2	1435.76	1.21442	127.452	0
	High	ILDPLIVGK	1	94	1	547745343		0	0.008	0.1452	46.91	0.0122895	2	967.62	1.44938	111.307	0
548208567	60 kDa chaperonin [Ruminococcus sp. CAG:403]	153.418	6.64	2	2	3	7	542	57.3581	5.05908
	A3	Sequence	# PSMs	# Proteins	# Protein Groups	Protein Group Accessions	Modifications	ΔCn	q-Value	PEP	IonScore	Exp Value	Charge	MH+ [Da]	ΔM [ppm]	RT [min]	# Missed Cleavages
	High	VGAATEVEmK	2	3	1	548208567	M9(Oxidation)	0	0	0.01351	64.71	0.00282636	2	1050.51	0.641139	22.8825	0
	High	VATVSSADEK	2	2	1	548208567		0	0	0.03949	62.71	0.00476302	2	1006.51	1.20611	12.6064	0
	High	TAETYSEVVEGmQFDR	3	8	3	38327300;548208567;283485958	M12(Oxidation)	0	0	0.02298	49.23	0.0164126	2	1877.82	-0.105024	102.188	0
545590533	methylmalonyl-CoA mutase [Phascolarctobacterium succinatutens]	152.13	4.92	2	2	2	4	549	60.5298	5.88428
	A3	Sequence	# PSMs	# Proteins	# Protein Groups	Protein Group Accessions	Modifications	ΔCn	q-Value	PEP	IonScore	Exp Value	Charge	MH+ [Da]	ΔM [ppm]	RT [min]	# Missed Cleavages
	High	NVPLWNTISISGYHIR	3	2	1	545590533		0	0	8.258e-05	74.03	0.000379613	3	1870	1.23608	160.278	0
	High	AGLDVDAFAGR	1	2	1	545590533		0.0286	0	0.0334	67.77	0.00158467	2	1091.55	0.736956	105.497	0
495648916	DNA-directed RNA polymerase subunit beta [Coprococcus comes]	150.947	4.93	65	1	4	7	892	100.45	5.09717
	A3	Sequence	# PSMs	# Proteins	# Protein Groups	Protein Group Accessions	Modifications	ΔCn	q-Value	PEP	IonScore	Exp Value	Charge	MH+ [Da]	ΔM [ppm]	RT [min]	# Missed Cleavages
	High	AVGELLQNQYR	3	104	2	548177106;495648916		0	0	0.009528	72.15	0.000730655	2	1290.68	-0.110066	82.9335	0
	High	INEYGFIEAPYR	1	54	1	495648916		0	0	0.00435	65.06	0.00204228	2	1471.72	0.632238	124.98	0
	High	GETELTAEER	2	113	2	548177106;495648916		0	0.003	0.08533	51.38	0.0264788	2	1134.53	-0.529122	36.604	0
	High	LSALGPGGLSR	1	121	3	548177106;495648916;496097461		0	0.005	0.1167	53.97	0.0217883	2	1027.59	0.70676	72.9801	0
655534446	glutamate dehydrogenase [Prevotella ruminicola]	150.94	5.62	1	1	2	4	445	48.9006	5.93506
	A3	Sequence	# PSMs	# Proteins	# Protein Groups	Protein Group Accessions	Modifications	ΔCn	q-Value	PEP	IonScore	Exp Value	Charge	MH+ [Da]	ΔM [ppm]	RT [min]	# Missed Cleavages
	High	VLISGSGNVAQYATEK	3	1	1	655534446		0	0	0.0005633	75.75	0.000276074	2	1636.86	1.80954	92.614	0
	High	FLAFEQTFK	1	23	3	490506512;655534446;546377895		0	0.002	0.068	56.53	0.0225507	2	1130.59	1.02575	125.37	0
496120253	glyceraldehyde 3-phosphate dehydrogenase [Glaciecola lipolytica]	150.384	9.37	2	1	3	5	331	35.1038	5.14795
	A3	Sequence	# PSMs	# Proteins	# Protein Groups	Protein Group Accessions	Modifications	ΔCn	q-Value	PEP	IonScore	Exp Value	Charge	MH+ [Da]	ΔM [ppm]	RT [min]	# Missed Cleavages
	High	VVSWYDNEIGYSNK	2	10	7	496120253;547259338;493297286;495896373;517170977;546998158;548263954		0	0	0.001666	60.3	0.0038326	2	1673.78	0.404054	114.003	0
	High	IGINGFGR	2	115	6	491170005;655903943;496120253;546913726;547259338;493297286		0	0.007	0.1284	67.03	0.00118151	2	833.464	1.63014	76.755	0
	Medium	KVVLSAPSK	1	8	1	496120253		0	0.012	0.1745	51.41	0.0331553	2	928.584	1.30044	22.0132	1
547228185	putative outer membrane protein [Prevotella sp. CAG:1185]	150.37	4.48	2	1	1	3	335	36.929	4.91943
	A3	Sequence	# PSMs	# Proteins	# Protein Groups	Protein Group Accessions	Modifications	ΔCn	q-Value	PEP	IonScore	Exp Value	Charge	MH+ [Da]	ΔM [ppm]	RT [min]	# Missed Cleavages
	High	VEYTGDYNADGTPTR	3	2	1	547228185		0	0	0.004216	69.22	0.000190719	2	1658.73	0.646867	58.3565	0
496269266	acyl-CoA dehydrogenase [Ruminococcaceae bacterium D16]	150.13	6.58	9	1	2	5	380	41.7796	6.26514
	A3	Sequence	# PSMs	# Proteins	# Protein Groups	Protein Group Accessions	Modifications	ΔCn	q-Value	PEP	IonScore	Exp Value	Charge	MH+ [Da]	ΔM [ppm]	RT [min]	# Missed Cleavages
	High	LFAAEAASDVTR	2	7	1	496269266		0	0	0.008239	68.06	0.00153984	2	1250.64	1.0813	84.8873	0
	High	ITEIYEGTSEVQR	3	13	2	496269266;547313701		0	0	0.0002047	62.02	0.0046954	2	1524.75	-0.724061	73.7002	0
493932642	MULTISPECIES: fucose isomerase [Clostridiales]	148.976	7.09	9	1	3	7	494	53.973	5.23682
	A3	Sequence	# PSMs	# Proteins	# Protein Groups	Protein Group Accessions	Modifications	ΔCn	q-Value	PEP	IonScore	Exp Value	Charge	MH+ [Da]	ΔM [ppm]	RT [min]	# Missed Cleavages
	High	LLENGGEPDFTR	3	1	1	493932642		0	0	0.01424	65.6	0.00168232	2	1347.65	0.714964	85.9017	0
	High	SFGGIGIFAIPEmGR	2	9	3	493323864;547883559;493932642	M13(Oxidation)	0	0	0.005044	54.67	0.0294919	2	1567.79	0.495577	174.297	0
	Medium	LGIIAVSR	2	18	5	493323864;547883559;551043696;655536315;493932642		0	0.047	0.3064	59.68	0.00707851	2	828.531	1.45845	77.0967	0
491357719	pyruvate, phosphate dikinase [Clostridium celatum]	148.869	2.97	1	1	2	6	876	97.1382	5.24951
	A3	Sequence	# PSMs	# Proteins	# Protein Groups	Protein Group Accessions	Modifications	ΔCn	q-Value	PEP	IonScore	Exp Value	Charge	MH+ [Da]	ΔM [ppm]	RT [min]	# Missed Cleavages
	High	EFGSNTNPLLVSVR	1	1	1	491357719		0	0	0.01693	57.8	0.0197957	2	1532.81	0.0855061	131.177	0
	High	GGmTSHAAVVAR	5	32	10	547200697;547455083;551018902;551032919;505329358;652830548;545418314;503245914;547843748;491357719	M3(Oxidation)	0	0	0.03253	57.41	0.0107799	3	1172.59	0.784442	10.1195	0
497438160	50S ribosomal protein L11 [Prevotella sp. oral taxon 473]	148.77	17.24	2	1	2	4	145	15.5112	9.59814
	A3	Sequence	# PSMs	# Proteins	# Protein Groups	Protein Group Accessions	Modifications	ΔCn	q-Value	PEP	IonScore	Exp Value	Charge	MH+ [Da]	ΔM [ppm]	RT [min]	# Missed Cleavages
	High	VLPVVITYYTDK	3	18	1	497438160		0	0	0.002139	60.56	0.00484847	2	1410.79	0.749034	140.891	0
	High	TPPVAIQLLEAAK	1	3	2	497438160;548262582		0	0	0.001117	50.06	0.0214718	2	1350.8	0.933771	155.863	0
502249850	DNA-directed RNA polymerase subunit alpha [Eubacterium rectale]	148.68	7.84	14	2	2	4	319	35.3241	4.58936
	A3	Sequence	# PSMs	# Proteins	# Protein Groups	Protein Group Accessions	Modifications	ΔCn	q-Value	PEP	IonScore	Exp Value	Charge	MH+ [Da]	ΔM [ppm]	RT [min]	# Missed Cleavages
	High	IEIAEISEDKTYGR	2	2	1	502249850		0	0	0.005669	78.95	0.000123429	3	1623.82	-1.8217	88.6351	1
	High	GYGTTLGNSLR	2	14	1	502249850		0	0.001	0.06036	55.4	0.0236059	2	1138.59	1.16116	68.4007	0
493900675	phosphoglycerate kinase [Prevotella copri]	148.449	11.33	4	3	4	6	415	43.8555	5.70654
	A3	Sequence	# PSMs	# Proteins	# Protein Groups	Protein Group Accessions	Modifications	ΔCn	q-Value	PEP	IonScore	Exp Value	Charge	MH+ [Da]	ΔM [ppm]	RT [min]	# Missed Cleavages
	High	VDFNVPLDENGNVTDDTR	3	6	1	493900675		0	0	1.509e-05	54.85	0.0107178	2	2019.93	0.0412927	128.664	0
	High	AIADAIAEATK	1	4	1	493900675		0	0	0.01574	54.36	0.0381027	2	1073.58	0.119789	93.2888	0
	High	AVDAVLGNIK	1	4	1	493900675		0	0.001	0.04825	57.74	0.00927911	2	999.584	0.956247	83.7686	0
	Low	KAFAAAIK	1	6	1	493900675		0	0.58	0.957	56.63	0.00439798	2	819.509	0.848938	20.5651	1
4501885	actin, cytoplasmic 1 [Homo sapiens]	147.74	12.53	3	3	3	4	375	41.7097	5.47803
	A3	Sequence	# PSMs	# Proteins	# Protein Groups	Protein Group Accessions	Modifications	ΔCn	q-Value	PEP	IonScore	Exp Value	Charge	MH+ [Da]	ΔM [ppm]	RT [min]	# Missed Cleavages
	High	AGFAGDDAPR	1	3	1	4501885		0	0	0.02053	68.09	0.000540386	2	976.449	0.68709	39.0486	0
	High	SYELPDGQVITIGNER	2	3	1	4501885		0	0	0.003805	55.48	0.0257691	2	1790.89	0.286088	146.739	0
	High	DLYANTVLSGGTTmYPGIADR	1	3	1	4501885	M14(Oxidation)	0	0.001	0.0588	51.51	0.047538	2	2231.07	1.54216	150.819	0
548229976	30S ribosomal protein S19 [Roseburia sp. CAG:303]	147.497	19.57	1	1	1	3	92	10.3735	10.3306
	A3	Sequence	# PSMs	# Proteins	# Protein Groups	Protein Group Accessions	Modifications	ΔCn	q-Value	PEP	IonScore	Exp Value	Charge	MH+ [Da]	ΔM [ppm]	RT [min]	# Missed Cleavages
	High	STIFPMMVGHTIAVHDGR	3	1	1	548229976		0	0	0.0005972	68.86	0.00124374	3	1968.99	7.69535	157.677	0
547560896	putative uncharacterized protein [Prevotella sp. CAG:604]	146.24	7.55	2	1	1	2	212	23.8531	9.18799
	A3	Sequence	# PSMs	# Proteins	# Protein Groups	Protein Group Accessions	Modifications	ΔCn	q-Value	PEP	IonScore	Exp Value	Charge	MH+ [Da]	ΔM [ppm]	RT [min]	# Missed Cleavages
	High	DQSEIDGLNSQINNLR	2	2	1	547560896		0	0	9.349e-05	86.53	1.67575e-05	2	1815.89	4.23783	130.364	0
547883559	l-fucose isomerase related protein [Oscillibacter sp. CAG:155]	146.171	7.57	9	1	3	7	489	53.6607	5.09717
	A3	Sequence	# PSMs	# Proteins	# Protein Groups	Protein Group Accessions	Modifications	ΔCn	q-Value	PEP	IonScore	Exp Value	Charge	MH+ [Da]	ΔM [ppm]	RT [min]	# Missed Cleavages
	High	AYVAEGEVLPVATR	3	1	1	547883559		0	0	0.02936	69.7	0.00121282	2	1474.79	-1.16195	100.054	0
	High	SFGGIGIFAIPEmGR	2	9	3	493323864;547883559;493932642	M13(Oxidation)	0	0	0.005044	54.67	0.0294919	2	1567.79	0.495577	174.297	0
	Medium	LGIIAVSR	2	18	5	493323864;547883559;551043696;655536315;493932642		0	0.047	0.3064	59.68	0.00707851	2	828.531	1.45845	77.0967	0
494130211	methylmalonyl-CoA carboxyltransferase [Dialister invisus]	146.101	6.29	5	2	2	4	509	55.1136	5.65576
	A3	Sequence	# PSMs	# Proteins	# Protein Groups	Protein Group Accessions	Modifications	ΔCn	q-Value	PEP	IonScore	Exp Value	Charge	MH+ [Da]	ΔM [ppm]	RT [min]	# Missed Cleavages
	High	DLPGEGVVTGYGTVDGR	3	5	1	494130211		0	0	0.000257	81.1	5.60264e-05	2	1691.82	0.615465	124.098	0
	High	VGAPcVGLNDSGGAR	1	5	1	494130211	C5(Carbamidomethyl)	0	0	0.0006426	64.58	0.00191706	2	1429.69	0.615188	66.9118	0
497005254	TonB-linked outer membrane protein [Prevotella sp. oral taxon 306]	146.05	1.72	14	1	1	2	1049	114.834	7.44482
	A3	Sequence	# PSMs	# Proteins	# Protein Groups	Protein Group Accessions	Modifications	ΔCn	q-Value	PEP	IonScore	Exp Value	Charge	MH+ [Da]	ΔM [ppm]	RT [min]	# Missed Cleavages
	High	VAGLVVQNTAGGASGSTR	2	14	1	497005254		0	0	1.746e-05	94.63	3.80648e-06	2	1644.87	0.544645	62.543	0
493909760	glutamate dehydrogenase [Roseburia intestinalis]	145.561	11.5	12	1	3	7	452	48.8668	5.38916
	A3	Sequence	# PSMs	# Proteins	# Protein Groups	Protein Group Accessions	Modifications	ΔCn	q-Value	PEP	IonScore	Exp Value	Charge	MH+ [Da]	ΔM [ppm]	RT [min]	# Missed Cleavages
	High	YIGADVDVPAGDIGTGAR	3	12	1	493909760		0	0	5.486e-05	75.58	0.000253493	2	1746.87	1.37982	111.043	0
	High	VPWVDDNGQVQVNR	3	14	2	493909760;653217638		0	0	0.0006469	56.87	0.0173266	2	1625.81	1.36803	102.701	0
	High	AANAGGVATSALEmSQNSER	1	14	2	493909760;653217638	M14(Oxidation)	0	0.001	0.04609	52.68	0.0209114	2	1979.91	2.67375	74.195	0
546377895	glutamate dehydrogenase [Prevotella sp. CAG:1058]	145.213	9.23	1	2	3	5	444	49.1729	7.18115
	A3	Sequence	# PSMs	# Proteins	# Protein Groups	Protein Group Accessions	Modifications	ΔCn	q-Value	PEP	IonScore	Exp Value	Charge	MH+ [Da]	ΔM [ppm]	RT [min]	# Missed Cleavages
	High	AANAGGVAVSGLEmSQNSER	3	1	1	546377895	M14(Oxidation)	0	0	0.01646	67.56	0.000783134	2	1963.92	0.601025	73.946	0
	High	LTHEWSGVLTGK	1	1	1	546377895		0	0	0.003184	55.5	0.023968	3	1327.7	1.74939	79.0844	0
	High	FLAFEQTFK	1	23	3	490506512;655534446;546377895		0	0.002	0.068	56.53	0.0225507	2	1130.59	1.02575	125.37	0
504659075	glutamate dehydrogenase [Propionibacterium propionicum]	144.827	4.49	1	1	1	6	445	48.2952	5.45264
	A3	Sequence	# PSMs	# Proteins	# Protein Groups	Protein Group Accessions	Modifications	ΔCn	q-Value	PEP	IonScore	Exp Value	Charge	MH+ [Da]	ΔM [ppm]	RT [min]	# Missed Cleavages
	High	AANAGGVATSGLEMQQNAmR	6	1	1	504659075	M19(Oxidation)	0	0	0.04073	58	0.00432961	2	1992.91	-8.53982	63.4074	0
547308757	formaldehyde transketolase [Bacteroides sp. CAG:702]	144.7	3.73	7	1	2	4	670	72.6022	5.69385
	A3	Sequence	# PSMs	# Proteins	# Protein Groups	Protein Group Accessions	Modifications	ΔCn	q-Value	PEP	IonScore	Exp Value	Charge	MH+ [Da]	ΔM [ppm]	RT [min]	# Missed Cleavages
	High	IWGLESFGFSAPYK	2	7	1	547308757		0	0	0.000514	80.68	7.42608e-05	2	1601.8	1.25245	197.604	0
	High	IVSVPSEGLFR	2	8	2	547308757;546364732		0	0	0.03439	67.2	0.00189674	2	1203.67	0.409042	118.016	0
547256021	putative immunoreactive antigen PG33 [Prevotella sp. CAG:1092]	144.453	11.99	1	2	2	3	392	42.6357	9.05615
	A3	Sequence	# PSMs	# Proteins	# Protein Groups	Protein Group Accessions	Modifications	ΔCn	q-Value	PEP	IonScore	Exp Value	Charge	MH+ [Da]	ΔM [ppm]	RT [min]	# Missed Cleavages
	High	ALSQSQIDALNAQLNDANSENTR	2	1	1	547256021		0	0	1.921e-06	66.5	0.00158646	2	2473.19	0.19846	122.983	0
	High	LAVTGYADGATGSAAYNQTLSEKR	1	1	1	547256021		0	0	0.0002678	54.95	0.0284542	3	2444.2	-0.152249	95.6022	1
350590321	PREDICTED: keratin, type I cytoskeletal 14-like isoformX1 [Sus scrofa]	144.41	4.65	2	1	2	5	473	51.5764	5.10986
	A3	Sequence	# PSMs	# Proteins	# Protein Groups	Protein Group Accessions	Modifications	ΔCn	q-Value	PEP	IonScore	Exp Value	Charge	MH+ [Da]	ΔM [ppm]	RT [min]	# Missed Cleavages
	High	EVATNSELVQSGK	2	2	1	350590321		0	0	0.002836	54.93	0.0296136	2	1361.69	0.956824	45.6585	0
	High	VTmQNLNDR	3	4	2	545858131;350590321	M3(Oxidation)	0	0.002	0.06374	69.68	0.000600845	2	1106.53	2.63879	18.5202	0
669228329	elongation factor Tu [Schleiferia thermophila str. Yellowstone]	144.08	5.82	2	1	2	4	395	43.5705	5.64307
	A3	Sequence	# PSMs	# Proteins	# Protein Groups	Protein Group Accessions	Modifications	ΔCn	q-Value	PEP	IonScore	Exp Value	Charge	MH+ [Da]	ΔM [ppm]	RT [min]	# Missed Cleavages
	High	DFDSIDNAPEEKER	3	1	1	669228329		0	0	0.0003103	68.06	0.000295302	2	1664.74	-0.663269	82.2652	1
	Medium	TTLTAAITK	1	44	7	610626993;652832699;653148351;490988870;551041303;547831546;669228329		0	0.012	0.1732	53.49	0.0214806	2	919.546	0.502402	54.405	0
548257676	pilus retraction protein PilT [Ruminococcus sp. CAG:353]	143.227	3.75	1	1	1	3	373	41.5704	6.53662
	A3	Sequence	# PSMs	# Proteins	# Protein Groups	Protein Group Accessions	Modifications	ΔCn	q-Value	PEP	IonScore	Exp Value	Charge	MH+ [Da]	ΔM [ppm]	RT [min]	# Missed Cleavages
	High	VAALEILNATDSIK	3	1	1	548257676		0	0	0.0002228	89.24	1.02254e-05	2	1457.82	2.03105	149.874	0
496521523	methylmalonyl-CoA carboxyltransferase [Prevotella sp. oral taxon 317]	142.05	3.26	3	1	1	3	521	56.8423	5.94775
	A3	Sequence	# PSMs	# Proteins	# Protein Groups	Protein Group Accessions	Modifications	ΔCn	q-Value	PEP	IonScore	Exp Value	Charge	MH+ [Da]	ΔM [ppm]	RT [min]	# Missed Cleavages
	High	IQEGINALAGYGEIFER	3	3	1	496521523		0	0	0.0001145	82.73	5.53511e-05	2	1879.95	-1.52522	176.122	0
496269268	electron transfer protein subunit alpha [Ruminococcaceae bacterium D16]	140.04	4.49	2	1	1	4	379	40.5656	5.59229
	A3	Sequence	# PSMs	# Proteins	# Protein Groups	Protein Group Accessions	Modifications	ΔCn	q-Value	PEP	IonScore	Exp Value	Charge	MH+ [Da]	ΔM [ppm]	RT [min]	# Missed Cleavages
	High	LAEELAEVLGGVVGGSR	4	2	1	496269268		0	0	0.002689	68.16	0.00146226	3	1655.9	1.18865	200.302	0
492435085	putative S-layer y domain protein, partial [Mitsuokella multacida]	139.997	5.47	12	1	1	3	274	30.2669	6.12549
	A3	Sequence	# PSMs	# Proteins	# Protein Groups	Protein Group Accessions	Modifications	ΔCn	q-Value	PEP	IonScore	Exp Value	Charge	MH+ [Da]	ΔM [ppm]	RT [min]	# Missed Cleavages
	High	LAAEFSDELNNLGVR	3	12	1	492435085		0	0	0.0006198	57.49	0.018811	2	1647.84	3.64597	153.577	0
494107301	sugar ABC transporter substrate-binding protein [Subdoligranulum variabile]	139.857	2.71	1	1	1	3	553	62.7472	4.38623
	A3	Sequence	# PSMs	# Proteins	# Protein Groups	Protein Group Accessions	Modifications	ΔCn	q-Value	PEP	IonScore	Exp Value	Charge	MH+ [Da]	ΔM [ppm]	RT [min]	# Missed Cleavages
	High	IYWANVFQNTYGEDR	3	1	1	494107301		0	0	0.0006506	65.16	0.00119583	2	1875.87	1.45571	165.191	0
547518415	s-layer protein [Dialister sp. CAG:486]	139.537	4.12	1	1	1	3	291	31.9834	4.88135
	A3	Sequence	# PSMs	# Proteins	# Protein Groups	Protein Group Accessions	Modifications	ΔCn	q-Value	PEP	IonScore	Exp Value	Charge	MH+ [Da]	ΔM [ppm]	RT [min]	# Missed Cleavages
	High	GQVNESTYVQGR	3	1	1	547518415		0	0	0.00107	92.21	3.68459e-06	2	1337.64	-0.0946379	45.4658	0
652832699	elongation factor Tu [Lachnospiraceae bacterium P6B14]	139.187	6.23	2	1	2	3	401	43.969	4.93213
	A3	Sequence	# PSMs	# Proteins	# Protein Groups	Protein Group Accessions	Modifications	ΔCn	q-Value	PEP	IonScore	Exp Value	Charge	MH+ [Da]	ΔM [ppm]	RT [min]	# Missed Cleavages
	High	ELDEAQAGDNAGVLLR	2	1	1	652832699		0	0	4.361e-05	87.29	1.61376e-05	2	1670.84	1.1803	104.418	0
	Medium	TTLTAAITK	1	44	7	610626993;652832699;653148351;490988870;551041303;547831546;669228329		0	0.012	0.1732	53.49	0.0214806	2	919.546	0.502402	54.405	0
546706180	putative sugar ABC transporter ATP-binding protein [Firmicutes bacterium CAG:110]	139.05	3.78	1	2	2	4	423	46.9822	7.23975
	A3	Sequence	# PSMs	# Proteins	# Protein Groups	Protein Group Accessions	Modifications	ΔCn	q-Value	PEP	IonScore	Exp Value	Charge	MH+ [Da]	ΔM [ppm]	RT [min]	# Missed Cleavages
	High	EAAEILDITQYLGR	2	1	1	546706180		0	0	0.003335	80.92	8.58204e-05	2	1591.84	3.37911	194.262	0
	High	VKEAAEILDITQYLGR	2	1	1	546706180		0	0	0.001158	66.15	0.00186574	3	1819	2.31281	174.137	1
548177106	dNA-directed RNA polymerase subunit beta [Roseburia sp. CAG:471]	138.388	3.53	63	1	4	8	1248	140.508	4.98291
	A3	Sequence	# PSMs	# Proteins	# Protein Groups	Protein Group Accessions	Modifications	ΔCn	q-Value	PEP	IonScore	Exp Value	Charge	MH+ [Da]	ΔM [ppm]	RT [min]	# Missed Cleavages
	High	AVGELLQNQYR	3	104	2	548177106;495648916		0	0	0.009528	72.15	0.000730655	2	1290.68	-0.110066	82.9335	0
	High	INEYGFVEAPYR	2	52	1	548177106		0	0	0.008472	60.71	0.00473622	2	1457.7	-2.35923	112.22	0
	High	GETELTAEER	2	113	2	548177106;495648916		0	0.003	0.08533	51.38	0.0264788	2	1134.53	-0.529122	36.604	0
	High	LSALGPGGLSR	1	121	3	548177106;495648916;496097461		0	0.005	0.1167	53.97	0.0217883	2	1027.59	0.70676	72.9801	0
547523433	putative uncharacterized protein [Dialister sp. CAG:486]	136.12	4.27	1	1	1	3	281	30.8077	4.70361
	A3	Sequence	# PSMs	# Proteins	# Protein Groups	Protein Group Accessions	Modifications	ΔCn	q-Value	PEP	IonScore	Exp Value	Charge	MH+ [Da]	ΔM [ppm]	RT [min]	# Missed Cleavages
	High	GQVNDATYVQGR	3	1	1	547523433		0	0	0.003926	62.8	0.00350047	2	1307.63	-0.329488	44.7489	0
547256279	elongation factor G [Prevotella sp. CAG:1092]	136.073	6.14	29	1	2	3	570	63.3406	4.84326
	A3	Sequence	# PSMs	# Proteins	# Protein Groups	Protein Group Accessions	Modifications	ΔCn	q-Value	PEP	IonScore	Exp Value	Charge	MH+ [Da]	ΔM [ppm]	RT [min]	# Missed Cleavages
	High	VLDGAVATYSAADGVQPQSETVWR	2	30	2	547256279;496522893		0	0	9.484e-05	69.51	0.000988173	2	2520.24	1.06502	141.138	0
	High	VVAGSYVYNPR	1	29	1	547256279		0	0	0.008496	53.57	0.0390018	2	1224.64	0.558272	65.9801	0
547313701	putative uncharacterized protein [Roseburia sp. CAG:18]	136.06	8.85	6	1	2	4	384	41.9673	6.78564
	A3	Sequence	# PSMs	# Proteins	# Protein Groups	Protein Group Accessions	Modifications	ΔCn	q-Value	PEP	IonScore	Exp Value	Charge	MH+ [Da]	ΔM [ppm]	RT [min]	# Missed Cleavages
	High	ITEIYEGTSEVQR	3	13	2	496269266;547313701		0	0	0.0002047	62.02	0.0046954	2	1524.75	-0.724061	73.7002	0
	High	LGAFGLTEPGAGTDAQGcQTK	1	4	1	547313701	C18(Carbamidomethyl)	0	0	7.119e-06	51.95	0.0337013	2	2078.98	-0.590305	104.645	0
548210873	putative translation elongation factor G [Prevotella stercorea CAG:629]	135.557	23.53	32	1	1	3	68	7.5197	4.56396
	A3	Sequence	# PSMs	# Proteins	# Protein Groups	Protein Group Accessions	Modifications	ΔCn	q-Value	PEP	IonScore	Exp Value	Charge	MH+ [Da]	ΔM [ppm]	RT [min]	# Missed Cleavages
	High	ELSNYSISLSSLTGGR	3	32	1	548210873		0	0	0.0002149	64.94	0.00304503	2	1683.86	2.12888	154.002	0
548303656	glutamate dehydrogenase [Ruminococcus sp. CAG:624]	135.44	6.92	1	1	2	5	448	48.6423	5.71924
	A3	Sequence	# PSMs	# Proteins	# Protein Groups	Protein Group Accessions	Modifications	ΔCn	q-Value	PEP	IonScore	Exp Value	Charge	MH+ [Da]	ΔM [ppm]	RT [min]	# Missed Cleavages
	High	AANAGGVATSGLEmSQNSER	3	2	2	548303656;547850668	M14(Oxidation)	0	0	0.005496	69.5	0.000318642	2	1965.9	0.966903	59.0927	0
	High	VQYNSAIGPYK	2	2	1	548303656		0	0	0.009736	60.17	0.00800715	2	1239.64	0.136483	66.7967	0
491796411	sugar ABC transporter ATP-binding protein [Butyrivibrio crossotus]	135.411	8.11	4	0	3	9	370	41.2785	5.94775
	A3	Sequence	# PSMs	# Proteins	# Protein Groups	Protein Group Accessions	Modifications	ΔCn	q-Value	PEP	IonScore	Exp Value	Charge	MH+ [Da]	ΔM [ppm]	RT [min]	# Missed Cleavages
	High	ILGIEQLLDR	3	8	2	491796411;500835366		0	0	0.005081	68.45	0.000898917	2	1169.69	1.13008	173.857	0
	High	VFLmDEPLSNLDAK	3	11	6	510896739;489597023;502255692;496264267;491796411;653043676	M4(Oxidation)	0	0	0.01588	53.12	0.0464949	2	1607.8	1.82546	133.464	0
	Low	ASLSLK	3	44	6	510896739;489597023;502255692;496264267;491796411;494106792		0	0.595	0.9654	55.55	0.0191264	2	618.383	1.67206	30.2755	0
493903095	50S ribosomal protein L5 [Prevotella copri]	135.408	17.39	5	2	4	9	184	20.8102	9.48096
	A3	Sequence	# PSMs	# Proteins	# Protein Groups	Protein Group Accessions	Modifications	ΔCn	q-Value	PEP	IonScore	Exp Value	Charge	MH+ [Da]	ΔM [ppm]	RT [min]	# Missed Cleavages
	High	KIVDVAINEITAITGQK	3	5	1	493903095		0	0	0.03755	64.7	0.0013782	3	1813.04	0.556633	190.07	1
	High	IVDVAINEITAITGQK	1	5	1	493903095		0	0	0.000412	62.78	0.00394202	2	1684.95	1.00497	174.147	0
	High	IVINQGLGDATQDK	3	7	2	493903095;490471289		0	0	0.001328	60.39	0.00926138	2	1471.78	2.17194	75.4311	0
	High	KIVINQGLGDATQDKK	2	7	2	493903095;490471289		0	0	0.009118	58.21	0.0110181	3	1727.96	-0.0644269	51.8106	2
500835366	sugar ABC transporter ATP-binding protein [Thermotoga lettingae]	135.4	6.54	4	1	2	4	367	41.0747	7.1958
	A3	Sequence	# PSMs	# Proteins	# Protein Groups	Protein Group Accessions	Modifications	ΔCn	q-Value	PEP	IonScore	Exp Value	Charge	MH+ [Da]	ΔM [ppm]	RT [min]	# Missed Cleavages
	High	ILGIEQLLDR	3	8	2	491796411;500835366		0	0	0.005081	68.45	0.000898917	2	1169.69	1.13008	173.857	0
	High	VFLFDEPLSNLDAK	1	5	1	500835366		0	0	0.001198	65.83	0.00280674	2	1607.84	2.17641	179.548	0
505329351	Flagellin and related hook-associated proteins [Eubacterium rectale]	135.04	6.37	2	1	2	3	455	47.4807	5.35107
	A3	Sequence	# PSMs	# Proteins	# Protein Groups	Protein Group Accessions	Modifications	ΔCn	q-Value	PEP	IonScore	Exp Value	Charge	MH+ [Da]	ΔM [ppm]	RT [min]	# Missed Cleavages
	High	SSIQDEIDQLTTEIDR	1	2	1	505329351		0	0	6.1e-05	82.18	4.5163e-05	2	1862.9	1.11581	206.846	0
	High	AADDAAGLSISEK	2	9	4	505329351;547909007;651420504;652833140		0	0	0.002815	72.03	0.000454436	2	1247.61	0.909839	59.4532	0
653217638	glutamate dehydrogenase [Lachnospira multipara]	134.252	11.61	2	1	3	7	448	48.7977	5.47803
	A3	Sequence	# PSMs	# Proteins	# Protein Groups	Protein Group Accessions	Modifications	ΔCn	q-Value	PEP	IonScore	Exp Value	Charge	MH+ [Da]	ΔM [ppm]	RT [min]	# Missed Cleavages
	High	YIGADIDVPAGDIGTGAR	3	2	1	653217638		0	0	0.0005182	71.27	0.000709369	2	1760.88	0.800053	124.182	0
	High	VPWVDDNGQVQVNR	3	14	2	493909760;653217638		0	0	0.0006469	56.87	0.0173266	2	1625.81	1.36803	102.701	0
	High	AANAGGVATSALEmSQNSER	1	14	2	493909760;653217638	M14(Oxidation)	0	0.001	0.04609	52.68	0.0209114	2	1979.91	2.67375	74.195	0
493903050	50S ribosomal protein L19 [Prevotella copri]	133.174	38.02	2	3	4	5	121	13.6056	10.1108
	A3	Sequence	# PSMs	# Proteins	# Protein Groups	Protein Group Accessions	Modifications	ΔCn	q-Value	PEP	IonScore	Exp Value	Charge	MH+ [Da]	ΔM [ppm]	RT [min]	# Missed Cleavages
	High	AGDTITVAYK	2	2	1	493903050		0	0	0.03486	62.74	0.00369594	2	1038.55	0.388397	59.4123	0
	High	IFPIESPAIDSIEVNK	1	2	1	493903050		0	0	0.0006092	54.91	0.033894	2	1771.95	1.76188	158.472	0
	High	VAEEAFATGK	1	2	1	493903050		0	0.001	0.05814	51.12	0.0557844	2	1022.52	-0.053703	45.6963	0
	Low	KmSGTVGVER	1	2	1	493903050	M2(Oxidation)	0	0.069	0.3678	55.72	0.0229184	2	1079.55	0.115762	9.28055	1
551041303	elongation factor Tu [Lachnospiraceae bacterium NK4A179]	133.152	10.07	2	2	3	4	407	44.7294	5.24951
	A3	Sequence	# PSMs	# Proteins	# Protein Groups	Protein Group Accessions	Modifications	ΔCn	q-Value	PEP	IonScore	Exp Value	Charge	MH+ [Da]	ΔM [ppm]	RT [min]	# Missed Cleavages
	High	LLDFAEAGDNIGALLR	2	1	1	551041303		0	0	0.000135	67.2	0.00211945	2	1687.91	3.51615	206.549	0
[truncated: 1,211 more rows]

## Sheet: LF_week7
Accession	Description	Score	Coverage	# Proteins	# Unique Peptides	# Peptides	# PSMs	# AAs	MW [kDa]	calc. pI
[truncated: 2,418 more rows]

[truncated: 2 more sheets: HF_week1, HF_week7]
