# Supplementary material for: Intestinal Microbiota and Microbial Metabolites Are Changed in a Pig Model Fed a High-Fat/Low-Fiber or a Low-Fat/High-Fiber Diet
Source: PLoS One. 2016 Apr 21;11(4):e0154329. doi: 10.1371/journal.pone.0154329 (PMC4839692; doi:10.1371/journal.pone.0154329)
Supplement: S4 Table — (XLSX) [file pone.0154329.s004.xlsx]

## Sheet: Base
#Query	Hit	E-value	Identity	Score	Query-start	Query-end	Hit-start	Hit-end	Hit-length	description	class	class description
gi|546333628|ref|WP_021838679.1|	COG0050	0.0	72	648	1	397	1	394	394	GTPases - translation elongation factors	J	Translation, ribosomal structure and biogenesis
gi|505329351|ref|WP_015516453.1|	COG1344	4e-29	32	122	1	286	1	282	360	Flagellin and related hook-associated proteins	N	Cell motility
gi|545838534|ref|XP_005665858.1|	COG1480	0.0002	20	41.1	93	324	164	422	700	Predicted membrane-associated HD superfamily hydrolase	R	General function prediction only
gi|496393623|ref|WP_009102613.1|	COG0282	1e-152	52	530	1	401	1	396	396	Acetate kinase	C	Energy production and conversion
gi|505337175|ref|WP_015524277.1|	COG1592	2e-23	34	102	55	179	4	131	166	Rubrerythrin	C	Energy production and conversion
gi|505337175|ref|WP_015524277.1|	COG1773	0.0002	28	38.7	2	37	3	55	55	Rubredoxin	C	Energy production and conversion
gi|111074975|gb|ABH04835.1|	COG0126	1e-149	61	523	1	394	2	393	395	3-phosphoglycerate kinase	G	Carbohydrate transport and metabolism
gi|493900675|ref|WP_006846474.1|	COG0126	1e-121	48	430	3	415	7	392	395	3-phosphoglycerate kinase	G	Carbohydrate transport and metabolism
gi|493619708|ref|WP_006571905.1|	COG0624	8e-44	22	171	3	437	1	402	409	Acetylornithine deacetylase/Succinyl-diaminopimelate desuccinylase and related deacylases	E	Amino acid transport and metabolism
gi|505377940|ref|WP_015565042.1|	COG0674	1e-89	39	325	1	376	6	362	365	Pyruvate:ferredoxin oxidoreductase and related 2-oxoacid:ferredoxin oxidoreductases, alpha subunit	C	Energy production and conversion
gi|505377940|ref|WP_015565042.1|	COG1013	2e-45	33	178	951	1169	83	293	294	Pyruvate:ferredoxin oxidoreductase and related 2-oxoacid:ferredoxin oxidoreductases, beta subunit	C	Energy production and conversion
gi|505377940|ref|WP_015565042.1|	COG1014	4e-39	29	157	411	618	3	203	203	Pyruvate:ferredoxin oxidoreductase and related 2-oxoacid:ferredoxin oxidoreductases, gamma subunit	C	Energy production and conversion
gi|505377940|ref|WP_015565042.1|	COG1144	5e-07	27	51.2	683	765	30	89	91	Pyruvate:ferredoxin oxidoreductase and related 2-oxoacid:ferredoxin oxidoreductases, delta subunit	C	Energy production and conversion
gi|553942709|ref|WP_023148914.1|	COG3203	5e-06	65	42.7	1	40	314	354	354	Outer membrane protein (porin)	M	Cell wall/membrane/envelope biogenesis
gi|499602154|ref|WP_011282888.1|	COG0012	1e-93	38	337	1	356	1	370	372	Predicted GTPase, probable translation factor	J	Translation, ribosomal structure and biogenesis
gi|513864085|ref|WP_016521617.1|	COG0542	0.0	55	948	6	861	2	784	786	ATPases with chaperone activity, ATP-binding subunit	O	Posttranslational modification, protein turnover, chaperones
gi|547968681|ref|WP_022368355.1|	COG0059	1e-151	65	526	1	335	2	334	338	Ketol-acid reductoisomerase	EH	Multiple classes
gi|518620070|ref|WP_019790277.1|	COG0783	1e-10	36	58.0	22	70	12	60	156	DNA-binding ferritin-like protein (oxidative damage protectant)	P	Inorganic ion transport and metabolism
gi|653039298|ref|WP_027290983.1|	COG1053	2e-96	31	347	29	635	1	561	562	Succinate dehydrogenase/fumarate reductase, flavoprotein subunit	C	Energy production and conversion
gi|511411745|gb|EPC48710.1|	COG0035	3e-27	62	113	1	83	1	83	210	Uracil phosphoribosyltransferase	F	Nucleotide transport and metabolism
gi|517168946|ref|WP_018357764.1|	COG0200	3e-33	58	134	1	147	1	151	152	Ribosomal protein L15	J	Translation, ribosomal structure and biogenesis
gi|595904391|gb|EXY24367.1|	COG0051	5e-22	63	96.0	2	74	30	102	104	Ribosomal protein S10	J	Translation, ribosomal structure and biogenesis
gi|501372462|ref|WP_012404028.1|	COG1028	2e-51	41	196	41	284	1	249	251	Dehydrogenases with different specificities (related to short-chain alcohol dehydrogenases)	IQR	Multiple classes
gi|492438964|ref|WP_005843826.1|	COG0126	1e-122	51	430	2	414	6	391	395	3-phosphoglycerate kinase	G	Carbohydrate transport and metabolism
gi|547844597|ref|WP_022252014.1|	COG0199	5e-16	58	76.0	36	95	2	61	61	Ribosomal protein S14	J	Translation, ribosomal structure and biogenesis
gi|503735179|ref|WP_013969255.1|	COG0126	1e-140	54	492	1	417	3	389	395	3-phosphoglycerate kinase	G	Carbohydrate transport and metabolism
gi|502942572|ref|WP_013177548.1|	COG0094	1e-68	56	252	7	182	3	178	180	Ribosomal protein L5	J	Translation, ribosomal structure and biogenesis
gi|546348522|ref|WP_021839896.1|	COG2268	4e-30	25	126	6	437	17	511	548	Uncharacterized protein conserved in bacteria	S	Function unknown
gi|495172171|ref|WP_007896966.1|	COG4206	4e-13	27	71.1	119	279	19	156	608	Outer membrane cobalamin receptor protein	H	Coenzyme transport and metabolism
gi|494107514|ref|WP_007048300.1|	COG0674	5e-90	39	326	1	379	6	365	365	Pyruvate:ferredoxin oxidoreductase and related 2-oxoacid:ferredoxin oxidoreductases, alpha subunit	C	Energy production and conversion
gi|494107514|ref|WP_007048300.1|	COG1014	2e-40	31	161	411	616	3	201	203	Pyruvate:ferredoxin oxidoreductase and related 2-oxoacid:ferredoxin oxidoreductases, gamma subunit	C	Energy production and conversion
gi|494107514|ref|WP_007048300.1|	COG1013	1e-12	29	69.2	800	901	1	96	294	Pyruvate:ferredoxin oxidoreductase and related 2-oxoacid:ferredoxin oxidoreductases, beta subunit	C	Energy production and conversion
gi|494107514|ref|WP_007048300.1|	COG1144	8e-08	28	53.1	667	766	13	89	91	Pyruvate:ferredoxin oxidoreductase and related 2-oxoacid:ferredoxin oxidoreductases, delta subunit	C	Energy production and conversion
gi|547922140|ref|WP_022324381.1|	COG1528	3e-40	40	157	1	159	1	161	167	Ferritin-like protein	P	Inorganic ion transport and metabolism
gi|259016260|sp|Q29577.2|KCRU_PIG	COG3869	2e-26	26	113	138	398	3	252	352	Arginine kinase	E	Amino acid transport and metabolism
gi|493902248|ref|WP_006848005.1|	COG0052	2e-76	50	279	1	256	1	252	252	Ribosomal protein S2	J	Translation, ribosomal structure and biogenesis
gi|547202582|ref|WP_021943645.1|	COG0050	1e-175	74	607	2	369	28	394	394	GTPases - translation elongation factors	J	Translation, ribosomal structure and biogenesis
gi|494106509|ref|WP_007047295.1|	COG0088	9e-52	49	196	1	206	1	211	214	Ribosomal protein L4	J	Translation, ribosomal structure and biogenesis
gi|496245643|ref|WP_008959028.1|	COG1028	6e-53	36	201	37	279	2	249	251	Dehydrogenases with different specificities (related to short-chain alcohol dehydrogenases)	IQR	Multiple classes
gi|489070865|ref|WP_002980835.1|	COG0205	3e-63	30	236	72	434	4	346	347	6-phosphofructokinase	G	Carbohydrate transport and metabolism
gi|501071149|ref|WP_012122197.1|	COG0443	0.0	64	690	1	598	4	577	579	Molecular chaperone	O	Posttranslational modification, protein turnover, chaperones
gi|648279049|ref|WP_026060198.1|	COG2759	8e-27	62	111	6	80	1	75	554	Formyltetrahydrofolate synthetase	F	Nucleotide transport and metabolism
gi|653274516|ref|WP_027472450.1|	COG0092	5e-67	58	247	12	209	1	200	233	Ribosomal protein S3	J	Translation, ribosomal structure and biogenesis
gi|350589921|ref|XP_003482951.1|	COG1196	0.0004	25	40.0	78	206	186	320	1163	Chromosome segregation ATPases	D	Cell cycle control, cell division, chromosome partitioning
gi|496530901|ref|WP_009237592.1|	COG0050	0.0	74	663	1	396	1	394	394	GTPases - translation elongation factors	J	Translation, ribosomal structure and biogenesis
gi|589618686|gb|EXI89875.1|	COG0443	0.0	59	664	1	605	4	579	579	Molecular chaperone	O	Posttranslational modification, protein turnover, chaperones
gi|499183927|ref|WP_010881467.1|	COG1747	0.0	69	907	1	657	1	680	711	Uncharacterized N-terminal domain of the transcription elongation factor GreA	S	Function unknown
gi|547314426|ref|WP_022046040.1|	COG1653	3e-15	20	77.4	3	391	1	349	433	ABC-type sugar transport system, periplasmic component	G	Carbohydrate transport and metabolism
gi|654670065|ref|WP_028129582.1|	COG1344	3e-23	32	103	3	290	1	286	360	Flagellin and related hook-associated proteins	N	Cell motility
gi|146741296|dbj|BAF62303.1|	COG1196	5e-17	17	83.2	227	498	656	921	1163	Chromosome segregation ATPases	D	Cell cycle control, cell division, chromosome partitioning
gi|146741296|dbj|BAF62303.1|	COG4371	5e-07	35	50.0	83	184	54	170	334	Predicted membrane protein	S	Function unknown
gi|493903120|ref|WP_006848849.1|	COG0050	0.0	71	633	1	395	1	394	394	GTPases - translation elongation factors	J	Translation, ribosomal structure and biogenesis
gi|651382164|ref|WP_026494299.1|	COG0559	0.0004	18	40.1	36	150	13	112	297	Branched-chain amino acid ABC-type transport system, permease components	E	Amino acid transport and metabolism
gi|547721147|ref|WP_022135648.1|	COG2025	1e-85	41	310	12	369	1	313	313	Electron transfer flavoprotein, alpha subunit	C	Energy production and conversion
gi|47523388|ref|NP_999313.1|	COG4245	5e-07	23	50.7	307	490	6	195	207	Uncharacterized protein encoded in toxicity protection region of plasmid R478, contains von Willebrand factor (vWF) domain	R	General function prediction only
gi|546429190|ref|WP_021859852.1|	COG1592	2e-20	33	91.9	61	180	9	131	166	Rubrerythrin	C	Energy production and conversion
gi|546429190|ref|WP_021859852.1|	COG1773	4e-05	42	41.4	1	26	1	26	55	Rubredoxin	C	Energy production and conversion
gi|547922763|ref|WP_022324988.1|	COG0099	2e-42	64	164	1	121	1	121	121	Ribosomal protein S13	J	Translation, ribosomal structure and biogenesis
gi|547744317|ref|WP_022157706.1|	COG2885	7e-15	34	75.3	264	369	61	165	190	Outer membrane protein and related peptidoglycan-associated (lipo)proteins	M	Cell wall/membrane/envelope biogenesis
gi|547518415|ref|WP_022105163.1|	COG3203	0.0008	16	38.0	1	291	41	354	354	Outer membrane protein (porin)	M	Cell wall/membrane/envelope biogenesis
gi|493572802|ref|WP_006526015.1|	COG0050	0.0	75	685	1	397	1	394	394	GTPases - translation elongation factors	J	Translation, ribosomal structure and biogenesis
gi|492698235|ref|WP_005926172.1|	COG0050	0.0	78	686	1	400	1	394	394	GTPases - translation elongation factors	J	Translation, ribosomal structure and biogenesis
gi|547759779|ref|WP_022172069.1|	COG0088	1e-57	49	216	1	204	1	211	214	Ribosomal protein L4	J	Translation, ribosomal structure and biogenesis
gi|350596752|ref|XP_003484314.1|	COG4826	6e-23	36	100	4	138	38	174	410	Serine protease inhibitor	O	Posttranslational modification, protein turnover, chaperones
gi|547907915|ref|WP_022311219.1|	COG1053	2e-95	31	343	32	646	3	559	562	Succinate dehydrogenase/fumarate reductase, flavoprotein subunit	C	Energy production and conversion
gi|551312127|ref|WP_022932012.1|	COG1653	7e-11	16	62.7	1	386	1	349	433	ABC-type sugar transport system, periplasmic component	G	Carbohydrate transport and metabolism
gi|640571167|ref|WP_025001929.1|	COG0222	3e-18	53	83.8	1	121	2	120	124	Ribosomal protein L7/L12	J	Translation, ribosomal structure and biogenesis
gi|551311196|ref|WP_022931084.1|	COG0342	2e-93	35	336	98	573	7	506	506	Preprotein translocase subunit SecD	U	Intracellular trafficking, secretion, and vesicular transport
gi|547285607|ref|WP_022018754.1|	COG2358	1e-59	37	224	14	334	6	319	321	TRAP-type uncharacterized transport system, periplasmic component	R	General function prediction only
gi|496367571|ref|WP_009076561.1|	COG0674	1e-85	36	312	8	386	6	365	365	Pyruvate:ferredoxin oxidoreductase and related 2-oxoacid:ferredoxin oxidoreductases, alpha subunit	C	Energy production and conversion
gi|496367571|ref|WP_009076561.1|	COG1013	8e-52	36	199	943	1176	62	293	294	Pyruvate:ferredoxin oxidoreductase and related 2-oxoacid:ferredoxin oxidoreductases, beta subunit	C	Energy production and conversion
gi|496367571|ref|WP_009076561.1|	COG1014	1e-35	29	145	416	625	1	203	203	Pyruvate:ferredoxin oxidoreductase and related 2-oxoacid:ferredoxin oxidoreductases, gamma subunit	C	Energy production and conversion
gi|496367571|ref|WP_009076561.1|	COG1144	5e-05	21	44.2	690	772	30	87	91	Pyruvate:ferredoxin oxidoreductase and related 2-oxoacid:ferredoxin oxidoreductases, delta subunit	C	Energy production and conversion
gi|547745880|ref|WP_022159201.1|	COG1629	4e-15	14	77.7	95	818	52	698	768	Outer membrane receptor proteins, mostly Fe transport	P	Inorganic ion transport and metabolism
gi|547246856|ref|WP_021982580.1|	COG1344	3e-29	44	122	1	189	1	189	360	Flagellin and related hook-associated proteins	N	Cell motility
gi|494121579|ref|WP_007061356.1|	COG0289	1e-57	37	217	1	255	2	266	266	Dihydrodipicolinate reductase	E	Amino acid transport and metabolism
gi|544911756|ref|WP_021321670.1|	COG1344	4e-36	32	146	1	331	1	324	360	Flagellin and related hook-associated proteins	N	Cell motility
gi|518373299|ref|WP_019543506.1|	COG1879	1e-20	20	94.1	8	346	4	322	322	ABC-type sugar transport system, periplasmic component	G	Carbohydrate transport and metabolism
gi|505341256|ref|WP_015528358.1|	COG1879	2e-23	23	103	44	362	31	314	322	ABC-type sugar transport system, periplasmic component	G	Carbohydrate transport and metabolism
gi|497670817|ref|WP_009985001.1|	COG0051	3e-29	57	120	4	104	3	103	104	Ribosomal protein S10	J	Translation, ribosomal structure and biogenesis
gi|640569157|ref|WP_025000066.1|	COG0811	1e-19	25	90.8	60	273	12	211	216	Biopolymer transport proteins	U	Intracellular trafficking, secretion, and vesicular transport
gi|495617086|ref|WP_008341665.1|	COG0480	2e-31	75	126	29	102	398	470	697	Translation elongation factors (GTPases)	J	Translation, ribosomal structure and biogenesis
gi|547922217|ref|WP_022324455.1|	COG4771	2e-07	26	51.9	96	252	29	195	699	Outer membrane receptor for ferrienterochelin and colicins	P	Inorganic ion transport and metabolism
gi|568805278|gb|ETN96730.1|	COG0048	8e-29	81	118	1	75	55	129	129	Ribosomal protein S12	J	Translation, ribosomal structure and biogenesis
gi|494818550|ref|WP_007553958.1|	COG0203	6e-35	60	139	5	112	9	116	116	Ribosomal protein L17	J	Translation, ribosomal structure and biogenesis
gi|488626579|ref|WP_002563281.1|	COG0674	2e-87	36	318	3	386	1	365	365	Pyruvate:ferredoxin oxidoreductase and related 2-oxoacid:ferredoxin oxidoreductases, alpha subunit	C	Energy production and conversion
gi|488626579|ref|WP_002563281.1|	COG1013	2e-49	33	192	930	1172	60	293	294	Pyruvate:ferredoxin oxidoreductase and related 2-oxoacid:ferredoxin oxidoreductases, beta subunit	C	Energy production and conversion
gi|488626579|ref|WP_002563281.1|	COG1014	5e-39	30	157	416	625	1	203	203	Pyruvate:ferredoxin oxidoreductase and related 2-oxoacid:ferredoxin oxidoreductases, gamma subunit	C	Energy production and conversion
gi|488626579|ref|WP_002563281.1|	COG1144	1e-06	27	50.0	674	776	13	91	91	Pyruvate:ferredoxin oxidoreductase and related 2-oxoacid:ferredoxin oxidoreductases, delta subunit	C	Energy production and conversion
gi|490478146|ref|WP_004348507.1|	COG0292	4e-36	59	143	1	114	1	114	118	Ribosomal protein L20	J	Translation, ribosomal structure and biogenesis
gi|654159930|ref|WP_027726892.1|	COG0115	7e-58	35	217	26	324	5	283	284	Branched-chain amino acid aminotransferase/4-amino-4-deoxychorismate lyase	EH	Multiple classes
gi|546332410|ref|WP_021838409.1|	COG0334	1e-125	38	443	17	447	1	411	411	Glutamate dehydrogenase/leucine dehydrogenase	E	Amino acid transport and metabolism
gi|651383482|ref|WP_026495613.1|	COG1653	9e-11	14	62.0	88	397	34	339	433	ABC-type sugar transport system, periplasmic component	G	Carbohydrate transport and metabolism
gi|545804280|ref|XP_005660463.1|	COG0330	1e-37	37	150	34	227	1	199	291	Membrane protease subunits, stomatin/prohibitin homologs	O	Posttranslational modification, protein turnover, chaperones
gi|493914282|ref|WP_006859606.1|	COG1344	7e-09	54	52.4	4	58	294	348	360	Flagellin and related hook-associated proteins	N	Cell motility
gi|653249871|ref|WP_027455303.1|	COG0050	0.0	74	655	1	393	1	394	394	GTPases - translation elongation factors	J	Translation, ribosomal structure and biogenesis
gi|640334616|ref|WP_024867465.1|	COG1250	2e-21	49	93.8	1	69	139	207	307	3-hydroxyacyl-CoA dehydrogenase	I	Lipid transport and metabolism
gi|503079606|ref|WP_013314511.1|	COG0265	3e-62	40	232	66	402	33	346	347	Trypsin-like serine proteases, typically periplasmic, contain C-terminal PDZ domain	O	Posttranslational modification, protein turnover, chaperones
gi|335289137|ref|XP_003355798.1|	COG5640	2e-23	28	102	32	256	31	274	413	Secreted trypsin-like serine protease	O	Posttranslational modification, protein turnover, chaperones
gi|338225334|gb|AEI90738.1|	COG0674	7e-99	40	356	1	381	3	365	365	Pyruvate:ferredoxin oxidoreductase and related 2-oxoacid:ferredoxin oxidoreductases, alpha subunit	C	Energy production and conversion
gi|338225334|gb|AEI90738.1|	COG1013	5e-55	39	210	951	1163	88	293	294	Pyruvate:ferredoxin oxidoreductase and related 2-oxoacid:ferredoxin oxidoreductases, beta subunit	C	Energy production and conversion
gi|338225334|gb|AEI90738.1|	COG1014	5e-38	29	154	415	618	6	203	203	Pyruvate:ferredoxin oxidoreductase and related 2-oxoacid:ferredoxin oxidoreductases, gamma subunit	C	Energy production and conversion
gi|338225334|gb|AEI90738.1|	COG1143	1e-06	34	49.6	682	760	54	116	172	Formate hydrogenlyase subunit 6/NADH:ubiquinone oxidoreductase 23 kD subunit (chain I)	C	Energy production and conversion
gi|518076269|ref|WP_019246477.1|	COG0184	2e-20	52	90.6	2	90	1	89	89	Ribosomal protein S15P/S13E	J	Translation, ribosomal structure and biogenesis
gi|547548145|ref|WP_022110124.1|	COG1256	0.001	17	39.6	315	730	1	404	552	Flagellar hook-associated protein	N	Cell motility
gi|494985651|ref|WP_007711674.1|	COG1879	1e-22	24	100	6	303	25	315	322	ABC-type sugar transport system, periplasmic component	G	Carbohydrate transport and metabolism
gi|548256558|ref|WP_022474023.1|	COG1653	3e-11	17	64.3	42	404	15	349	433	ABC-type sugar transport system, periplasmic component	G	Carbohydrate transport and metabolism
gi|350590321|ref|XP_003483033.1|	COG1196	4e-12	17	66.6	153	425	672	939	1163	Chromosome segregation ATPases	D	Cell cycle control, cell division, chromosome partitioning
gi|350590321|ref|XP_003483033.1|	COG4371	3e-06	37	46.9	28	114	24	111	334	Predicted membrane protein	S	Function unknown
gi|504517360|ref|WP_014704462.1|	COG0334	1e-135	42	475	22	447	1	411	411	Glutamate dehydrogenase/leucine dehydrogenase	E	Amino acid transport and metabolism
gi|545002811|ref|WP_021395316.1|	COG0086	8e-88	58	317	2	300	12	267	808	DNA-directed RNA polymerase, beta' subunit/160 kD subunit	K	Transcription
gi|653621890|ref|WP_027632212.1|	COG0840	2e-34	28	140	187	564	65	408	408	Methyl-accepting chemotaxis protein	NT	Multiple classes
gi|653228170|ref|WP_027440669.1|	COG1653	2e-06	17	47.7	102	468	58	422	433	ABC-type sugar transport system, periplasmic component	G	Carbohydrate transport and metabolism
gi|653276025|ref|WP_027473956.1|	COG0459	1e-135	47	475	1	536	1	523	524	Chaperonin GroEL (HSP60 family)	O	Posttranslational modification, protein turnover, chaperones
gi|560295584|ref|WP_023612449.1|	COG0745	2e-49	37	189	3	224	2	229	229	Response regulators consisting of a CheY-like receiver domain and a winged-helix DNA-binding domain	TK	Multiple classes
gi|496511059|ref|WP_009219342.1|	COG0395	4e-10	24	56.3	1	99	199	281	281	ABC-type sugar transport system, permease component	G	Carbohydrate transport and metabolism
gi|547920958|ref|WP_022323250.1|	COG4206	4e-10	25	61.1	90	240	18	153	608	Outer membrane cobalamin receptor protein	H	Coenzyme transport and metabolism
gi|547920958|ref|WP_022323250.1|	COG1629	6e-09	15	57.2	330	819	168	645	768	Outer membrane receptor proteins, mostly Fe transport	P	Inorganic ion transport and metabolism
gi|494846343|ref|WP_007572443.1|	COG0098	2e-45	51	175	2	168	14	181	181	Ribosomal protein S5	J	Translation, ribosomal structure and biogenesis
gi|148747492|ref|NP_001092053.1|	COG1196	5e-12	19	67.0	244	496	669	901	1163	Chromosome segregation ATPases	D	Cell cycle control, cell division, chromosome partitioning
gi|148747492|ref|NP_001092053.1|	COG4371	2e-06	43	47.7	89	153	49	108	334	Predicted membrane protein	S	Function unknown
gi|653148130|ref|WP_027397328.1|	COG1053	1e-130	37	459	3	582	6	559	562	Succinate dehydrogenase/fumarate reductase, flavoprotein subunit	C	Energy production and conversion
gi|497044703|ref|WP_009444570.1|	COG0395	3e-47	50	181	1	204	75	281	281	ABC-type sugar transport system, permease component	G	Carbohydrate transport and metabolism
gi|495724194|ref|WP_008448773.1|	COG0228	6e-22	56	97.2	2	78	1	78	87	Ribosomal protein S16	J	Translation, ribosomal structure and biogenesis
gi|547779621|ref|WP_022190599.1|	COG1902	2e-66	32	247	6	399	3	361	363	NADH:flavin oxidoreductases, Old Yellow Enzyme family	C	Energy production and conversion
gi|547779621|ref|WP_022190599.1|	COG0446	2e-13	22	71.5	434	654	1	240	415	Uncharacterized NAD(FAD)-dependent dehydrogenases	R	General function prediction only
gi|493901895|ref|WP_006847666.1|	COG1629	3e-14	13	75.0	122	791	56	665	768	Outer membrane receptor proteins, mostly Fe transport	P	Inorganic ion transport and metabolism
gi|653244702|ref|WP_027450255.1|	COG0711	2e-14	33	72.2	1	158	1	157	161	F0F1-type ATP synthase, subunit b	C	Energy production and conversion
gi|497013154|ref|WP_009437244.1|	COG1629	0.0001	12	43.0	335	890	156	705	768	Outer membrane receptor proteins, mostly Fe transport	P	Inorganic ion transport and metabolism
gi|547845979|ref|WP_022253263.1|	COG1053	9e-85	31	308	32	586	3	509	562	Succinate dehydrogenase/fumarate reductase, flavoprotein subunit	C	Energy production and conversion
gi|495399742|ref|WP_008124441.1|	COG2885	5e-16	26	79.1	198	365	15	187	190	Outer membrane protein and related peptidoglycan-associated (lipo)proteins	M	Cell wall/membrane/envelope biogenesis
gi|490600428|ref|WP_004465448.1|	COG0103	1e-45	65	175	7	133	5	130	130	Ribosomal protein S9	J	Translation, ribosomal structure and biogenesis
gi|518917994|ref|WP_020073869.1|	COG3839	1e-131	54	463	1	363	1	338	338	ABC-type sugar transport systems, ATPase components	G	Carbohydrate transport and metabolism
gi|655521613|ref|WP_028902300.1|	COG1629	6e-06	15	47.2	10	476	36	504	768	Outer membrane receptor proteins, mostly Fe transport	P	Inorganic ion transport and metabolism
gi|510896739|ref|WP_016229805.1|	COG3839	1e-132	57	464	1	362	1	338	338	ABC-type sugar transport systems, ATPase components	G	Carbohydrate transport and metabolism
gi|311267334|ref|XP_003131512.1|	COG1196	9e-05	21	41.9	154	410	244	472	1163	Chromosome segregation ATPases	D	Cell cycle control, cell division, chromosome partitioning
gi|496395263|ref|WP_009104253.1|	COG1344	6e-35	33	141	1	278	1	276	360	Flagellin and related hook-associated proteins	N	Cell motility
gi|547968372|ref|WP_022368312.1|	COG0674	6e-90	36	326	3	385	1	364	365	Pyruvate:ferredoxin oxidoreductase and related 2-oxoacid:ferredoxin oxidoreductases, alpha subunit	C	Energy production and conversion
gi|547968372|ref|WP_022368312.1|	COG1013	2e-46	33	181	969	1182	88	293	294	Pyruvate:ferredoxin oxidoreductase and related 2-oxoacid:ferredoxin oxidoreductases, beta subunit	C	Energy production and conversion
gi|547968372|ref|WP_022368312.1|	COG1014	6e-41	30	163	416	625	1	203	203	Pyruvate:ferredoxin oxidoreductase and related 2-oxoacid:ferredoxin oxidoreductases, gamma subunit	C	Energy production and conversion
gi|547968372|ref|WP_022368312.1|	COG3383	7e-05	26	43.8	692	767	146	208	978	Uncharacterized anaerobic dehydrogenase	R	General function prediction only
gi|640592063|ref|WP_025020997.1|	COG0080	2e-51	66	194	2	141	1	140	141	Ribosomal protein L11	J	Translation, ribosomal structure and biogenesis
gi|504238483|ref|WP_014425585.1|	COG1344	2e-22	35	100	3	236	1	235	360	Flagellin and related hook-associated proteins	N	Cell motility
gi|545841233|ref|XP_005666277.1|	COG5640	2e-05	27	42.7	21	113	33	130	413	Secreted trypsin-like serine protease	O	Posttranslational modification, protein turnover, chaperones
gi|548314735|ref|WP_022504743.1|	COG1592	8e-22	34	96.9	61	180	9	131	166	Rubrerythrin	C	Energy production and conversion
gi|548314735|ref|WP_022504743.1|	COG1773	2e-05	35	42.6	1	37	1	35	55	Rubredoxin	C	Energy production and conversion
gi|493834702|ref|WP_006781948.1|	COG1966	1e-44	31	173	1	234	258	518	575	Carbon starvation protein, predicted membrane protein	T	Signal transduction mechanisms
gi|242027234|gb|ACS75684.1|	COG1250	3e-90	55	324	1	266	8	274	307	3-hydroxyacyl-CoA dehydrogenase	I	Lipid transport and metabolism
gi|496264267|ref|WP_008977652.1|	COG3839	1e-132	56	463	1	363	1	338	338	ABC-type sugar transport systems, ATPase components	G	Carbohydrate transport and metabolism
gi|547926345|ref|WP_022328442.1|	COG0522	2e-50	53	192	3	176	30	205	205	Ribosomal protein S4 and related proteins	J	Translation, ribosomal structure and biogenesis
gi|489216074|ref|WP_003124691.1|	COG1028	2e-17	45	81.4	39	129	2	95	251	Dehydrogenases with different specificities (related to short-chain alcohol dehydrogenases)	IQR	Multiple classes
gi|491497282|ref|WP_005354992.1|	COG3839	1e-128	52	450	1	373	1	338	338	ABC-type sugar transport systems, ATPase components	G	Carbohydrate transport and metabolism
gi|500835366|ref|WP_012003314.1|	COG3839	1e-131	57	461	1	361	1	338	338	ABC-type sugar transport systems, ATPase components	G	Carbohydrate transport and metabolism
gi|504062319|ref|WP_014296313.1|	COG3839	1e-129	56	455	1	362	1	338	338	ABC-type sugar transport systems, ATPase components	G	Carbohydrate transport and metabolism
gi|551312187|ref|WP_022932072.1|	COG0330	5e-45	42	174	1	274	2	273	291	Membrane protease subunits, stomatin/prohibitin homologs	O	Posttranslational modification, protein turnover, chaperones
gi|311255371|ref|XP_003126201.1|	COG1196	2e-10	18	60.4	125	417	214	490	1163	Chromosome segregation ATPases	D	Cell cycle control, cell division, chromosome partitioning
gi|548210938|ref|WP_022430508.1|	COG0480	1e-168	55	584	1	474	225	697	697	Translation elongation factors (GTPases)	J	Translation, ribosomal structure and biogenesis
gi|545420856|ref|WP_021659704.1|	COG0202	9e-89	49	320	4	316	1	309	317	DNA-directed RNA polymerase, alpha subunit/40 kD subunit	K	Transcription
gi|489645413|ref|WP_003549853.1|	COG3839	1e-123	54	436	1	362	1	338	338	ABC-type sugar transport systems, ATPase components	G	Carbohydrate transport and metabolism
gi|546335574|ref|WP_021838995.1|	COG4771	1e-10	23	62.7	105	366	28	288	699	Outer membrane receptor for ferrienterochelin and colicins	P	Inorganic ion transport and metabolism
gi|546706180|ref|WP_021886587.1|	COG3839	1e-121	49	427	26	416	1	338	338	ABC-type sugar transport systems, ATPase components	G	Carbohydrate transport and metabolism
gi|517692730|ref|WP_018862938.1|	COG0050	1e-142	81	497	1	283	1	281	394	GTPases - translation elongation factors	J	Translation, ribosomal structure and biogenesis
gi|546433145|ref|WP_021860584.1|	COG0197	5e-19	57	86.0	1	61	86	146	146	Ribosomal protein L16/L10E	J	Translation, ribosomal structure and biogenesis
gi|551312183|ref|WP_022932068.1|	COG3839	1e-123	50	436	1	359	1	338	338	ABC-type sugar transport systems, ATPase components	G	Carbohydrate transport and metabolism
gi|638996362|ref|WP_024450831.1|	COG3839	1e-126	50	444	1	381	1	338	338	ABC-type sugar transport systems, ATPase components	G	Carbohydrate transport and metabolism
gi|495726573|ref|WP_008451152.1|	COG0443	0.0	57	667	1	600	4	579	579	Molecular chaperone	O	Posttranslational modification, protein turnover, chaperones
gi|446963473|ref|WP_001040729.1|	COG0050	1e-178	77	619	1	355	1	351	394	GTPases - translation elongation factors	J	Translation, ribosomal structure and biogenesis
gi|502693106|ref|WP_012928542.1|	COG4206	3e-11	27	64.6	136	275	18	158	608	Outer membrane cobalamin receptor protein	H	Coenzyme transport and metabolism
gi|493903092|ref|WP_006848821.1|	COG0097	9e-50	48	189	1	188	1	178	178	Ribosomal protein L6P/L9E	J	Translation, ribosomal structure and biogenesis
gi|547896946|ref|WP_022301462.1|	COG1629	5e-06	14	46.8	63	532	180	643	768	Outer membrane receptor proteins, mostly Fe transport	P	Inorganic ion transport and metabolism
gi|547256405|ref|WP_021991685.1|	COG0282	2e-56	60	211	35	185	248	396	396	Acetate kinase	C	Energy production and conversion
gi|654801433|ref|WP_028255162.1|	COG0674	1e-99	41	358	2	376	1	357	365	Pyruvate:ferredoxin oxidoreductase and related 2-oxoacid:ferredoxin oxidoreductases, alpha subunit	C	Energy production and conversion
gi|654801433|ref|WP_028255162.1|	COG1013	1e-53	39	205	957	1169	88	293	294	Pyruvate:ferredoxin oxidoreductase and related 2-oxoacid:ferredoxin oxidoreductases, beta subunit	C	Energy production and conversion
gi|654801433|ref|WP_028255162.1|	COG1014	4e-34	27	140	418	621	6	203	203	Pyruvate:ferredoxin oxidoreductase and related 2-oxoacid:ferredoxin oxidoreductases, gamma subunit	C	Energy production and conversion
gi|654801433|ref|WP_028255162.1|	COG1143	5e-06	19	47.7	685	795	49	149	172	Formate hydrogenlyase subunit 6/NADH:ubiquinone oxidoreductase 23 kD subunit (chain I)	C	Energy production and conversion
gi|491169427|ref|WP_005027796.1|	COG0099	1e-39	61	154	1	121	1	121	121	Ribosomal protein S13	J	Translation, ribosomal structure and biogenesis
gi|494652538|ref|WP_007410482.1|	COG0080	1e-36	57	144	1	106	35	140	141	Ribosomal protein L11	J	Translation, ribosomal structure and biogenesis
gi|569539793|gb|AHE62100.1|	COG0334	3e-38	50	150	21	123	1	97	411	Glutamate dehydrogenase/leucine dehydrogenase	E	Amino acid transport and metabolism
gi|496269268|ref|WP_008981915.1|	COG2025	1e-86	41	314	15	375	2	313	313	Electron transfer flavoprotein, alpha subunit	C	Energy production and conversion
gi|37693471|dbj|BAC99053.1|	COG5256	1e-34	61	138	1	111	192	290	428	Translation elongation factor EF-1alpha (GTPase)	J	Translation, ribosomal structure and biogenesis
gi|547924731|ref|WP_022326903.1|	COG0479	3e-15	28	74.9	2	184	61	234	234	Succinate dehydrogenase/fumarate reductase, Fe-S protein subunit	C	Energy production and conversion
gi|223558035|gb|ACM91041.1|	COG4771	1e-09	28	59.6	110	244	28	169	699	Outer membrane receptor for ferrienterochelin and colicins	P	Inorganic ion transport and metabolism
gi|545825280|ref|XP_005652613.1|	COG1196	1e-11	18	65.4	204	469	700	946	1163	Chromosome segregation ATPases	D	Cell cycle control, cell division, chromosome partitioning
gi|547921411|ref|WP_022323677.1|	COG2885	3e-16	28	79.5	211	339	35	165	190	Outer membrane protein and related peptidoglycan-associated (lipo)proteins	M	Cell wall/membrane/envelope biogenesis
gi|495162970|ref|WP_007887769.1|	COG1866	0.0	57	724	2	532	6	527	529	Phosphoenolpyruvate carboxykinase (ATP)	C	Energy production and conversion
gi|566247656|gb|ETJ05365.1|	COG0148	9e-26	73	108	1	61	363	423	423	Enolase	G	Carbohydrate transport and metabolism
gi|646343441|ref|WP_025494459.1|	COG0046	3e-94	34	338	1	381	195	560	743	Phosphoribosylformylglycinamidine (FGAM) synthase, synthetase domain	F	Nucleotide transport and metabolism
gi|47522844|ref|NP_999174.1|	COG2373	7e-14	19	74.3	44	269	314	534	1621	Large extracellular alpha-helical protein	R	General function prediction only
gi|547921602|ref|WP_022323862.1|	COG1704	3e-31	31	128	4	180	3	185	185	Uncharacterized conserved protein	S	Function unknown
gi|488675900|ref|WP_002604678.1|	COG0522	1e-48	58	185	1	159	46	205	205	Ribosomal protein S4 and related proteins	J	Translation, ribosomal structure and biogenesis
gi|222477799|gb|ACM62554.1|	COG0086	1e-109	67	387	1	266	196	458	808	DNA-directed RNA polymerase, beta' subunit/160 kD subunit	K	Transcription
gi|547736366|ref|WP_022150218.1|	COG0148	3e-66	69	244	2	156	3	156	423	Enolase	G	Carbohydrate transport and metabolism
gi|547284672|ref|WP_022017938.1|	COG0334	1e-110	41	393	19	450	1	411	411	Glutamate dehydrogenase/leucine dehydrogenase	E	Amino acid transport and metabolism
gi|511067611|ref|WP_016309199.1|	COG0674	1e-86	36	315	3	385	1	364	365	Pyruvate:ferredoxin oxidoreductase and related 2-oxoacid:ferredoxin oxidoreductases, alpha subunit	C	Energy production and conversion
gi|511067611|ref|WP_016309199.1|	COG1013	8e-50	37	193	947	1176	73	293	294	Pyruvate:ferredoxin oxidoreductase and related 2-oxoacid:ferredoxin oxidoreductases, beta subunit	C	Energy production and conversion
gi|511067611|ref|WP_016309199.1|	COG1014	1e-37	30	152	417	624	3	203	203	Pyruvate:ferredoxin oxidoreductase and related 2-oxoacid:ferredoxin oxidoreductases, gamma subunit	C	Energy production and conversion
gi|511067611|ref|WP_016309199.1|	COG1144	4e-06	26	48.1	689	771	30	87	91	Pyruvate:ferredoxin oxidoreductase and related 2-oxoacid:ferredoxin oxidoreductases, delta subunit	C	Energy production and conversion
gi|490494208|ref|WP_004360402.1|	COG0191	7e-92	45	330	7	332	1	286	286	Fructose/tagatose bisphosphate aldolase	G	Carbohydrate transport and metabolism
gi|547909007|ref|WP_022312251.1|	COG1344	9e-32	29	131	2	422	16	360	360	Flagellin and related hook-associated proteins	N	Cell motility
gi|488793801|ref|WP_002706207.1|	COG0191	5e-90	43	324	7	330	1	286	286	Fructose/tagatose bisphosphate aldolase	G	Carbohydrate transport and metabolism
gi|495908821|ref|WP_008633400.1|	COG0094	2e-71	62	262	1	178	2	179	180	Ribosomal protein L5	J	Translation, ribosomal structure and biogenesis
gi|496436870|ref|WP_009145715.1|	COG2358	6e-83	46	301	18	323	9	316	321	TRAP-type uncharacterized transport system, periplasmic component	R	General function prediction only
gi|548210320|ref|WP_022429939.1|	COG1629	5e-13	15	70.7	98	792	47	657	768	Outer membrane receptor proteins, mostly Fe transport	P	Inorganic ion transport and metabolism
gi|595614516|gb|AHM58160.1|	COG0334	1e-140	46	491	18	445	1	411	411	Glutamate dehydrogenase/leucine dehydrogenase	E	Amino acid transport and metabolism
gi|502249816|ref|WP_012741342.1|	COG0098	7e-53	58	200	2	169	13	180	181	Ribosomal protein S5	J	Translation, ribosomal structure and biogenesis
gi|665900359|ref|WP_031267289.1|	COG0096	1e-22	73	97.9	1	56	77	132	132	Ribosomal protein S8	J	Translation, ribosomal structure and biogenesis
gi|488343078|ref|WP_002412463.1|	COG0206	7e-25	60	105	2	92	1	91	338	Cell division GTPase	D	Cell cycle control, cell division, chromosome partitioning
gi|74099617|gb|AAZ99041.1|	COG0050	1e-78	72	285	1	177	107	282	394	GTPases - translation elongation factors	J	Translation, ribosomal structure and biogenesis
gi|497005254|ref|WP_009434674.1|	COG1629	2e-13	15	72.3	105	789	37	649	768	Outer membrane receptor proteins, mostly Fe transport	P	Inorganic ion transport and metabolism
gi|513873617|ref|WP_016526168.1|	COG0071	3e-23	35	100	1	137	7	143	146	Molecular chaperone (small heat shock protein)	O	Posttranslational modification, protein turnover, chaperones
gi|546356895|ref|WP_021844000.1|	COG0522	6e-55	46	207	1	200	1	205	205	Ribosomal protein S4 and related proteins	J	Translation, ribosomal structure and biogenesis
gi|494108895|ref|WP_007049679.1|	COG1592	2e-21	34	95.8	61	180	9	131	166	Rubrerythrin	C	Energy production and conversion
gi|494108895|ref|WP_007049679.1|	COG1773	5e-05	37	41.0	1	35	1	33	55	Rubredoxin	C	Energy production and conversion
gi|495400343|ref|WP_008125042.1|	COG0103	8e-41	53	159	1	128	3	130	130	Ribosomal protein S9	J	Translation, ribosomal structure and biogenesis
gi|548234747|ref|WP_022453227.1|	COG0191	2e-92	47	332	7	331	1	286	286	Fructose/tagatose bisphosphate aldolase	G	Carbohydrate transport and metabolism
gi|551311678|ref|WP_022931565.1|	COG1344	2e-35	32	142	1	274	1	272	360	Flagellin and related hook-associated proteins	N	Cell motility
gi|547258551|ref|WP_021993651.1|	COG0191	9e-42	41	163	2	190	133	286	286	Fructose/tagatose bisphosphate aldolase	G	Carbohydrate transport and metabolism
gi|503357926|ref|WP_013592587.1|	COG4770	0.0	48	694	7	654	2	645	645	Acetyl/propionyl-CoA carboxylase, alpha subunit	I	Lipid transport and metabolism
gi|547922214|ref|WP_022324452.1|	COG1629	4e-08	16	54.2	96	528	49	463	768	Outer membrane receptor proteins, mostly Fe transport	P	Inorganic ion transport and metabolism
gi|665949767|ref|WP_031315812.1|	COG1450	3e-40	44	157	2	165	399	566	587	Type II secretory pathway, component PulD	NU	Multiple classes
gi|546355743|ref|WP_021842908.1|	COG0441	0.0	51	684	15	592	21	582	589	Threonyl-tRNA synthetase	J	Translation, ribosomal structure and biogenesis
gi|488793587|ref|WP_002705993.1|	COG0097	4e-51	53	194	1	178	1	178	178	Ribosomal protein L6P/L9E	J	Translation, ribosomal structure and biogenesis
gi|654170030|ref|WP_027728884.1|	COG0330	2e-29	23	123	2	293	9	266	291	Membrane protease subunits, stomatin/prohibitin homologs	O	Posttranslational modification, protein turnover, chaperones
gi|544705825|ref|WP_021136427.1|	COG0152	8e-63	52	233	1	183	26	209	247	Phosphoribosylaminoimidazolesuccinocarboxamide (SAICAR) synthase	F	Nucleotide transport and metabolism
gi|547650414|ref|WP_022121919.1|	COG0059	6e-79	37	287	22	344	13	330	338	Ketol-acid reductoisomerase	EH	Multiple classes
gi|395398548|gb|AFN57701.1|	COG0111	1e-52	35	200	1	297	2	309	324	Phosphoglycerate dehydrogenase and related dehydrogenases	HE	Multiple classes
gi|493902588|ref|WP_006848338.1|	COG2885	1e-11	26	64.5	224	388	18	187	190	Outer membrane protein and related peptidoglycan-associated (lipo)proteins	M	Cell wall/membrane/envelope biogenesis
gi|517167634|ref|WP_018356452.1|	COG0334	1e-147	46	515	21	449	1	411	411	Glutamate dehydrogenase/leucine dehydrogenase	E	Amino acid transport and metabolism
gi|547920724|ref|WP_022323029.1|	COG1629	3e-05	13	44.9	300	684	188	547	768	Outer membrane receptor proteins, mostly Fe transport	P	Inorganic ion transport and metabolism
gi|496135371|ref|WP_008859878.1|	COG0346	6e-05	25	40.2	8	141	3	138	138	Lactoylglutathione lyase and related lyases	E	Amino acid transport and metabolism
gi|497309569|ref|WP_009623786.1|	COG0172	6e-13	55	66.0	1	48	339	387	429	Seryl-tRNA synthetase	J	Translation, ribosomal structure and biogenesis
gi|546348558|ref|WP_021839932.1|	COG1866	0.0	56	708	3	534	7	529	529	Phosphoenolpyruvate carboxykinase (ATP)	C	Energy production and conversion
gi|503435105|ref|WP_013669766.1|	COG0191	1e-88	47	319	4	282	3	282	286	Fructose/tagatose bisphosphate aldolase	G	Carbohydrate transport and metabolism
gi|3318722|pdb|1AN1|E	COG5640	1e-22	27	100	1	216	33	274	413	Secreted trypsin-like serine protease	O	Posttranslational modification, protein turnover, chaperones
gi|489695111|ref|WP_003599278.1|	COG1509	1e-113	45	402	1	345	20	364	369	Lysine 2,3-aminomutase	E	Amino acid transport and metabolism
gi|496709602|ref|WP_009348409.1|	COG0089	2e-16	45	77.5	4	96	5	94	94	Ribosomal protein L23	J	Translation, ribosomal structure and biogenesis
gi|500100019|ref|WP_011776026.1|	COG1414	7e-50	43	190	10	248	1	244	246	Transcriptional regulator	K	Transcription
gi|493900982|ref|WP_006846775.1|	COG2017	9e-53	31	201	40	394	3	308	308	Galactose mutarotase and related enzymes	G	Carbohydrate transport and metabolism
gi|492680996|ref|WP_005921092.1|	COG0103	3e-44	61	170	7	132	5	130	130	Ribosomal protein S9	J	Translation, ribosomal structure and biogenesis
gi|546345937|ref|WP_021839479.1|	COG1629	1e-09	14	59.6	36	654	109	658	768	Outer membrane receptor proteins, mostly Fe transport	P	Inorganic ion transport and metabolism
gi|494849864|ref|WP_007575964.1|	COG2017	1e-52	31	200	37	396	1	308	308	Galactose mutarotase and related enzymes	G	Carbohydrate transport and metabolism
gi|567766180|dbj|GAE15040.1|	COG0166	4e-54	39	204	16	233	116	329	446	Glucose-6-phosphate isomerase	G	Carbohydrate transport and metabolism
gi|493903106|ref|WP_006848835.1|	COG0088	2e-47	43	182	1	209	2	212	214	Ribosomal protein L4	J	Translation, ribosomal structure and biogenesis
gi|47523568|ref|NP_999409.1|	COG2866	7e-09	19	55.4	82	400	60	373	374	Predicted carboxypeptidase	E	Amino acid transport and metabolism
gi|547555062|ref|WP_022110706.1|	COG0057	1e-114	53	406	1	339	1	331	335	Glyceraldehyde-3-phosphate dehydrogenase/erythrose-4-phosphate dehydrogenase	G	Carbohydrate transport and metabolism
gi|545586610|ref|WP_021715446.1|	COG4799	0.0	57	686	1	508	9	526	526	Acetyl-CoA carboxylase, carboxyltransferase component (subunits alpha and beta)	I	Lipid transport and metabolism
gi|547776083|ref|WP_022187255.1|	COG2885	2e-31	43	128	34	148	74	188	190	Outer membrane protein and related peptidoglycan-associated (lipo)proteins	M	Cell wall/membrane/envelope biogenesis
gi|494130211|ref|WP_007069978.1|	COG4799	0.0	56	664	1	509	8	526	526	Acetyl-CoA carboxylase, carboxyltransferase component (subunits alpha and beta)	I	Lipid transport and metabolism
gi|547922101|ref|WP_022324346.1|	COG1629	1e-11	16	66.1	114	905	42	734	768	Outer membrane receptor proteins, mostly Fe transport	P	Inorganic ion transport and metabolism
gi|655517508|ref|WP_028898560.1|	COG0811	7e-18	33	84.7	160	270	99	210	216	Biopolymer transport proteins	U	Intracellular trafficking, secretion, and vesicular transport
gi|495173087|ref|WP_007897882.1|	COG0050	0.0	72	648	1	395	1	394	394	GTPases - translation elongation factors	J	Translation, ribosomal structure and biogenesis
gi|504659027|ref|WP_014846129.1|	COG0057	1e-130	64	459	2	331	1	334	335	Glyceraldehyde-3-phosphate dehydrogenase/erythrose-4-phosphate dehydrogenase	G	Carbohydrate transport and metabolism
gi|490514336|ref|WP_004379913.1|	COG0057	1e-109	50	389	1	352	1	331	335	Glyceraldehyde-3-phosphate dehydrogenase/erythrose-4-phosphate dehydrogenase	G	Carbohydrate transport and metabolism
gi|651317222|ref|WP_026441720.1|	COG1704	2e-53	52	201	5	190	1	185	185	Uncharacterized conserved protein	S	Function unknown
gi|490478019|ref|WP_004348383.1|	COG2885	8e-13	25	68.3	234	359	39	163	190	Outer membrane protein and related peptidoglycan-associated (lipo)proteins	M	Cell wall/membrane/envelope biogenesis
gi|490510183|ref|WP_004376195.1|	COG0822	1e-14	17	73.9	1	171	5	148	150	NifU homolog involved in Fe-S cluster formation	C	Energy production and conversion
gi|502757857|ref|WP_012992841.1|	COG0094	1e-72	65	265	1	179	1	179	180	Ribosomal protein L5	J	Translation, ribosomal structure and biogenesis
gi|547924871|ref|WP_022327035.1|	COG4771	1e-08	29	56.5	14	163	28	181	699	Outer membrane receptor for ferrienterochelin and colicins	P	Inorganic ion transport and metabolism
gi|518621236|ref|WP_019791443.1|	COG0057	1e-119	57	420	2	317	1	315	335	Glyceraldehyde-3-phosphate dehydrogenase/erythrose-4-phosphate dehydrogenase	G	Carbohydrate transport and metabolism
gi|558483800|gb|AHA56719.1|	COG0085	1e-23	61	101	3	69	320	387	1060	DNA-directed RNA polymerase, beta subunit/140 kD subunit	K	Transcription
gi|146983|gb|AAA24232.1|	COG2885	1e-33	32	137	44	243	1	190	190	Outer membrane protein and related peptidoglycan-associated (lipo)proteins	M	Cell wall/membrane/envelope biogenesis
gi|494130911|ref|WP_007070677.1|	COG0050	0.0	75	676	1	395	1	394	394	GTPases - translation elongation factors	J	Translation, ribosomal structure and biogenesis
gi|548333000|ref|WP_022515822.1|	COG2508	5e-14	37	69.4	2	81	337	417	421	Regulator of polyketide synthase expression	TQ	Multiple classes
gi|346986302|ref|NP_001231308.1|	COG5640	7e-23	29	101	23	265	26	277	413	Secreted trypsin-like serine protease	O	Posttranslational modification, protein turnover, chaperones
gi|546160329|ref|WP_021802197.1|	COG0206	1e-102	60	366	1	324	1	324	338	Cell division GTPase	D	Cell cycle control, cell division, chromosome partitioning
gi|502249642|ref|WP_012741295.1|	COG0050	0.0	74	665	1	395	1	394	394	GTPases - translation elongation factors	J	Translation, ribosomal structure and biogenesis
gi|545042817|ref|WP_021418044.1|	COG0055	5e-40	94	155	1	71	232	302	468	F0F1-type ATP synthase, beta subunit	C	Energy production and conversion
gi|505206344|ref|WP_015393446.1|	COG0523	7e-38	22	151	4	308	2	317	323	Putative GTPases (G3E family)	R	General function prediction only
gi|490417192|ref|WP_004289542.1|	COG0057	1e-129	61	455	1	333	1	332	335	Glyceraldehyde-3-phosphate dehydrogenase/erythrose-4-phosphate dehydrogenase	G	Carbohydrate transport and metabolism
gi|545665861|ref|WP_021772258.1|	COG1344	2e-25	30	110	19	317	1	294	360	Flagellin and related hook-associated proteins	N	Cell motility
gi|653148526|ref|WP_027397720.1|	COG0057	1e-114	51	406	2	334	1	331	335	Glyceraldehyde-3-phosphate dehydrogenase/erythrose-4-phosphate dehydrogenase	G	Carbohydrate transport and metabolism
gi|547559650|ref|WP_022111084.1|	COG1360	9e-25	28	107	66	269	42	243	244	Flagellar motor protein	N	Cell motility
gi|547315281|ref|WP_022046843.1|	COG0330	6e-45	41	174	1	285	2	273	291	Membrane protease subunits, stomatin/prohibitin homologs	O	Posttranslational modification, protein turnover, chaperones
gi|497438163|ref|WP_009752361.1|	COG0050	0.0	73	649	1	393	1	394	394	GTPases - translation elongation factors	J	Translation, ribosomal structure and biogenesis
gi|517992883|ref|WP_019163091.1|	COG0050	0.0	77	683	1	397	1	394	394	GTPases - translation elongation factors	J	Translation, ribosomal structure and biogenesis
gi|493902254|ref|WP_006848010.1|	COG0720	2e-06	27	46.1	1	76	3	78	127	6-pyruvoyl-tetrahydropterin synthase	H	Coenzyme transport and metabolism
gi|545810782|ref|XP_003123033.2|	COG5640	2e-21	26	97.8	299	526	32	278	413	Secreted trypsin-like serine protease	O	Posttranslational modification, protein turnover, chaperones
gi|546418237|ref|WP_021858592.1|	COG1744	3e-30	28	126	45	364	28	332	345	Uncharacterized ABC-type transport system, periplasmic component/surface lipoprotein	R	General function prediction only
gi|547259338|ref|WP_021994397.1|	COG0057	1e-130	62	457	1	333	1	332	335	Glyceraldehyde-3-phosphate dehydrogenase/erythrose-4-phosphate dehydrogenase	G	Carbohydrate transport and metabolism
gi|551311423|ref|WP_022931311.1|	COG0489	3e-46	41	178	20	215	46	238	265	ATPases involved in chromosome partitioning	D	Cell cycle control, cell division, chromosome partitioning
gi|494873851|ref|WP_007599946.1|	COG0057	1e-134	61	470	2	333	1	332	335	Glyceraldehyde-3-phosphate dehydrogenase/erythrose-4-phosphate dehydrogenase	G	Carbohydrate transport and metabolism
gi|503692320|ref|WP_013926396.1|	COG4771	7e-11	26	63.4	106	249	30	180	699	Outer membrane receptor for ferrienterochelin and colicins	P	Inorganic ion transport and metabolism
gi|503692320|ref|WP_013926396.1|	COG1629	5e-07	14	50.7	403	802	271	670	768	Outer membrane receptor proteins, mostly Fe transport	P	Inorganic ion transport and metabolism
gi|545665754|ref|WP_021772152.1|	COG0052	1e-101	66	359	1	233	6	237	252	Ribosomal protein S2	J	Translation, ribosomal structure and biogenesis
gi|490496323|ref|WP_004362495.1|	COG0050	0.0	72	651	1	395	1	394	394	GTPases - translation elongation factors	J	Translation, ribosomal structure and biogenesis
gi|493824440|ref|WP_006771910.1|	COG0050	0.0	76	658	1	385	13	394	394	GTPases - translation elongation factors	J	Translation, ribosomal structure and biogenesis
gi|652855302|ref|WP_027128954.1|	COG0720	9e-07	26	46.9	1	76	3	78	127	6-pyruvoyl-tetrahydropterin synthase	H	Coenzyme transport and metabolism
gi|547922554|ref|WP_022324783.1|	COG0539	1e-133	44	469	67	608	13	541	541	Ribosomal protein S1	J	Translation, ribosomal structure and biogenesis
gi|11612408|gb|AAG39230.1|	COG0050	1e-136	80	477	1	278	101	377	394	GTPases - translation elongation factors	J	Translation, ribosomal structure and biogenesis
gi|4501885|ref|NP_001092.1|	COG5277	1e-121	47	429	1	375	2	444	444	Actin and related proteins	Z	Cytoskeleton
gi|219521954|ref|NP_001137162.1|	COG4362	1e-107	47	385	46	399	7	346	355	Nitric oxide synthase, oxygenase domain	PE	Multiple classes
gi|219521954|ref|NP_001137162.1|	COG0369	1e-100	33	359	447	1035	51	587	587	Sulfite reductase, alpha subunit (flavoprotein)	P	Inorganic ion transport and metabolism
gi|504335109|ref|WP_014522211.1|	COG0057	1e-130	62	457	2	331	1	334	335	Glyceraldehyde-3-phosphate dehydrogenase/erythrose-4-phosphate dehydrogenase	G	Carbohydrate transport and metabolism
gi|575090256|dbj|GAE87272.1|	COG0055	1e-131	83	461	1	244	222	465	468	F0F1-type ATP synthase, beta subunit	C	Energy production and conversion
gi|493473100|ref|WP_006428128.1|	COG0244	4e-26	44	110	1	124	41	165	175	Ribosomal protein L10	J	Translation, ribosomal structure and biogenesis
gi|547921710|ref|WP_022323966.1|	COG0526	5e-07	30	49.1	230	336	19	126	127	Thiol-disulfide isomerase and thioredoxins	OC	Multiple classes
gi|547721145|ref|WP_022135646.1|	COG1960	1e-103	48	368	1	385	1	387	393	Acyl-CoA dehydrogenases	I	Lipid transport and metabolism
gi|503734415|ref|WP_013968491.1|	COG0511	7e-17	37	82.8	477	591	24	139	140	Biotin carboxyl carrier protein	I	Lipid transport and metabolism
gi|493203320|ref|WP_006191483.1|	COG2358	2e-83	48	302	11	319	1	315	321	TRAP-type uncharacterized transport system, periplasmic component	R	General function prediction only
gi|546345861|ref|WP_021839407.1|	COG1729	0.0007	18	37.7	94	213	127	249	262	Uncharacterized protein conserved in bacteria	S	Function unknown
gi|651382164|ref|WP_026494299.1|	COG0840	4e-23	26	103	181	458	109	390	408	Methyl-accepting chemotaxis protein	NT	Multiple classes
gi|567456559|gb|ETK11204.1|	COG1748	2e-53	40	202	1	182	146	329	389	Saccharopine dehydrogenase and related proteins	E	Amino acid transport and metabolism
gi|547949339|ref|WP_022350207.1|	COG0057	1e-112	50	399	2	339	1	331	335	Glyceraldehyde-3-phosphate dehydrogenase/erythrose-4-phosphate dehydrogenase	G	Carbohydrate transport and metabolism
gi|551311910|ref|WP_022931796.1|	COG0091	7e-27	48	112	3	115	7	118	120	Ribosomal protein L22	J	Translation, ribosomal structure and biogenesis
gi|298231139|ref|NP_001177220.1|	COG0596	0.0003	14	40.5	86	284	20	209	282	Predicted hydrolases or acyltransferases (alpha/beta hydrolase superfamily)	R	General function prediction only
gi|493903435|ref|WP_006849158.1|	COG4206	2e-11	26	65.7	95	313	20	225	608	Outer membrane cobalamin receptor protein	H	Coenzyme transport and metabolism
gi|491894406|ref|WP_005657691.1|	COG4206	1e-09	23	58.0	16	203	18	179	608	Outer membrane cobalamin receptor protein	H	Coenzyme transport and metabolism
gi|493902699|ref|WP_006848446.1|	COG1629	1e-13	13	72.6	101	774	50	668	768	Outer membrane receptor proteins, mostly Fe transport	P	Inorganic ion transport and metabolism
gi|494819348|ref|WP_007554756.1|	COG2358	1e-76	44	280	5	316	1	315	321	TRAP-type uncharacterized transport system, periplasmic component	R	General function prediction only
gi|283485651|gb|ADB23577.1|	COG0459	3e-41	45	161	1	186	88	276	524	Chaperonin GroEL (HSP60 family)	O	Posttranslational modification, protein turnover, chaperones
gi|547715393|ref|WP_022130204.1|	COG1004	4e-22	45	96.4	1	60	197	256	414	Predicted UDP-glucose 6-dehydrogenase	M	Cell wall/membrane/envelope biogenesis
gi|654947479|ref|WP_028397612.1|	COG0804	0.0	76	1042	3	569	2	568	568	Urea amidohydrolase (urease) alpha subunit	E	Amino acid transport and metabolism
gi|503524387|ref|WP_013758618.1|	COG0840	8e-33	23	135	225	581	51	402	408	Methyl-accepting chemotaxis protein	NT	Multiple classes
gi|547472381|ref|WP_022091005.1|	COG0057	1e-115	53	407	3	335	2	331	335	Glyceraldehyde-3-phosphate dehydrogenase/erythrose-4-phosphate dehydrogenase	G	Carbohydrate transport and metabolism
gi|503525172|ref|WP_013759380.1|	COG0202	3e-77	44	282	10	335	1	313	317	DNA-directed RNA polymerase, alpha subunit/40 kD subunit	K	Transcription
gi|654515408|ref|WP_027984341.1|	COG0057	1e-135	63	476	2	332	1	332	335	Glyceraldehyde-3-phosphate dehydrogenase/erythrose-4-phosphate dehydrogenase	G	Carbohydrate transport and metabolism
gi|547841250|ref|WP_022248811.1|	COG0057	1e-114	55	405	1	332	1	331	335	Glyceraldehyde-3-phosphate dehydrogenase/erythrose-4-phosphate dehydrogenase	G	Carbohydrate transport and metabolism
gi|496394850|ref|WP_009103840.1|	COG0200	4e-30	49	124	8	154	6	151	152	Ribosomal protein L15	J	Translation, ribosomal structure and biogenesis
gi|570741897|gb|AHF12657.1|	COG1053	1e-93	31	337	29	662	1	562	562	Succinate dehydrogenase/fumarate reductase, flavoprotein subunit	C	Energy production and conversion
gi|546348366|ref|WP_021839743.1|	COG0238	2e-18	65	84.1	22	84	13	75	75	Ribosomal protein S18	J	Translation, ribosomal structure and biogenesis
gi|547844012|ref|WP_022251479.1|	COG2885	2e-12	25	67.2	249	383	49	188	190	Outer membrane protein and related peptidoglycan-associated (lipo)proteins	M	Cell wall/membrane/envelope biogenesis
gi|335310390|ref|XP_003362010.1|	COG5640	4e-31	28	128	33	257	32	274	413	Secreted trypsin-like serine protease	O	Posttranslational modification, protein turnover, chaperones
gi|652924110|ref|WP_027177924.1|	COG0840	8e-47	39	182	520	799	128	404	408	Methyl-accepting chemotaxis protein	NT	Multiple classes
gi|652924110|ref|WP_027177924.1|	COG5002	8e-05	21	43.0	322	512	33	223	459	Signal transduction histidine kinase	T	Signal transduction mechanisms
gi|547922760|ref|WP_022324985.1|	COG0200	4e-29	47	120	1	149	1	152	152	Ribosomal protein L15	J	Translation, ribosomal structure and biogenesis
gi|547922397|ref|WP_022324631.1|	COG0088	2e-44	43	172	1	195	2	198	214	Ribosomal protein L4	J	Translation, ribosomal structure and biogenesis
gi|547921529|ref|WP_022323791.1|	COG0057	1e-136	63	478	1	332	1	332	335	Glyceraldehyde-3-phosphate dehydrogenase/erythrose-4-phosphate dehydrogenase	G	Carbohydrate transport and metabolism
gi|490506422|ref|WP_004372473.1|	COG0057	1e-112	52	399	1	339	1	331	335	Glyceraldehyde-3-phosphate dehydrogenase/erythrose-4-phosphate dehydrogenase	G	Carbohydrate transport and metabolism
gi|350583970|ref|XP_003126216.3|	COG1196	3e-10	18	60.4	147	465	670	946	1163	Chromosome segregation ATPases	D	Cell cycle control, cell division, chromosome partitioning
gi|446274924|ref|WP_000352779.1|	COG1951	2e-26	53	111	2	90	216	297	297	Tartrate dehydratase alpha subunit/Fumarate hydratase class I, N-terminal domain	C	Energy production and conversion
gi|653158490|ref|WP_027407467.1|	COG1344	5e-24	35	105	3	286	1	287	360	Flagellin and related hook-associated proteins	N	Cell motility
gi|546355881|ref|WP_021843032.1|	COG1629	5e-06	13	46.5	3	273	386	640	768	Outer membrane receptor proteins, mostly Fe transport	P	Inorganic ion transport and metabolism
gi|576322363|gb|ETZ22047.1|	COG1629	9e-11	14	63.4	89	765	49	652	768	Outer membrane receptor proteins, mostly Fe transport	P	Inorganic ion transport and metabolism
gi|496452469|ref|WP_009161314.1|	COG0479	1e-28	27	120	8	251	4	234	234	Succinate dehydrogenase/fumarate reductase, Fe-S protein subunit	C	Energy production and conversion
gi|515831464|ref|WP_017262217.1|	COG0057	1e-111	51	396	2	337	1	334	335	Glyceraldehyde-3-phosphate dehydrogenase/erythrose-4-phosphate dehydrogenase	G	Carbohydrate transport and metabolism
gi|547650433|ref|WP_022121924.1|	COG2885	7e-15	28	75.3	240	353	53	165	190	Outer membrane protein and related peptidoglycan-associated (lipo)proteins	M	Cell wall/membrane/envelope biogenesis
gi|495723757|ref|WP_008448336.1|	COG0087	5e-65	53	240	1	204	1	208	218	Ribosomal protein L3	J	Translation, ribosomal structure and biogenesis
gi|566271549|gb|ETJ17091.1|	COG2185	8e-32	60	128	1	104	8	111	143	Methylmalonyl-CoA mutase, C-terminal domain/subunit (cobalamin-binding)	I	Lipid transport and metabolism
gi|547920908|ref|WP_022323201.1|	COG2825	9e-07	19	47.3	48	197	26	169	170	Outer membrane protein	M	Cell wall/membrane/envelope biogenesis
gi|496509366|ref|WP_009217649.1|	COG0674	1e-96	37	348	4	381	1	359	365	Pyruvate:ferredoxin oxidoreductase and related 2-oxoacid:ferredoxin oxidoreductases, alpha subunit	C	Energy production and conversion
gi|496509366|ref|WP_009217649.1|	COG1013	6e-56	36	213	966	1180	88	294	294	Pyruvate:ferredoxin oxidoreductase and related 2-oxoacid:ferredoxin oxidoreductases, beta subunit	C	Energy production and conversion
gi|496509366|ref|WP_009217649.1|	COG1014	3e-36	29	148	418	619	3	198	203	Pyruvate:ferredoxin oxidoreductase and related 2-oxoacid:ferredoxin oxidoreductases, gamma subunit	C	Energy production and conversion
gi|496509366|ref|WP_009217649.1|	COG1143	3e-05	31	45.4	688	756	55	108	172	Formate hydrogenlyase subunit 6/NADH:ubiquinone oxidoreductase 23 kD subunit (chain I)	C	Energy production and conversion
gi|13560144|emb|CAC36222.1|	COG1344	3e-22	42	98.6	1	126	46	171	360	Flagellin and related hook-associated proteins	N	Cell motility
gi|547907329|ref|WP_022310641.1|	COG1629	0.0003	12	41.8	499	890	303	688	768	Outer membrane receptor proteins, mostly Fe transport	P	Inorganic ion transport and metabolism
gi|547887579|ref|WP_022292708.1|	COG0087	4e-11	59	59.8	1	47	168	214	218	Ribosomal protein L3	J	Translation, ribosomal structure and biogenesis
gi|511036673|ref|WP_016290705.1|	COG0057	1e-119	52	421	2	333	1	334	335	Glyceraldehyde-3-phosphate dehydrogenase/erythrose-4-phosphate dehydrogenase	G	Carbohydrate transport and metabolism
gi|491474647|ref|WP_005332389.1|	COG0092	2e-73	59	268	12	208	1	199	233	Ribosomal protein S3	J	Translation, ribosomal structure and biogenesis
gi|330340414|ref|NP_001193367.1|	COG5640	1e-23	28	103	1	239	10	274	413	Secreted trypsin-like serine protease	O	Posttranslational modification, protein turnover, chaperones
gi|491496654|ref|WP_005354366.1|	COG0088	2e-57	49	215	1	206	1	211	214	Ribosomal protein L4	J	Translation, ribosomal structure and biogenesis
gi|655521611|ref|WP_028902298.1|	COG4771	9e-05	25	43.4	106	240	29	168	699	Outer membrane receptor for ferrienterochelin and colicins	P	Inorganic ion transport and metabolism
gi|547514585|ref|WP_022102617.1|	COG2885	2e-16	26	80.3	197	379	1	187	190	Outer membrane protein and related peptidoglycan-associated (lipo)proteins	M	Cell wall/membrane/envelope biogenesis
gi|547922848|ref|WP_022325072.1|	COG1592	4e-22	35	98.1	58	183	2	131	166	Rubrerythrin	C	Energy production and conversion
gi|547922848|ref|WP_022325072.1|	COG1773	6e-05	35	41.0	3	47	2	39	55	Rubredoxin	C	Energy production and conversion
gi|546336119|ref|WP_021839149.1|	COG1629	7e-06	14	47.2	425	919	229	713	768	Outer membrane receptor proteins, mostly Fe transport	P	Inorganic ion transport and metabolism
gi|546336119|ref|WP_021839149.1|	COG4771	4e-05	29	44.6	113	256	30	176	699	Outer membrane receptor for ferrienterochelin and colicins	P	Inorganic ion transport and metabolism
gi|520879538|ref|WP_020311176.1|	COG0057	1e-127	62	447	1	335	1	330	335	Glyceraldehyde-3-phosphate dehydrogenase/erythrose-4-phosphate dehydrogenase	G	Carbohydrate transport and metabolism
gi|490477539|ref|WP_004347912.1|	COG0103	8e-41	51	159	1	128	3	130	130	Ribosomal protein S9	J	Translation, ribosomal structure and biogenesis
gi|503466959|ref|WP_013701620.1|	COG1156	1e-103	42	367	1	287	3	301	463	Archaeal/vacuolar-type H+-ATPase subunit B	C	Energy production and conversion
gi|503466959|ref|WP_013701620.1|	COG1394	3e-21	39	96.5	298	393	116	211	211	Archaeal/vacuolar-type H+-ATPase subunit D	C	Energy production and conversion
gi|518385224|ref|WP_019555431.1|	COG1053	1e-140	38	493	1	568	3	560	562	Succinate dehydrogenase/fumarate reductase, flavoprotein subunit	C	Energy production and conversion
gi|546845940|ref|WP_021897574.1|	COG0580	6e-54	39	204	2	250	1	239	241	Glycerol uptake facilitator and related permeases (Major Intrinsic Protein Family)	G	Carbohydrate transport and metabolism
gi|493490278|ref|WP_006445001.1|	COG0092	5e-73	60	267	12	210	1	201	233	Ribosomal protein S3	J	Translation, ribosomal structure and biogenesis
gi|547921256|ref|WP_022323532.1|	COG0811	2e-22	25	99.3	66	265	12	211	216	Biopolymer transport proteins	U	Intracellular trafficking, secretion, and vesicular transport
gi|493903268|ref|WP_006848994.1|	COG2869	6e-22	27	97.3	4	197	8	246	264	Na+-transporting NADH:ubiquinone oxidoreductase, subunit NqrC	C	Energy production and conversion
gi|494847739|ref|WP_007573839.1|	COG0674	7e-94	39	339	5	379	1	357	365	Pyruvate:ferredoxin oxidoreductase and related 2-oxoacid:ferredoxin oxidoreductases, alpha subunit	C	Energy production and conversion
gi|494847739|ref|WP_007573839.1|	COG1013	1e-49	35	192	967	1183	88	290	294	Pyruvate:ferredoxin oxidoreductase and related 2-oxoacid:ferredoxin oxidoreductases, beta subunit	C	Energy production and conversion
gi|494847739|ref|WP_007573839.1|	COG1014	1e-34	26	142	419	623	4	203	203	Pyruvate:ferredoxin oxidoreductase and related 2-oxoacid:ferredoxin oxidoreductases, gamma subunit	C	Energy production and conversion
gi|494847739|ref|WP_007573839.1|	COG1143	2e-05	25	45.8	678	770	47	116	172	Formate hydrogenlyase subunit 6/NADH:ubiquinone oxidoreductase 23 kD subunit (chain I)	C	Energy production and conversion
gi|584443160|emb|CDL97900.1|	COG0093	3e-22	72	96.8	2	61	62	122	122	Ribosomal protein L14	J	Translation, ribosomal structure and biogenesis
gi|493205009|ref|WP_006192988.1|	COG0103	9e-46	66	175	1	130	1	130	130	Ribosomal protein S9	J	Translation, ribosomal structure and biogenesis
gi|653148351|ref|WP_027397547.1|	COG0050	0.0	78	676	1	393	1	392	394	GTPases - translation elongation factors	J	Translation, ribosomal structure and biogenesis
gi|491810962|ref|WP_005612990.1|	COG0088	9e-57	48	213	1	206	1	211	214	Ribosomal protein L4	J	Translation, ribosomal structure and biogenesis
gi|493903339|ref|WP_006849063.1|	COG0845	3e-27	25	116	1	368	4	366	372	Membrane-fusion protein	M	Cell wall/membrane/envelope biogenesis
gi|504010785|ref|WP_014244779.1|	COG1053	3e-88	30	319	32	614	1	547	562	Succinate dehydrogenase/fumarate reductase, flavoprotein subunit	C	Energy production and conversion
gi|547760032|ref|WP_022172309.1|	COG0099	6e-41	63	159	1	121	1	121	121	Ribosomal protein S13	J	Translation, ribosomal structure and biogenesis
gi|548304195|ref|WP_022495219.1|	COG0674	1e-93	38	338	3	395	1	365	365	Pyruvate:ferredoxin oxidoreductase and related 2-oxoacid:ferredoxin oxidoreductases, alpha subunit	C	Energy production and conversion
gi|548304195|ref|WP_022495219.1|	COG1013	2e-52	35	201	957	1169	86	293	294	Pyruvate:ferredoxin oxidoreductase and related 2-oxoacid:ferredoxin oxidoreductases, beta subunit	C	Energy production and conversion
gi|548304195|ref|WP_022495219.1|	COG1014	8e-39	29	156	416	619	6	203	203	Pyruvate:ferredoxin oxidoreductase and related 2-oxoacid:ferredoxin oxidoreductases, gamma subunit	C	Energy production and conversion
gi|548304195|ref|WP_022495219.1|	COG3383	8e-05	20	43.8	690	830	148	266	978	Uncharacterized anaerobic dehydrogenase	R	General function prediction only
gi|157832576|pdb|1OSE|A	COG0366	1e-10	17	61.9	31	310	37	325	505	Glycosidases	G	Carbohydrate transport and metabolism
gi|546357015|ref|WP_021844114.1|	COG0811	2e-22	28	99.7	64	250	22	209	216	Biopolymer transport proteins	U	Intracellular trafficking, secretion, and vesicular transport
gi|547817767|ref|WP_022226541.1|	COG0048	3e-42	66	163	1	136	7	129	129	Ribosomal protein S12	J	Translation, ribosomal structure and biogenesis
gi|547922691|ref|WP_022324916.1|	COG4771	2e-07	31	52.6	117	253	28	167	699	Outer membrane receptor for ferrienterochelin and colicins	P	Inorganic ion transport and metabolism
gi|547921214|ref|WP_022323490.1|	COG0545	3e-32	35	132	53	259	7	205	205	FKBP-type peptidyl-prolyl cis-trans isomerases 1	O	Posttranslational modification, protein turnover, chaperones
gi|494107360|ref|WP_007048146.1|	COG2407	4e-12	21	64.6	22	164	322	462	470	L-fucose isomerase and related proteins	G	Carbohydrate transport and metabolism
gi|547207032|ref|WP_021947919.1|	COG0244	3e-09	34	54.1	1	116	52	167	175	Ribosomal protein L10	J	Translation, ribosomal structure and biogenesis
gi|115590|sp|P80015.1|CAP7_PIG	COG5640	2e-15	21	76.2	1	218	33	281	413	Secreted trypsin-like serine protease	O	Posttranslational modification, protein turnover, chaperones
gi|546356628|ref|WP_021843743.1|	COG2885	5e-05	21	42.9	174	294	77	183	190	Outer membrane protein and related peptidoglycan-associated (lipo)proteins	M	Cell wall/membrane/envelope biogenesis
gi|490471464|ref|WP_004341959.1|	COG0261	2e-24	48	103	1	105	1	103	103	Ribosomal protein L21	J	Translation, ribosomal structure and biogenesis
gi|551311898|ref|WP_022931784.1|	COG0098	4e-54	54	203	3	171	11	180	181	Ribosomal protein S5	J	Translation, ribosomal structure and biogenesis
gi|548211069|ref|WP_022430628.1|	COG1629	6e-06	13	46.5	71	407	341	678	768	Outer membrane receptor proteins, mostly Fe transport	P	Inorganic ion transport and metabolism
gi|493902524|ref|WP_006848276.1|	COG2407	4e-72	22	266	3	478	1	462	470	L-fucose isomerase and related proteins	G	Carbohydrate transport and metabolism
gi|493902779|ref|WP_006848523.1|	COG1360	2e-25	27	109	42	269	39	243	244	Flagellar motor protein	N	Cell motility
gi|547315453|ref|WP_022047010.1|	COG2182	2e-32	24	133	1	432	3	420	420	Maltose-binding periplasmic proteins/domains	G	Carbohydrate transport and metabolism
gi|493463607|ref|WP_006418814.1|	COG0056	0.0	57	693	3	503	4	504	504	F0F1-type ATP synthase, alpha subunit	C	Energy production and conversion
gi|496531113|ref|WP_009237804.1|	COG1187	9e-49	42	186	2	206	29	242	248	16S rRNA uridine-516 pseudouridylate synthase and related pseudouridylate synthases	J	Translation, ribosomal structure and biogenesis
gi|545420001|ref|WP_021658878.1|	COG0206	1e-93	52	336	2	343	1	338	338	Cell division GTPase	D	Cell cycle control, cell division, chromosome partitioning
gi|994862|gb|AAB34314.1|	COG0006	3e-47	28	183	204	574	48	383	384	Xaa-Pro aminopeptidase	E	Amino acid transport and metabolism
gi|503324619|ref|WP_013559280.1|	COG1592	7e-45	53	173	1	163	2	164	166	Rubrerythrin	C	Energy production and conversion
gi|518385265|ref|WP_019555472.1|	COG1344	5e-21	31	95.9	3	271	1	272	360	Flagellin and related hook-associated proteins	N	Cell motility
gi|495870704|ref|WP_008595283.1|	COG0574	0.0	28	648	5	884	1	739	740	Phosphoenolpyruvate synthase/pyruvate phosphate dikinase	G	Carbohydrate transport and metabolism
gi|493901038|ref|WP_006846830.1|	COG1592	2e-22	35	98.9	60	186	1	131	166	Rubrerythrin	C	Energy production and conversion
gi|493901038|ref|WP_006846830.1|	COG1773	0.0004	30	38.3	3	38	2	35	55	Rubredoxin	C	Energy production and conversion
gi|503466572|ref|WP_013701233.1|	COG2358	8e-80	42	290	2	316	1	319	321	TRAP-type uncharacterized transport system, periplasmic component	R	General function prediction only
gi|490749762|ref|WP_004612070.1|	COG0103	1e-46	63	178	1	130	1	130	130	Ribosomal protein S9	J	Translation, ribosomal structure and biogenesis
gi|547050998|ref|WP_021912774.1|	COG0574	1e-168	27	587	6	876	5	740	740	Phosphoenolpyruvate synthase/pyruvate phosphate dikinase	G	Carbohydrate transport and metabolism
gi|496394809|ref|WP_009103799.1|	COG0087	3e-64	51	237	1	206	1	212	218	Ribosomal protein L3	J	Translation, ribosomal structure and biogenesis
gi|548245032|ref|WP_022462956.1|	COG0574	1e-170	28	592	1	871	1	739	740	Phosphoenolpyruvate synthase/pyruvate phosphate dikinase	G	Carbohydrate transport and metabolism
gi|547459870|ref|WP_022079149.1|	COG0050	0.0	80	705	1	396	1	394	394	GTPases - translation elongation factors	J	Translation, ribosomal structure and biogenesis
gi|547922713|ref|WP_022324938.1|	COG0080	9e-49	61	185	2	142	1	141	141	Ribosomal protein L11	J	Translation, ribosomal structure and biogenesis
gi|502828610|ref|WP_013063586.1|	COG0195	1e-37	48	150	157	339	3	180	190	Transcription elongation factor	K	Transcription
gi|503734415|ref|WP_013968491.1|	COG5016	0.0	61	661	1	472	3	471	472	Pyruvate/oxaloacetate carboxyltransferase	C	Energy production and conversion
gi|545590533|ref|WP_021719206.1|	COG1884	0.0	62	679	17	545	10	546	548	Methylmalonyl-CoA mutase, N-terminal domain/subunit	I	Lipid transport and metabolism
gi|502719614|ref|WP_012954598.1|	COG0542	0.0	54	942	8	862	1	783	786	ATPases with chaperone activity, ATP-binding subunit	O	Posttranslational modification, protein turnover, chaperones
gi|639731705|ref|WP_024727507.1|	COG0059	1e-149	63	520	1	337	2	336	338	Ketol-acid reductoisomerase	EH	Multiple classes
gi|652825010|ref|WP_027111734.1|	COG0554	0.0	64	799	1	498	1	498	499	Glycerol kinase	C	Energy production and conversion
gi|547922094|ref|WP_022324340.1|	COG3746	5e-22	25	99.3	82	428	62	411	426	Phosphate-selective porin	P	Inorganic ion transport and metabolism
gi|653222309|ref|WP_027434857.1|	COG0574	1e-168	28	586	6	872	5	739	740	Phosphoenolpyruvate synthase/pyruvate phosphate dikinase	G	Carbohydrate transport and metabolism
gi|495177081|ref|WP_007901875.1|	COG0184	5e-19	51	86.0	1	89	1	89	89	Ribosomal protein S15P/S13E	J	Translation, ribosomal structure and biogenesis
gi|494396425|ref|WP_007209495.1|	COG1629	8e-07	14	49.9	4	631	115	669	768	Outer membrane receptor proteins, mostly Fe transport	P	Inorganic ion transport and metabolism
gi|567856684|gb|AHC97823.1|	COG0468	2e-22	69	97.3	1	72	28	98	279	RecA/RadA recombinase	L	Replication, recombination and repair
gi|505349952|ref|WP_015537054.1|	COG1966	5e-86	29	311	1	500	3	566	575	Carbon starvation protein, predicted membrane protein	T	Signal transduction mechanisms
gi|495591281|ref|WP_008315860.1|	COG1028	1e-43	37	170	1	239	5	251	251	Dehydrogenases with different specificities (related to short-chain alcohol dehydrogenases)	IQR	Multiple classes
gi|547809942|ref|WP_022219168.1|	COG0046	1e-97	31	351	24	642	148	743	743	Phosphoribosylformylglycinamidine (FGAM) synthase, synthetase domain	F	Nucleotide transport and metabolism
gi|547809942|ref|WP_022219168.1|	COG0047	1e-45	30	178	697	941	4	230	231	Phosphoribosylformylglycinamidine (FGAM) synthase, glutamine amidotransferase domain	F	Nucleotide transport and metabolism
gi|490478189|ref|WP_004348548.1|	COG0184	4e-20	53	89.8	1	89	1	89	89	Ribosomal protein S15P/S13E	J	Translation, ribosomal structure and biogenesis
gi|335297670|ref|XP_003358093.1|	COG1196	3e-11	19	63.1	56	361	178	492	1163	Chromosome segregation ATPases	D	Cell cycle control, cell division, chromosome partitioning
gi|490180971|ref|WP_004079588.1|	COG0574	1e-168	27	585	1	871	1	739	740	Phosphoenolpyruvate synthase/pyruvate phosphate dikinase	G	Carbohydrate transport and metabolism
gi|496396503|ref|WP_009105493.1|	COG0459	1e-134	46	471	1	533	2	523	524	Chaperonin GroEL (HSP60 family)	O	Posttranslational modification, protein turnover, chaperones
gi|671618552|ref|WP_031586997.1|	COG1344	1e-26	29	114	3	430	1	360	360	Flagellin and related hook-associated proteins	N	Cell motility
gi|547283180|ref|WP_022016508.1|	COG0574	1e-147	25	515	8	904	1	739	740	Phosphoenolpyruvate synthase/pyruvate phosphate dikinase	G	Carbohydrate transport and metabolism
gi|493901827|ref|WP_006847601.1|	COG1629	2e-10	15	61.9	108	710	55	651	768	Outer membrane receptor proteins, mostly Fe transport	P	Inorganic ion transport and metabolism
gi|548126060|ref|WP_022382352.1|	COG1884	0.0	64	686	33	544	34	546	548	Methylmalonyl-CoA mutase, N-terminal domain/subunit	I	Lipid transport and metabolism
gi|652363237|ref|WP_026759301.1|	COG1344	1e-20	28	94.8	3	302	1	301	360	Flagellin and related hook-associated proteins	N	Cell motility
gi|311258794|ref|XP_003127785.1|	COG1409	0.0002	18	41.1	38	311	2	206	301	Predicted phosphohydrolases	R	General function prediction only
gi|546348524|ref|WP_021839898.1|	COG0674	3e-96	40	347	5	384	1	362	365	Pyruvate:ferredoxin oxidoreductase and related 2-oxoacid:ferredoxin oxidoreductases, alpha subunit	C	Energy production and conversion
gi|546348524|ref|WP_021839898.1|	COG1013	9e-56	39	212	954	1154	83	279	294	Pyruvate:ferredoxin oxidoreductase and related 2-oxoacid:ferredoxin oxidoreductases, beta subunit	C	Energy production and conversion
gi|546348524|ref|WP_021839898.1|	COG1014	1e-37	32	152	420	622	5	202	203	Pyruvate:ferredoxin oxidoreductase and related 2-oxoacid:ferredoxin oxidoreductases, gamma subunit	C	Energy production and conversion
gi|546348524|ref|WP_021839898.1|	COG1143	8e-08	40	53.5	689	759	53	108	172	Formate hydrogenlyase subunit 6/NADH:ubiquinone oxidoreductase 23 kD subunit (chain I)	C	Energy production and conversion
gi|547644980|ref|WP_022120978.1|	COG4206	1e-11	23	66.5	98	374	18	298	608	Outer membrane cobalamin receptor protein	H	Coenzyme transport and metabolism
gi|547644980|ref|WP_022120978.1|	COG1629	2e-08	13	55.3	413	881	274	728	768	Outer membrane receptor proteins, mostly Fe transport	P	Inorganic ion transport and metabolism
gi|504603961|ref|WP_014791063.1|	COG3118	1e-25	44	108	3	103	26	129	304	Thioredoxin domain-containing protein	O	Posttranslational modification, protein turnover, chaperones
gi|547257045|ref|WP_021992279.1|	COG1825	4e-12	33	64.5	8	99	6	93	93	Ribosomal protein L25 (general stress protein Ctc)	J	Translation, ribosomal structure and biogenesis
gi|547856098|ref|WP_022262973.1|	COG0674	1e-93	39	338	3	395	1	365	365	Pyruvate:ferredoxin oxidoreductase and related 2-oxoacid:ferredoxin oxidoreductases, alpha subunit	C	Energy production and conversion
gi|547856098|ref|WP_022262973.1|	COG1013	1e-49	34	192	956	1167	86	293	294	Pyruvate:ferredoxin oxidoreductase and related 2-oxoacid:ferredoxin oxidoreductases, beta subunit	C	Energy production and conversion
gi|547856098|ref|WP_022262973.1|	COG1014	3e-36	27	147	415	619	5	203	203	Pyruvate:ferredoxin oxidoreductase and related 2-oxoacid:ferredoxin oxidoreductases, gamma subunit	C	Energy production and conversion
gi|547856098|ref|WP_022262973.1|	COG1145	0.0003	20	41.9	688	774	27	91	99	Ferredoxin	C	Energy production and conversion
gi|503524446|ref|WP_013758673.1|	COG1344	2e-31	31	129	1	274	1	276	360	Flagellin and related hook-associated proteins	N	Cell motility
gi|493903456|ref|WP_006849178.1|	COG1629	9e-08	15	53.4	10	484	56	543	768	Outer membrane receptor proteins, mostly Fe transport	P	Inorganic ion transport and metabolism
gi|547844853|ref|WP_022252246.1|	COG2885	1e-14	26	74.9	250	363	53	165	190	Outer membrane protein and related peptidoglycan-associated (lipo)proteins	M	Cell wall/membrane/envelope biogenesis
gi|492950462|ref|WP_006058547.1|	COG0050	0.0	80	700	1	394	1	394	394	GTPases - translation elongation factors	J	Translation, ribosomal structure and biogenesis
gi|653147736|ref|WP_027396936.1|	COG5016	1e-172	56	599	1	454	2	446	472	Pyruvate/oxaloacetate carboxyltransferase	C	Energy production and conversion
gi|311273235|ref|XP_003133777.1|	COG1785	8e-74	31	271	52	484	59	476	482	Alkaline phosphatase	P	Inorganic ion transport and metabolism
gi|311247353|ref|XP_003122594.1|	COG2234	8e-14	22	72.6	329	570	174	390	435	Predicted aminopeptidases	R	General function prediction only
gi|651393762|ref|WP_026505531.1|	COG1592	7e-22	32	96.9	55	179	4	131	166	Rubrerythrin	C	Energy production and conversion
gi|651393762|ref|WP_026505531.1|	COG1773	0.0001	35	39.9	2	32	3	31	55	Rubredoxin	C	Energy production and conversion
gi|546419445|ref|WP_021858726.1|	COG0197	5e-20	67	89.5	1	56	86	141	146	Ribosomal protein L16/L10E	J	Translation, ribosomal structure and biogenesis
gi|546355747|ref|WP_021842912.1|	COG1629	4e-07	13	51.1	282	732	294	725	768	Outer membrane receptor proteins, mostly Fe transport	P	Inorganic ion transport and metabolism
gi|546355747|ref|WP_021842912.1|	COG4206	0.0001	26	43.0	4	83	74	155	608	Outer membrane cobalamin receptor protein	H	Coenzyme transport and metabolism
gi|496396571|ref|WP_009105561.1|	COG0574	1e-158	26	552	6	892	1	740	740	Phosphoenolpyruvate synthase/pyruvate phosphate dikinase	G	Carbohydrate transport and metabolism
gi|547728151|ref|WP_022142300.1|	COG3957	0.0	61	781	1	543	251	792	793	Phosphoketolase	G	Carbohydrate transport and metabolism
gi|491506169|ref|WP_005363817.1|	COG2086	3e-52	44	198	4	233	34	259	260	Electron transfer flavoprotein, beta subunit	C	Energy production and conversion
gi|490203491|ref|WP_004101943.1|	COG1866	1e-11	25	65.3	197	498	178	484	529	Phosphoenolpyruvate carboxykinase (ATP)	C	Energy production and conversion
gi|492695066|ref|WP_005925443.1|	COG1264	2e-19	45	91.1	413	488	2	78	88	Phosphotransferase system IIB components	G	Carbohydrate transport and metabolism
gi|492695066|ref|WP_005925443.1|	COG1263	4e-57	34	215	1	403	5	392	393	Phosphotransferase system IIC components, glucose/maltose/N-acetylglucosamine-specific	G	Carbohydrate transport and metabolism
gi|493903308|ref|WP_006849033.1|	COG0228	1e-21	55	96.1	2	78	1	78	87	Ribosomal protein S16	J	Translation, ribosomal structure and biogenesis
gi|496393541|ref|WP_009102531.1|	COG0480	0.0	51	802	4	693	6	695	697	Translation elongation factors (GTPases)	J	Translation, ribosomal structure and biogenesis
gi|518381878|ref|WP_019552085.1|	COG3715	6e-66	49	244	2	265	1	264	265	Phosphotransferase system, mannose/fructose/N-acetylgalactosamine-specific component IIC	G	Carbohydrate transport and metabolism
gi|503202616|ref|WP_013437277.1|	COG3715	5e-60	46	224	1	266	2	265	265	Phosphotransferase system, mannose/fructose/N-acetylgalactosamine-specific component IIC	G	Carbohydrate transport and metabolism
gi|547227149|ref|WP_021964173.1|	COG0228	8e-22	55	96.8	2	78	1	78	87	Ribosomal protein S16	J	Translation, ribosomal structure and biogenesis
gi|490433287|ref|WP_004305126.1|	COG4206	9e-06	27	46.9	104	243	17	157	608	Outer membrane cobalamin receptor protein	H	Coenzyme transport and metabolism
gi|488704480|ref|WP_002628450.1|	COG4826	3e-72	35	266	51	419	38	406	410	Serine protease inhibitor	O	Posttranslational modification, protein turnover, chaperones
gi|62533225|dbj|BAD95578.1|	COG2355	3e-62	33	232	2	280	39	311	313	Zn-dependent dipeptidase, microsomal dipeptidase homolog	E	Amino acid transport and metabolism
gi|595916215|gb|EXY30749.1|	COG0462	5e-58	53	216	1	181	89	271	314	Phosphoribosylpyrophosphate synthetase	FE	Multiple classes
gi|517180013|ref|WP_018368831.1|	COG3716	7e-98	45	350	1	303	1	269	269	Phosphotransferase system, mannose/fructose/N-acetylgalactosamine-specific component IID	G	Carbohydrate transport and metabolism
gi|560833|emb|CAA54194.1|	COG0050	0.0	75	640	1	375	20	394	394	GTPases - translation elongation factors	J	Translation, ribosomal structure and biogenesis
gi|547845413|ref|WP_022252753.1|	COG0021	0.0	41	648	3	671	2	663	663	Transketolase	G	Carbohydrate transport and metabolism
gi|497332103|ref|WP_009646316.1|	COG1344	2e-22	29	100	3	304	1	304	360	Flagellin and related hook-associated proteins	N	Cell motility
gi|551311863|ref|WP_022931749.1|	COG0021	0.0	50	813	1	658	1	660	663	Transketolase	G	Carbohydrate transport and metabolism

## Sheet: LF_week1
#Query	Hit	E-value	Identity	Score	Query-start	Query-end	Hit-start	Hit-end	Hit-length	description	class	class description
gi|548169885|ref|WP_022391679.1|	COG4771	5e-09	24	57.3	18	170	28	192	699	Outer membrane receptor for ferrienterochelin and colicins	P	Inorganic ion transport and metabolism
gi|547923184|ref|WP_022325398.1|	COG0050	1e-142	74	497	1	302	99	394	394	GTPases - translation elongation factors	J	Translation, ribosomal structure and biogenesis
gi|547913618|ref|WP_022316466.1|	COG0126	1e-114	49	405	3	422	7	392	395	3-phosphoglycerate kinase	G	Carbohydrate transport and metabolism
gi|493900675|ref|WP_006846474.1|	COG0126	1e-121	48	430	3	415	7	392	395	3-phosphoglycerate kinase	G	Carbohydrate transport and metabolism
gi|502703740|ref|WP_012939009.1|	COG3203	0.0003	16	40.3	105	401	27	323	354	Outer membrane protein (porin)	M	Cell wall/membrane/envelope biogenesis
gi|494224452|ref|WP_007135945.1|	COG0126	1e-125	50	441	2	414	6	391	395	3-phosphoglycerate kinase	G	Carbohydrate transport and metabolism
gi|496521394|ref|WP_009229677.1|	COG2885	2e-16	33	80.3	265	359	70	163	190	Outer membrane protein and related peptidoglycan-associated (lipo)proteins	M	Cell wall/membrane/envelope biogenesis
gi|547313699|ref|WP_022045359.1|	COG2025	5e-98	47	351	7	344	1	312	313	Electron transfer flavoprotein, alpha subunit	C	Energy production and conversion
gi|547844853|ref|WP_022252246.1|	COG2885	1e-14	26	74.9	250	363	53	165	190	Outer membrane protein and related peptidoglycan-associated (lipo)proteins	M	Cell wall/membrane/envelope biogenesis
gi|504862724|ref|WP_015049826.1|	COG0126	1e-145	57	506	1	393	2	393	395	3-phosphoglycerate kinase	G	Carbohydrate transport and metabolism
gi|665909320|ref|WP_031275372.1|	COG0126	3e-27	61	113	1	85	2	84	395	3-phosphoglycerate kinase	G	Carbohydrate transport and metabolism
gi|493900834|ref|WP_006846630.1|	COG0205	2e-60	33	227	69	314	4	234	347	6-phosphofructokinase	G	Carbohydrate transport and metabolism
gi|547556524|ref|WP_022110787.1|	COG2885	4e-16	32	79.5	218	380	21	187	190	Outer membrane protein and related peptidoglycan-associated (lipo)proteins	M	Cell wall/membrane/envelope biogenesis
gi|491932235|ref|WP_005678860.1|	COG0059	8e-78	37	283	25	347	13	330	338	Ketol-acid reductoisomerase	EH	Multiple classes
gi|495178055|ref|WP_007902847.1|	COG0205	2e-61	33	230	69	314	4	234	347	6-phosphofructokinase	G	Carbohydrate transport and metabolism
gi|548319823|ref|WP_022509189.1|	COG0674	1e-81	35	299	1	370	2	359	365	Pyruvate:ferredoxin oxidoreductase and related 2-oxoacid:ferredoxin oxidoreductases, alpha subunit	C	Energy production and conversion
gi|548319823|ref|WP_022509189.1|	COG1013	9e-44	36	172	900	1107	87	294	294	Pyruvate:ferredoxin oxidoreductase and related 2-oxoacid:ferredoxin oxidoreductases, beta subunit	C	Energy production and conversion
gi|548319823|ref|WP_022509189.1|	COG1014	7e-22	28	100	405	604	4	200	203	Pyruvate:ferredoxin oxidoreductase and related 2-oxoacid:ferredoxin oxidoreductases, gamma subunit	C	Energy production and conversion
gi|548319823|ref|WP_022509189.1|	COG1145	6e-08	31	53.8	662	735	28	85	99	Ferredoxin	C	Energy production and conversion
gi|47523568|ref|NP_999409.1|	COG2866	7e-09	19	55.4	82	400	60	373	374	Predicted carboxypeptidase	E	Amino acid transport and metabolism
gi|502250852|ref|WP_012741911.1|	COG4209	4e-87	49	314	11	318	3	309	309	ABC-type polysaccharide transport system, permease component	G	Carbohydrate transport and metabolism
gi|651383482|ref|WP_026495613.1|	COG1653	9e-11	14	62.0	88	397	34	339	433	ABC-type sugar transport system, periplasmic component	G	Carbohydrate transport and metabolism
gi|490480330|ref|WP_004350662.1|	COG0479	2e-28	27	119	8	252	4	234	234	Succinate dehydrogenase/fumarate reductase, Fe-S protein subunit	C	Energy production and conversion
gi|490471231|ref|WP_004341728.1|	COG0810	3e-11	18	62.5	41	274	15	244	244	Periplasmic protein TonB, links inner and outer membranes	M	Cell wall/membrane/envelope biogenesis
gi|47522844|ref|NP_999174.1|	COG2373	7e-14	19	74.3	44	269	314	534	1621	Large extracellular alpha-helical protein	R	General function prediction only
gi|652964914|ref|WP_027218000.1|	COG1653	2e-10	15	61.2	7	381	4	349	433	ABC-type sugar transport system, periplasmic component	G	Carbohydrate transport and metabolism
gi|548256558|ref|WP_022474023.1|	COG1653	3e-11	17	64.3	42	404	15	349	433	ABC-type sugar transport system, periplasmic component	G	Carbohydrate transport and metabolism
gi|547845517|ref|WP_022252850.1|	COG4771	4e-09	25	57.7	1	146	37	192	699	Outer membrane receptor for ferrienterochelin and colicins	P	Inorganic ion transport and metabolism
gi|652855302|ref|WP_027128954.1|	COG0720	9e-07	26	46.9	1	76	3	78	127	6-pyruvoyl-tetrahydropterin synthase	H	Coenzyme transport and metabolism
gi|495161955|ref|WP_007886754.1|	COG1653	4e-06	15	46.6	97	459	62	426	433	ABC-type sugar transport system, periplasmic component	G	Carbohydrate transport and metabolism
gi|547466759|ref|WP_022085719.1|	COG1653	2e-05	18	44.3	45	317	19	289	433	ABC-type sugar transport system, periplasmic component	G	Carbohydrate transport and metabolism
gi|547907915|ref|WP_022311219.1|	COG1053	2e-95	31	343	32	646	3	559	562	Succinate dehydrogenase/fumarate reductase, flavoprotein subunit	C	Energy production and conversion
gi|490517145|ref|WP_004382682.1|	COG3579	2e-15	20	76.9	19	393	37	421	444	Aminopeptidase C	E	Amino acid transport and metabolism
gi|547314426|ref|WP_022046040.1|	COG1653	3e-15	20	77.4	3	391	1	349	433	ABC-type sugar transport system, periplasmic component	G	Carbohydrate transport and metabolism
gi|547549044|ref|WP_022110183.1|	COG0653	1e-154	40	539	404	1107	230	820	822	Preprotein translocase subunit SecA (ATPase, RNA helicase)	U	Intracellular trafficking, secretion, and vesicular transport
gi|490483556|ref|WP_004353851.1|	COG1951	2e-84	40	306	36	342	1	296	297	Tartrate dehydratase alpha subunit/Fumarate hydratase class I, N-terminal domain	C	Energy production and conversion
gi|490483556|ref|WP_004353851.1|	COG1838	2e-58	47	220	360	539	2	177	184	Tartrate dehydratase beta subunit/Fumarate hydratase class I, C-terminal domain	C	Energy production and conversion
gi|649518429|gb|KDS26190.1|	COG0096	1e-31	53	128	1	107	27	132	132	Ribosomal protein S8	J	Translation, ribosomal structure and biogenesis
gi|350590321|ref|XP_003483033.1|	COG1196	4e-12	17	66.6	153	425	672	939	1163	Chromosome segregation ATPases	D	Cell cycle control, cell division, chromosome partitioning
gi|350590321|ref|XP_003483033.1|	COG4371	3e-06	37	46.9	28	114	24	111	334	Predicted membrane protein	S	Function unknown
gi|47523388|ref|NP_999313.1|	COG4245	5e-07	23	50.7	307	490	6	195	207	Uncharacterized protein encoded in toxicity protection region of plasmid R478, contains von Willebrand factor (vWF) domain	R	General function prediction only
gi|505381815|ref|WP_015568917.1|	COG1653	7e-19	17	89.3	3	431	1	400	433	ABC-type sugar transport system, periplasmic component	G	Carbohydrate transport and metabolism
gi|511081102|ref|WP_016322421.1|	COG1879	1e-33	33	137	39	348	21	316	322	ABC-type sugar transport system, periplasmic component	G	Carbohydrate transport and metabolism
gi|496452940|ref|WP_009161785.1|	COG0261	2e-22	50	97.5	1	105	1	103	103	Ribosomal protein L21	J	Translation, ribosomal structure and biogenesis
gi|489901591|ref|WP_003805027.1|	COG1595	1e-25	32	110	62	236	2	176	182	DNA-directed RNA polymerase specialized sigma subunit, sigma24 homolog	K	Transcription
gi|547562971|ref|WP_022111539.1|	COG0539	1e-133	46	468	29	535	7	510	541	Ribosomal protein S1	J	Translation, ribosomal structure and biogenesis
gi|547850668|ref|WP_022257733.1|	COG0334	1e-145	45	507	21	448	1	410	411	Glutamate dehydrogenase/leucine dehydrogenase	E	Amino acid transport and metabolism
gi|547644980|ref|WP_022120978.1|	COG4206	1e-11	23	66.5	98	374	18	298	608	Outer membrane cobalamin receptor protein	H	Coenzyme transport and metabolism
gi|547644980|ref|WP_022120978.1|	COG1629	2e-08	13	55.3	413	881	274	728	768	Outer membrane receptor proteins, mostly Fe transport	P	Inorganic ion transport and metabolism
gi|494400508|ref|WP_007211750.1|	COG4206	3e-06	21	48.4	96	285	19	183	608	Outer membrane cobalamin receptor protein	H	Coenzyme transport and metabolism
gi|649558564|gb|KDS64985.1|	COG4206	1e-10	27	62.3	92	251	17	165	608	Outer membrane cobalamin receptor protein	H	Coenzyme transport and metabolism
gi|493902248|ref|WP_006848005.1|	COG0052	2e-76	50	279	1	256	1	252	252	Ribosomal protein S2	J	Translation, ribosomal structure and biogenesis
gi|651888890|ref|WP_026648420.1|	COG1653	2e-11	17	63.9	1	445	1	432	433	ABC-type sugar transport system, periplasmic component	G	Carbohydrate transport and metabolism
gi|494985651|ref|WP_007711674.1|	COG1879	1e-22	24	100	6	303	25	315	322	ABC-type sugar transport system, periplasmic component	G	Carbohydrate transport and metabolism
gi|547715393|ref|WP_022130204.1|	COG1004	4e-22	45	96.4	1	60	197	256	414	Predicted UDP-glucose 6-dehydrogenase	M	Cell wall/membrane/envelope biogenesis
gi|653223044|ref|WP_027435586.1|	COG1653	3e-12	19	67.0	63	481	26	431	433	ABC-type sugar transport system, periplasmic component	G	Carbohydrate transport and metabolism
gi|489539105|ref|WP_003443821.1|	COG0835	4e-29	34	120	2	144	14	156	165	Chemotaxis signal transduction protein	NT	Multiple classes
gi|547373580|ref|WP_022063813.1|	COG0480	0.0	61	916	4	701	6	696	697	Translation elongation factors (GTPases)	J	Translation, ribosomal structure and biogenesis
gi|504517360|ref|WP_014704462.1|	COG0334	1e-135	42	475	22	447	1	411	411	Glutamate dehydrogenase/leucine dehydrogenase	E	Amino acid transport and metabolism
gi|495840997|ref|WP_008565576.1|	COG0522	8e-57	51	213	1	201	1	205	205	Ribosomal protein S4 and related proteins	J	Translation, ribosomal structure and biogenesis
gi|497005254|ref|WP_009434674.1|	COG1629	2e-13	15	72.3	105	789	37	649	768	Outer membrane receptor proteins, mostly Fe transport	P	Inorganic ion transport and metabolism
gi|652832699|ref|WP_027116628.1|	COG0050	0.0	71	631	1	401	1	394	394	GTPases - translation elongation factors	J	Translation, ribosomal structure and biogenesis
gi|648627576|ref|WP_026319327.1|	COG1840	5e-38	30	152	46	333	1	294	299	ABC-type Fe3+ transport system, periplasmic component	P	Inorganic ion transport and metabolism
gi|491169427|ref|WP_005027796.1|	COG0099	1e-39	61	154	1	121	1	121	121	Ribosomal protein S13	J	Translation, ribosomal structure and biogenesis
gi|547817767|ref|WP_022226541.1|	COG0048	3e-42	66	163	1	136	7	129	129	Ribosomal protein S12	J	Translation, ribosomal structure and biogenesis
gi|496586200|ref|WP_009285757.1|	COG4206	5e-10	24	60.7	96	260	20	162	608	Outer membrane cobalamin receptor protein	H	Coenzyme transport and metabolism
gi|547256279|ref|WP_021991565.1|	COG0480	0.0	59	725	1	552	2	545	697	Translation elongation factors (GTPases)	J	Translation, ribosomal structure and biogenesis
gi|510821335|ref|WP_016194789.1|	COG4771	1e-09	27	60.0	114	249	29	166	699	Outer membrane receptor for ferrienterochelin and colicins	P	Inorganic ion transport and metabolism
gi|546730273|ref|WP_021888410.1|	COG0539	2e-91	44	330	290	646	2	358	541	Ribosomal protein S1	J	Translation, ribosomal structure and biogenesis
gi|546730273|ref|WP_021888410.1|	COG0761	9e-74	36	271	1	282	2	284	294	Penicillin tolerance protein	IM	Multiple classes
gi|488938039|ref|WP_002849114.1|	COG0459	3e-99	50	355	1	392	2	377	524	Chaperonin GroEL (HSP60 family)	O	Posttranslational modification, protein turnover, chaperones
gi|547924871|ref|WP_022327035.1|	COG4771	1e-08	29	56.5	14	163	28	181	699	Outer membrane receptor for ferrienterochelin and colicins	P	Inorganic ion transport and metabolism
gi|547548141|ref|WP_022110123.1|	COG2885	1e-09	20	58.3	305	429	57	187	190	Outer membrane protein and related peptidoglycan-associated (lipo)proteins	M	Cell wall/membrane/envelope biogenesis
gi|655540159|ref|WP_028909551.1|	COG0050	0.0	71	639	1	395	1	394	394	GTPases - translation elongation factors	J	Translation, ribosomal structure and biogenesis
gi|494847545|ref|WP_007573645.1|	COG0172	1e-122	45	430	1	421	1	421	429	Seryl-tRNA synthetase	J	Translation, ribosomal structure and biogenesis
gi|496453543|ref|WP_009162388.1|	COG0184	1e-19	53	88.3	1	89	1	89	89	Ribosomal protein S15P/S13E	J	Translation, ribosomal structure and biogenesis
gi|547759779|ref|WP_022172069.1|	COG0088	1e-57	49	216	1	204	1	211	214	Ribosomal protein L4	J	Translation, ribosomal structure and biogenesis
gi|494107301|ref|WP_007048087.1|	COG1653	3e-13	16	70.4	5	461	1	433	433	ABC-type sugar transport system, periplasmic component	G	Carbohydrate transport and metabolism
gi|493823857|ref|WP_006771336.1|	COG3842	6e-64	47	237	4	230	125	352	352	ABC-type spermidine/putrescine transport systems, ATPase components	E	Amino acid transport and metabolism
gi|496097461|ref|WP_008821968.1|	COG0085	0.0	42	785	8	918	12	824	1060	DNA-directed RNA polymerase, beta subunit/140 kD subunit	K	Transcription
gi|547808936|ref|WP_022218199.1|	COG1629	1e-08	14	55.7	225	588	275	624	768	Outer membrane receptor proteins, mostly Fe transport	P	Inorganic ion transport and metabolism
gi|545304941|ref|WP_021584232.1|	COG0103	1e-39	50	154	1	126	5	130	130	Ribosomal protein S9	J	Translation, ribosomal structure and biogenesis
gi|493296164|ref|WP_006253815.1|	COG0811	9e-20	26	90.8	88	278	21	202	216	Biopolymer transport proteins	U	Intracellular trafficking, secretion, and vesicular transport
gi|115590|sp|P80015.1|CAP7_PIG	COG5640	2e-15	21	76.2	1	218	33	281	413	Secreted trypsin-like serine protease	O	Posttranslational modification, protein turnover, chaperones
gi|497013877|ref|WP_009437713.1|	COG0811	5e-21	27	95.1	68	283	2	210	216	Biopolymer transport proteins	U	Intracellular trafficking, secretion, and vesicular transport
gi|502828055|ref|WP_013063031.1|	COG0050	0.0	74	658	1	393	1	394	394	GTPases - translation elongation factors	J	Translation, ribosomal structure and biogenesis
gi|547844007|ref|WP_022251474.1|	COG0516	6e-30	28	125	251	472	1	170	170	IMP dehydrogenase/GMP reductase	F	Nucleotide transport and metabolism
gi|547844007|ref|WP_022251474.1|	COG0517	3e-15	38	77.1	88	195	5	116	117	FOG: CBS domain	R	General function prediction only
gi|490471289|ref|WP_004341785.1|	COG0094	1e-65	55	242	3	180	1	179	180	Ribosomal protein L5	J	Translation, ribosomal structure and biogenesis
gi|494402320|ref|WP_007212712.1|	COG0172	1e-96	53	346	1	268	152	421	429	Seryl-tRNA synthetase	J	Translation, ribosomal structure and biogenesis
gi|503783068|ref|WP_014017062.1|	COG2025	1e-90	47	326	7	333	1	312	313	Electron transfer flavoprotein, alpha subunit	C	Energy production and conversion
gi|547313089|ref|WP_022044789.1|	COG1879	2e-21	22	96.8	1	332	3	320	322	ABC-type sugar transport system, periplasmic component	G	Carbohydrate transport and metabolism
gi|589393032|gb|EXG77792.1|	COG4771	5e-08	23	54.2	99	249	28	181	699	Outer membrane receptor for ferrienterochelin and colicins	P	Inorganic ion transport and metabolism
gi|547547580|ref|WP_022110014.1|	COG1629	0.0007	15	40.3	294	707	182	558	768	Outer membrane receptor proteins, mostly Fe transport	P	Inorganic ion transport and metabolism
gi|654802075|ref|WP_028255779.1|	COG0112	0.0	67	676	2	410	5	412	413	Glycine/serine hydroxymethyltransferase	E	Amino acid transport and metabolism
gi|492698197|ref|WP_005926148.1|	COG1592	3e-23	35	101	59	183	7	134	166	Rubrerythrin	C	Energy production and conversion
gi|547845678|ref|WP_022252995.1|	COG0282	1e-159	58	555	1	398	1	394	396	Acetate kinase	C	Energy production and conversion
gi|545804280|ref|XP_005660463.1|	COG0330	1e-37	37	150	34	227	1	199	291	Membrane protease subunits, stomatin/prohibitin homologs	O	Posttranslational modification, protein turnover, chaperones
gi|493472185|ref|WP_006427230.1|	COG1592	2e-20	33	92.3	61	180	9	131	166	Rubrerythrin	C	Energy production and conversion
gi|493472185|ref|WP_006427230.1|	COG1773	6e-05	42	40.6	1	26	1	26	55	Rubredoxin	C	Energy production and conversion
gi|492720034|ref|WP_005934833.1|	COG1653	4e-09	15	57.0	58	427	13	349	433	ABC-type sugar transport system, periplasmic component	G	Carbohydrate transport and metabolism
gi|547256280|ref|WP_021991566.1|	COG0049	3e-45	47	174	1	151	1	148	148	Ribosomal protein S7	J	Translation, ribosomal structure and biogenesis
gi|545837880|ref|XP_005665717.1|	COG5262	1e-37	73	150	3	127	3	128	132	Histone H2A	B	Chromatin structure and dynamics
gi|545837880|ref|XP_005665717.1|	COG2036	6e-19	41	88.1	161	251	1	91	91	Histones H3 and H4	B	Chromatin structure and dynamics
gi|493903080|ref|WP_006848810.1|	COG0202	4e-73	41	268	6	323	1	309	317	DNA-directed RNA polymerase, alpha subunit/40 kD subunit	K	Transcription
gi|547831546|ref|WP_022239539.1|	COG0050	0.0	67	642	1	455	1	394	394	GTPases - translation elongation factors	J	Translation, ribosomal structure and biogenesis
gi|547846033|ref|WP_022253316.1|	COG0228	2e-21	53	95.3	2	78	1	78	87	Ribosomal protein S16	J	Translation, ribosomal structure and biogenesis
gi|548256708|ref|WP_022474161.1|	COG1653	8e-12	17	65.4	48	434	19	412	433	ABC-type sugar transport system, periplasmic component	G	Carbohydrate transport and metabolism
gi|548303656|ref|WP_022494710.1|	COG0334	1e-148	48	519	22	446	1	409	411	Glutamate dehydrogenase/leucine dehydrogenase	E	Amino acid transport and metabolism
gi|498450924|ref|WP_010756436.1|	COG0050	0.0	83	706	1	393	1	392	394	GTPases - translation elongation factors	J	Translation, ribosomal structure and biogenesis
gi|551004533|ref|WP_022749226.1|	COG0098	4e-53	58	200	2	169	13	180	181	Ribosomal protein S5	J	Translation, ribosomal structure and biogenesis
gi|547465919|ref|WP_022084937.1|	COG0629	1e-22	30	99.0	1	145	3	167	167	Single-stranded DNA-binding protein	L	Replication, recombination and repair
gi|548326067|ref|WP_022512094.1|	COG1209	3e-07	19	49.4	2	179	6	161	286	dTDP-glucose pyrophosphorylase	M	Cell wall/membrane/envelope biogenesis
gi|518373299|ref|WP_019543506.1|	COG1879	1e-20	20	94.1	8	346	4	322	322	ABC-type sugar transport system, periplasmic component	G	Carbohydrate transport and metabolism
gi|655061829|ref|WP_028510122.1|	COG1879	4e-26	27	112	1	332	2	315	322	ABC-type sugar transport system, periplasmic component	G	Carbohydrate transport and metabolism
gi|579585784|gb|EUW31795.1|	COG0097	7e-31	66	125	2	93	87	178	178	Ribosomal protein L6P/L9E	J	Translation, ribosomal structure and biogenesis
gi|653213548|ref|WP_027426238.1|	COG1882	0.0	57	867	1	666	6	678	755	Pyruvate-formate lyase	C	Energy production and conversion
gi|655517508|ref|WP_028898560.1|	COG0811	7e-18	33	84.7	160	270	99	210	216	Biopolymer transport proteins	U	Intracellular trafficking, secretion, and vesicular transport
gi|544713196|ref|WP_021143210.1|	COG1653	1e-09	18	57.7	53	363	57	368	433	ABC-type sugar transport system, periplasmic component	G	Carbohydrate transport and metabolism
gi|490479854|ref|WP_004350195.1|	COG0200	6e-28	52	116	1	143	1	146	152	Ribosomal protein L15	J	Translation, ribosomal structure and biogenesis
gi|546418237|ref|WP_021858592.1|	COG1744	3e-30	28	126	45	364	28	332	345	Uncharacterized ABC-type transport system, periplasmic component/surface lipoprotein	R	General function prediction only
gi|492680996|ref|WP_005921092.1|	COG0103	3e-44	61	170	7	132	5	130	130	Ribosomal protein S9	J	Translation, ribosomal structure and biogenesis
gi|545848994|ref|XP_005667499.1|	COG0443	1e-18	50	84.3	4	68	5	71	579	Molecular chaperone	O	Posttranslational modification, protein turnover, chaperones
gi|640334616|ref|WP_024867465.1|	COG1250	2e-21	49	93.8	1	69	139	207	307	3-hydroxyacyl-CoA dehydrogenase	I	Lipid transport and metabolism
gi|335281148|ref|XP_003353742.1|	COG5373	2e-05	21	44.6	528	617	29	112	931	Predicted membrane protein	S	Function unknown
gi|496522893|ref|WP_009231176.1|	COG0480	0.0	59	914	4	703	5	697	697	Translation elongation factors (GTPases)	J	Translation, ribosomal structure and biogenesis
gi|546377895|ref|WP_021853236.1|	COG0334	1e-143	42	501	17	444	1	411	411	Glutamate dehydrogenase/leucine dehydrogenase	E	Amino acid transport and metabolism
gi|517274124|ref|WP_018462942.1|	COG0522	1e-55	50	209	1	201	1	205	205	Ribosomal protein S4 and related proteins	J	Translation, ribosomal structure and biogenesis
gi|353582116|gb|EHC42867.1|	COG1883	2e-11	79	61.0	1	39	298	336	375	Na+-transporting methylmalonyl-CoA/oxaloacetate decarboxylase, beta subunit	C	Energy production and conversion
gi|671549729|ref|WP_031532581.1|	COG0086	0.0	43	769	15	853	6	808	808	DNA-directed RNA polymerase, beta' subunit/160 kD subunit	K	Transcription
gi|545460861|ref|WP_021697587.1|	COG3004	1e-84	44	307	8	384	10	382	390	Na+/H+ antiporter	P	Inorganic ion transport and metabolism
gi|640571162|ref|WP_025001924.1|	COG0050	0.0	71	648	1	395	1	394	394	GTPases - translation elongation factors	J	Translation, ribosomal structure and biogenesis
gi|547522771|ref|WP_022106406.1|	COG1879	1e-44	40	173	1	303	4	307	322	ABC-type sugar transport system, periplasmic component	G	Carbohydrate transport and metabolism
gi|496395263|ref|WP_009104253.1|	COG1344	6e-35	33	141	1	278	1	276	360	Flagellin and related hook-associated proteins	N	Cell motility
gi|547814360|ref|WP_022223264.1|	COG2759	1e-178	47	617	26	602	2	554	554	Formyltetrahydrofolate synthetase	F	Nucleotide transport and metabolism
gi|547269838|ref|WP_022003968.1|	COG1653	1e-11	18	65.1	47	472	22	431	433	ABC-type sugar transport system, periplasmic component	G	Carbohydrate transport and metabolism
gi|547191387|ref|WP_021933095.1|	COG1653	1e-05	16	45.0	1	455	1	430	433	ABC-type sugar transport system, periplasmic component	G	Carbohydrate transport and metabolism
gi|490506512|ref|WP_004372562.1|	COG0334	1e-138	41	487	17	443	1	411	411	Glutamate dehydrogenase/leucine dehydrogenase	E	Amino acid transport and metabolism
gi|548256556|ref|WP_022474021.1|	COG0395	2e-48	30	186	31	322	2	281	281	ABC-type sugar transport system, permease component	G	Carbohydrate transport and metabolism
gi|496264267|ref|WP_008977652.1|	COG3839	1e-132	56	463	1	363	1	338	338	ABC-type sugar transport systems, ATPase components	G	Carbohydrate transport and metabolism
gi|653043676|ref|WP_027295358.1|	COG3839	1e-127	55	449	1	363	1	338	338	ABC-type sugar transport systems, ATPase components	G	Carbohydrate transport and metabolism
gi|508228506|ref|WP_016169562.1|	COG1866	3e-10	21	60.3	99	490	84	454	529	Phosphoenolpyruvate carboxykinase (ATP)	C	Energy production and conversion
gi|495177889|ref|WP_007902681.1|	COG5010	0.0002	22	41.5	376	491	120	239	257	Flp pilus assembly protein TadD, contains TPR repeats	U	Intracellular trafficking, secretion, and vesicular transport
gi|494106792|ref|WP_007047578.1|	COG3839	1e-129	54	455	1	363	1	338	338	ABC-type sugar transport systems, ATPase components	G	Carbohydrate transport and metabolism
gi|567765962|dbj|GAE15251.1|	COG4771	2e-11	24	65.7	60	239	22	214	699	Outer membrane receptor for ferrienterochelin and colicins	P	Inorganic ion transport and metabolism
gi|490472276|ref|WP_004342732.1|	COG1940	3e-34	39	138	9	209	7	201	314	Transcriptional regulator/sugar kinase	KG	Multiple classes
gi|490465223|ref|WP_004335770.1|	COG0099	3e-41	61	160	3	122	2	121	121	Ribosomal protein S13	J	Translation, ribosomal structure and biogenesis
gi|546706180|ref|WP_021886587.1|	COG3839	1e-121	49	427	26	416	1	338	338	ABC-type sugar transport systems, ATPase components	G	Carbohydrate transport and metabolism
gi|491796411|ref|WP_005604567.1|	COG3839	1e-128	53	450	1	363	1	338	338	ABC-type sugar transport systems, ATPase components	G	Carbohydrate transport and metabolism
gi|495401618|ref|WP_008126317.1|	COG3839	1e-125	57	442	1	347	1	335	338	ABC-type sugar transport systems, ATPase components	G	Carbohydrate transport and metabolism
gi|547185479|ref|WP_021927439.1|	COG0092	1e-64	52	239	12	241	1	232	233	Ribosomal protein S3	J	Translation, ribosomal structure and biogenesis
gi|494819348|ref|WP_007554756.1|	COG2358	1e-76	44	280	5	316	1	315	321	TRAP-type uncharacterized transport system, periplasmic component	R	General function prediction only
gi|548256742|ref|WP_022474194.1|	COG3839	1e-128	52	452	1	373	1	338	338	ABC-type sugar transport systems, ATPase components	G	Carbohydrate transport and metabolism
gi|502255692|ref|WP_012743116.1|	COG3839	1e-129	55	455	1	363	1	338	338	ABC-type sugar transport systems, ATPase components	G	Carbohydrate transport and metabolism
gi|548257867|ref|WP_022475281.1|	COG0256	2e-33	55	134	1	119	2	125	125	Ribosomal protein L18	J	Translation, ribosomal structure and biogenesis
gi|640305965|ref|WP_024859245.1|	COG2508	2e-15	42	74.0	6	83	340	417	421	Regulator of polyketide synthase expression	TQ	Multiple classes
gi|510896739|ref|WP_016229805.1|	COG3839	1e-132	57	464	1	362	1	338	338	ABC-type sugar transport systems, ATPase components	G	Carbohydrate transport and metabolism
gi|547027983|ref|WP_021910798.1|	COG3839	1e-129	53	456	1	373	1	338	338	ABC-type sugar transport systems, ATPase components	G	Carbohydrate transport and metabolism
gi|548262582|ref|WP_022479707.1|	COG0080	1e-47	56	182	2	141	1	140	141	Ribosomal protein L11	J	Translation, ribosomal structure and biogenesis
gi|653220887|ref|WP_027433444.1|	COG0092	1e-73	59	269	12	218	1	209	233	Ribosomal protein S3	J	Translation, ribosomal structure and biogenesis
gi|500835366|ref|WP_012003314.1|	COG3839	1e-131	57	461	1	361	1	338	338	ABC-type sugar transport systems, ATPase components	G	Carbohydrate transport and metabolism
gi|547744657|ref|WP_022158023.1|	COG0013	0.0	46	892	1	869	6	874	879	Alanyl-tRNA synthetase	J	Translation, ribosomal structure and biogenesis
gi|492714531|ref|WP_005932742.1|	COG0183	1e-87	46	316	1	403	1	390	392	Acetyl-CoA acetyltransferase	I	Lipid transport and metabolism
gi|489597023|ref|WP_003501466.1|	COG3839	1e-129	54	456	1	363	1	338	338	ABC-type sugar transport systems, ATPase components	G	Carbohydrate transport and metabolism
gi|547514585|ref|WP_022102617.1|	COG2885	2e-16	26	80.3	197	379	1	187	190	Outer membrane protein and related peptidoglycan-associated (lipo)proteins	M	Cell wall/membrane/envelope biogenesis
gi|496522943|ref|WP_009231226.1|	COG0050	0.0	73	661	1	396	1	394	394	GTPases - translation elongation factors	J	Translation, ribosomal structure and biogenesis
gi|548257676|ref|WP_022475094.1|	COG2805	1e-120	52	425	15	365	3	352	353	Tfp pilus assembly protein, pilus retraction ATPase PilT	NU	Multiple classes
gi|493903095|ref|WP_006848824.1|	COG0094	4e-65	55	240	3	180	1	179	180	Ribosomal protein L5	J	Translation, ribosomal structure and biogenesis
gi|4501885|ref|NP_001092.1|	COG5277	1e-121	47	429	1	375	2	444	444	Actin and related proteins	Z	Cytoskeleton
gi|510891254|ref|WP_016224535.1|	COG4213	3e-87	39	315	12	369	2	339	341	ABC-type xylose transport system, periplasmic component	G	Carbohydrate transport and metabolism
gi|547544933|ref|WP_022109821.1|	COG1726	9e-87	35	314	5	450	2	447	447	Na+-transporting NADH:ubiquinone oxidoreductase, subunit NqrA	C	Energy production and conversion
gi|556500360|ref|WP_023348029.1|	COG0674	3e-92	36	333	3	386	1	365	365	Pyruvate:ferredoxin oxidoreductase and related 2-oxoacid:ferredoxin oxidoreductases, alpha subunit	C	Energy production and conversion
gi|556500360|ref|WP_023348029.1|	COG1013	2e-46	35	181	959	1168	88	293	294	Pyruvate:ferredoxin oxidoreductase and related 2-oxoacid:ferredoxin oxidoreductases, beta subunit	C	Energy production and conversion
gi|556500360|ref|WP_023348029.1|	COG1014	4e-37	31	150	417	624	3	203	203	Pyruvate:ferredoxin oxidoreductase and related 2-oxoacid:ferredoxin oxidoreductases, gamma subunit	C	Energy production and conversion
gi|556500360|ref|WP_023348029.1|	COG1144	8e-07	27	50.4	689	776	30	91	91	Pyruvate:ferredoxin oxidoreductase and related 2-oxoacid:ferredoxin oxidoreductases, delta subunit	C	Energy production and conversion
gi|488675900|ref|WP_002604678.1|	COG0522	1e-48	58	185	1	159	46	205	205	Ribosomal protein S4 and related proteins	J	Translation, ribosomal structure and biogenesis
gi|491480809|ref|WP_005338550.1|	COG0222	6e-22	66	96.1	2	124	1	124	124	Ribosomal protein L7/L12	J	Translation, ribosomal structure and biogenesis
gi|640558239|ref|WP_024989779.1|	COG1185	0.0	49	787	1	708	2	692	692	Polyribonucleotide nucleotidyltransferase (polynucleotide phosphorylase)	J	Translation, ribosomal structure and biogenesis
gi|493902576|ref|WP_006848326.1|	COG2885	1e-11	24	64.9	204	379	1	187	190	Outer membrane protein and related peptidoglycan-associated (lipo)proteins	M	Cell wall/membrane/envelope biogenesis
gi|490470629|ref|WP_004341131.1|	COG0052	6e-77	50	280	1	253	1	252	252	Ribosomal protein S2	J	Translation, ribosomal structure and biogenesis
gi|547736668|ref|WP_022150511.1|	COG1449	5e-45	26	175	1	398	85	516	615	Alpha-amylase/alpha-mannosidase	G	Carbohydrate transport and metabolism
gi|495842036|ref|WP_008566615.1|	COG1449	3e-47	28	183	1	431	85	550	615	Alpha-amylase/alpha-mannosidase	G	Carbohydrate transport and metabolism
gi|488191988|ref|WP_002263196.1|	COG0148	0.0	65	666	1	430	1	423	423	Enolase	G	Carbohydrate transport and metabolism
gi|671549386|ref|WP_031532242.1|	COG0185	7e-32	60	128	1	87	1	87	93	Ribosomal protein S19	J	Translation, ribosomal structure and biogenesis
gi|548258413|ref|WP_022475808.1|	COG2013	7e-41	35	160	1	231	6	227	227	Uncharacterized conserved protein	S	Function unknown
gi|653243993|ref|WP_027449551.1|	COG0443	0.0	58	670	1	598	4	579	579	Molecular chaperone	O	Posttranslational modification, protein turnover, chaperones
gi|497940363|ref|WP_010254519.1|	COG1592	1e-22	36	99.6	61	180	9	131	166	Rubrerythrin	C	Energy production and conversion
gi|497940363|ref|WP_010254519.1|	COG1773	5e-05	38	41.0	1	34	1	32	55	Rubredoxin	C	Energy production and conversion
gi|492698246|ref|WP_005926179.1|	COG0049	2e-56	62	211	2	149	1	148	148	Ribosomal protein S7	J	Translation, ribosomal structure and biogenesis
gi|146741296|dbj|BAF62303.1|	COG1196	5e-17	17	83.2	227	498	656	921	1163	Chromosome segregation ATPases	D	Cell cycle control, cell division, chromosome partitioning
gi|146741296|dbj|BAF62303.1|	COG4371	5e-07	35	50.0	83	184	54	170	334	Predicted membrane protein	S	Function unknown
gi|494107514|ref|WP_007048300.1|	COG0674	5e-90	39	326	1	379	6	365	365	Pyruvate:ferredoxin oxidoreductase and related 2-oxoacid:ferredoxin oxidoreductases, alpha subunit	C	Energy production and conversion
gi|494107514|ref|WP_007048300.1|	COG1014	2e-40	31	161	411	616	3	201	203	Pyruvate:ferredoxin oxidoreductase and related 2-oxoacid:ferredoxin oxidoreductases, gamma subunit	C	Energy production and conversion
gi|494107514|ref|WP_007048300.1|	COG1013	1e-12	29	69.2	800	901	1	96	294	Pyruvate:ferredoxin oxidoreductase and related 2-oxoacid:ferredoxin oxidoreductases, beta subunit	C	Energy production and conversion
gi|494107514|ref|WP_007048300.1|	COG1144	8e-08	28	53.1	667	766	13	89	91	Pyruvate:ferredoxin oxidoreductase and related 2-oxoacid:ferredoxin oxidoreductases, delta subunit	C	Energy production and conversion
gi|547844597|ref|WP_022252014.1|	COG0199	5e-16	58	76.0	36	95	2	61	61	Ribosomal protein S14	J	Translation, ribosomal structure and biogenesis
gi|350583970|ref|XP_003126216.3|	COG1196	3e-10	18	60.4	147	465	670	946	1163	Chromosome segregation ATPases	D	Cell cycle control, cell division, chromosome partitioning
gi|335289137|ref|XP_003355798.1|	COG5640	2e-23	28	102	32	256	31	274	413	Secreted trypsin-like serine protease	O	Posttranslational modification, protein turnover, chaperones
gi|547736366|ref|WP_022150218.1|	COG0148	3e-66	69	244	2	156	3	156	423	Enolase	G	Carbohydrate transport and metabolism
gi|490461036|ref|WP_004331610.1|	COG0046	1e-131	30	464	119	928	11	741	743	Phosphoribosylformylglycinamidine (FGAM) synthase, synthetase domain	F	Nucleotide transport and metabolism
gi|490461036|ref|WP_004331610.1|	COG0047	1e-48	32	189	985	1231	4	231	231	Phosphoribosylformylglycinamidine (FGAM) synthase, glutamine amidotransferase domain	F	Nucleotide transport and metabolism
gi|671550211|ref|WP_031533045.1|	COG0191	7e-92	46	330	7	332	1	286	286	Fructose/tagatose bisphosphate aldolase	G	Carbohydrate transport and metabolism
gi|548264292|ref|WP_022481294.1|	COG0191	1e-91	44	330	15	340	1	286	286	Fructose/tagatose bisphosphate aldolase	G	Carbohydrate transport and metabolism
gi|493326382|ref|WP_006283626.1|	COG0191	2e-91	45	329	10	333	3	286	286	Fructose/tagatose bisphosphate aldolase	G	Carbohydrate transport and metabolism
gi|567225953|dbj|GAE21126.1|	COG1629	3e-07	16	51.1	2	431	88	504	768	Outer membrane receptor proteins, mostly Fe transport	P	Inorganic ion transport and metabolism
gi|493902254|ref|WP_006848010.1|	COG0720	2e-06	27	46.1	1	76	3	78	127	6-pyruvoyl-tetrahydropterin synthase	H	Coenzyme transport and metabolism
gi|547562881|ref|WP_022111517.1|	COG4783	9e-05	22	41.9	217	397	270	434	484	Putative Zn-dependent protease, contains TPR repeats	R	General function prediction only
gi|651910825|ref|WP_026661268.1|	COG1866	0.0	57	725	4	537	8	529	529	Phosphoenolpyruvate carboxykinase (ATP)	C	Energy production and conversion
gi|547652203|ref|WP_022122161.1|	COG0191	2e-89	44	322	8	333	1	286	286	Fructose/tagatose bisphosphate aldolase	G	Carbohydrate transport and metabolism
gi|548234747|ref|WP_022453227.1|	COG0191	2e-92	47	332	7	331	1	286	286	Fructose/tagatose bisphosphate aldolase	G	Carbohydrate transport and metabolism
gi|510896775|ref|WP_016229840.1|	COG0443	0.0	62	653	1	586	4	579	579	Molecular chaperone	O	Posttranslational modification, protein turnover, chaperones
gi|652439422|ref|WP_026834467.1|	COG0191	4e-98	51	351	1	287	2	286	286	Fructose/tagatose bisphosphate aldolase	G	Carbohydrate transport and metabolism
gi|551010272|ref|WP_022754813.1|	COG0674	1e-87	40	319	3	395	1	365	365	Pyruvate:ferredoxin oxidoreductase and related 2-oxoacid:ferredoxin oxidoreductases, alpha subunit	C	Energy production and conversion
gi|551010272|ref|WP_022754813.1|	COG1013	3e-50	35	194	933	1154	67	282	294	Pyruvate:ferredoxin oxidoreductase and related 2-oxoacid:ferredoxin oxidoreductases, beta subunit	C	Energy production and conversion
gi|551010272|ref|WP_022754813.1|	COG1014	2e-34	28	142	415	622	5	203	203	Pyruvate:ferredoxin oxidoreductase and related 2-oxoacid:ferredoxin oxidoreductases, gamma subunit	C	Energy production and conversion
gi|551010272|ref|WP_022754813.1|	COG1144	1e-05	27	46.2	671	768	12	86	91	Pyruvate:ferredoxin oxidoreductase and related 2-oxoacid:ferredoxin oxidoreductases, delta subunit	C	Energy production and conversion
gi|496706255|ref|WP_009346626.1|	COG2017	7e-54	33	204	13	356	1	305	308	Galactose mutarotase and related enzymes	G	Carbohydrate transport and metabolism
gi|495173099|ref|WP_007897894.1|	COG0081	7e-68	51	250	1	225	2	227	228	Ribosomal protein L1	J	Translation, ribosomal structure and biogenesis
gi|652833140|ref|WP_027116883.1|	COG1344	4e-26	30	112	1	268	1	265	360	Flagellin and related hook-associated proteins	N	Cell motility
gi|497013149|ref|WP_009437239.1|	COG4206	9e-05	30	43.4	152	265	54	153	608	Outer membrane cobalamin receptor protein	H	Coenzyme transport and metabolism
gi|495173087|ref|WP_007897882.1|	COG0050	0.0	72	648	1	395	1	394	394	GTPases - translation elongation factors	J	Translation, ribosomal structure and biogenesis
gi|547559650|ref|WP_022111084.1|	COG1360	9e-25	28	107	66	269	42	243	244	Flagellar motor protein	N	Cell motility
gi|510895982|ref|WP_016229089.1|	COG0459	1e-133	47	470	1	533	2	524	524	Chaperonin GroEL (HSP60 family)	O	Posttranslational modification, protein turnover, chaperones
gi|283485958|gb|ADB23730.1|	COG0459	3e-37	42	148	1	184	88	276	524	Chaperonin GroEL (HSP60 family)	O	Posttranslational modification, protein turnover, chaperones
gi|502249642|ref|WP_012741295.1|	COG0050	0.0	74	665	1	395	1	394	394	GTPases - translation elongation factors	J	Translation, ribosomal structure and biogenesis
gi|547207595|ref|WP_021948420.1|	COG0334	1e-131	38	463	17	486	1	411	411	Glutamate dehydrogenase/leucine dehydrogenase	E	Amino acid transport and metabolism
gi|502830554|ref|WP_013065530.1|	COG4206	7e-05	26	43.8	110	239	27	156	608	Outer membrane cobalamin receptor protein	H	Coenzyme transport and metabolism
gi|656103977|gb|KEF29677.1|	COG0048	1e-12	79	64.8	2	44	87	129	129	Ribosomal protein S12	J	Translation, ribosomal structure and biogenesis
gi|630944147|gb|KCZ90446.1|	COG1228	6e-66	33	245	17	424	6	402	406	Imidazolonepropionase and related amidohydrolases	Q	Secondary metabolites biosynthesis, transport and catabolism
gi|496709577|ref|WP_009348384.1|	COG0050	0.0	71	638	1	395	1	394	394	GTPases - translation elongation factors	J	Translation, ribosomal structure and biogenesis
gi|496430303|ref|WP_009139150.1|	COG0334	1e-142	45	499	18	443	1	411	411	Glutamate dehydrogenase/leucine dehydrogenase	E	Amino acid transport and metabolism
gi|548229956|ref|WP_022448676.1|	COG0099	3e-42	61	163	1	121	1	121	121	Ribosomal protein S13	J	Translation, ribosomal structure and biogenesis
gi|654392489|ref|WP_027869841.1|	COG1592	5e-38	47	150	5	172	2	164	166	Rubrerythrin	C	Energy production and conversion
gi|495840314|ref|WP_008564893.1|	COG0166	2e-94	33	339	1	447	1	444	446	Glucose-6-phosphate isomerase	G	Carbohydrate transport and metabolism
gi|547868429|ref|WP_022274703.1|	COG1077	2e-78	61	285	2	217	4	222	342	Actin-like ATPase involved in cell morphogenesis	D	Cell cycle control, cell division, chromosome partitioning
gi|653217638|ref|WP_027430230.1|	COG0334	1e-139	45	488	18	447	1	410	411	Glutamate dehydrogenase/leucine dehydrogenase	E	Amino acid transport and metabolism
gi|555113569|ref|WP_023211322.1|	COG0086	0.0	62	634	4	513	1	472	808	DNA-directed RNA polymerase, beta' subunit/160 kD subunit	K	Transcription
gi|547907510|ref|WP_022310820.1|	COG1209	0.0007	17	38.2	2	172	11	159	286	dTDP-glucose pyrophosphorylase	M	Cell wall/membrane/envelope biogenesis
gi|547926498|ref|WP_022328589.1|	COG0811	1e-19	36	90.8	150	271	89	210	216	Biopolymer transport proteins	U	Intracellular trafficking, secretion, and vesicular transport
gi|547924731|ref|WP_022326903.1|	COG0479	3e-15	28	74.9	2	184	61	234	234	Succinate dehydrogenase/fumarate reductase, Fe-S protein subunit	C	Energy production and conversion
gi|503127441|ref|WP_013362102.1|	COG0206	2e-90	55	326	2	320	1	317	338	Cell division GTPase	D	Cell cycle control, cell division, chromosome partitioning
gi|493900554|ref|WP_006846358.1|	COG1143	2e-25	34	108	14	148	12	134	172	Formate hydrogenlyase subunit 6/NADH:ubiquinone oxidoreductase 23 kD subunit (chain I)	C	Energy production and conversion
gi|502257476|ref|WP_012744015.1|	COG0330	1e-43	41	170	3	287	2	273	291	Membrane protease subunits, stomatin/prohibitin homologs	O	Posttranslational modification, protein turnover, chaperones
gi|493903339|ref|WP_006849063.1|	COG0845	3e-27	25	116	1	368	4	366	372	Membrane-fusion protein	M	Cell wall/membrane/envelope biogenesis
gi|490503417|ref|WP_004369502.1|	COG0050	0.0	72	643	1	395	1	394	394	GTPases - translation elongation factors	J	Translation, ribosomal structure and biogenesis
gi|494108895|ref|WP_007049679.1|	COG1592	2e-21	34	95.8	61	180	9	131	166	Rubrerythrin	C	Energy production and conversion
gi|494108895|ref|WP_007049679.1|	COG1773	5e-05	37	41.0	1	35	1	33	55	Rubredoxin	C	Energy production and conversion
gi|547760032|ref|WP_022172309.1|	COG0099	6e-41	63	159	1	121	1	121	121	Ribosomal protein S13	J	Translation, ribosomal structure and biogenesis
gi|548256692|ref|WP_022474147.1|	COG0206	6e-88	52	318	16	336	14	334	338	Cell division GTPase	D	Cell cycle control, cell division, chromosome partitioning
gi|547523676|ref|WP_022106527.1|	COG0471	7e-44	29	172	1	429	27	458	461	Di- and tricarboxylate transporters	P	Inorganic ion transport and metabolism
gi|505338922|ref|WP_015526024.1|	COG1866	0.0	57	726	2	532	6	527	529	Phosphoenolpyruvate carboxykinase (ATP)	C	Energy production and conversion
gi|518621236|ref|WP_019791443.1|	COG0057	1e-119	57	420	2	317	1	315	335	Glyceraldehyde-3-phosphate dehydrogenase/erythrose-4-phosphate dehydrogenase	G	Carbohydrate transport and metabolism
gi|548263954|ref|WP_022480975.1|	COG0057	1e-131	62	460	1	333	1	332	335	Glyceraldehyde-3-phosphate dehydrogenase/erythrose-4-phosphate dehydrogenase	G	Carbohydrate transport and metabolism
gi|496120253|ref|WP_008844760.1|	COG0057	1e-133	64	468	2	331	1	332	335	Glyceraldehyde-3-phosphate dehydrogenase/erythrose-4-phosphate dehydrogenase	G	Carbohydrate transport and metabolism
gi|658516681|ref|WP_029711981.1|	COG2033	5e-28	42	116	13	125	1	121	126	Desulfoferrodoxin	C	Energy production and conversion
gi|490466670|ref|WP_004337207.1|	COG2086	7e-50	40	191	3	288	1	259	260	Electron transfer flavoprotein, beta subunit	C	Energy production and conversion
gi|496844251|ref|WP_009383035.1|	COG0057	1e-125	58	441	2	334	1	335	335	Glyceraldehyde-3-phosphate dehydrogenase/erythrose-4-phosphate dehydrogenase	G	Carbohydrate transport and metabolism
gi|494653163|ref|WP_007411107.1|	COG1210	0.0003	28	39.3	2	100	39	145	291	UDP-glucose pyrophosphorylase	M	Cell wall/membrane/envelope biogenesis
gi|547259338|ref|WP_021994397.1|	COG0057	1e-130	62	457	1	333	1	332	335	Glyceraldehyde-3-phosphate dehydrogenase/erythrose-4-phosphate dehydrogenase	G	Carbohydrate transport and metabolism
gi|553309776|ref|WP_023054810.1|	COG0206	1e-95	56	343	1	323	1	323	338	Cell division GTPase	D	Cell cycle control, cell division, chromosome partitioning
gi|647521273|ref|WP_025817019.1|	COG5010	4e-07	27	50.0	327	476	67	224	257	Flp pilus assembly protein TadD, contains TPR repeats	U	Intracellular trafficking, secretion, and vesicular transport
gi|490503475|ref|WP_004369560.1|	COG0202	2e-73	41	269	6	323	1	309	317	DNA-directed RNA polymerase, alpha subunit/40 kD subunit	K	Transcription
gi|547891240|ref|WP_022296120.1|	COG0459	1e-130	45	457	1	533	2	523	524	Chaperonin GroEL (HSP60 family)	O	Posttranslational modification, protein turnover, chaperones
gi|490516990|ref|WP_004382530.1|	COG1216	6e-14	21	71.3	1	236	1	241	305	Predicted glycosyltransferases	R	General function prediction only
gi|511036673|ref|WP_016290705.1|	COG0057	1e-119	52	421	2	333	1	334	335	Glyceraldehyde-3-phosphate dehydrogenase/erythrose-4-phosphate dehydrogenase	G	Carbohydrate transport and metabolism
gi|495896373|ref|WP_008620952.1|	COG0057	1e-128	61	453	1	333	1	332	335	Glyceraldehyde-3-phosphate dehydrogenase/erythrose-4-phosphate dehydrogenase	G	Carbohydrate transport and metabolism
gi|491894406|ref|WP_005657691.1|	COG4206	1e-09	23	58.0	16	203	18	179	608	Outer membrane cobalamin receptor protein	H	Coenzyme transport and metabolism
gi|548154323|ref|WP_022384881.1|	COG0088	3e-50	48	191	1	203	2	206	214	Ribosomal protein L4	J	Translation, ribosomal structure and biogenesis
gi|545838534|ref|XP_005665858.1|	COG1480	0.0002	20	41.1	93	324	164	422	700	Predicted membrane-associated HD superfamily hydrolase	R	General function prediction only
gi|547547765|ref|WP_022110042.1|	COG1951	1e-84	39	307	40	344	2	295	297	Tartrate dehydratase alpha subunit/Fumarate hydratase class I, N-terminal domain	C	Energy production and conversion
gi|547547765|ref|WP_022110042.1|	COG1838	7e-60	47	225	363	549	2	184	184	Tartrate dehydratase beta subunit/Fumarate hydratase class I, C-terminal domain	C	Energy production and conversion
gi|492706897|ref|WP_005929090.1|	COG0674	8e-92	39	332	5	385	3	364	365	Pyruvate:ferredoxin oxidoreductase and related 2-oxoacid:ferredoxin oxidoreductases, alpha subunit	C	Energy production and conversion
gi|492706897|ref|WP_005929090.1|	COG1013	2e-45	34	178	958	1176	83	293	294	Pyruvate:ferredoxin oxidoreductase and related 2-oxoacid:ferredoxin oxidoreductases, beta subunit	C	Energy production and conversion
gi|492706897|ref|WP_005929090.1|	COG1014	7e-39	29	157	418	625	3	203	203	Pyruvate:ferredoxin oxidoreductase and related 2-oxoacid:ferredoxin oxidoreductases, gamma subunit	C	Energy production and conversion
gi|492706897|ref|WP_005929090.1|	COG1144	3e-07	27	51.5	690	772	30	89	91	Pyruvate:ferredoxin oxidoreductase and related 2-oxoacid:ferredoxin oxidoreductases, delta subunit	C	Energy production and conversion
gi|545665754|ref|WP_021772152.1|	COG0052	1e-101	66	359	1	233	6	237	252	Ribosomal protein S2	J	Translation, ribosomal structure and biogenesis
gi|545858131|ref|XP_005668904.1|	COG1196	2e-18	18	87.8	161	466	180	491	1163	Chromosome segregation ATPases	D	Cell cycle control, cell division, chromosome partitioning
gi|545858131|ref|XP_005668904.1|	COG4371	1e-07	48	52.0	75	130	51	105	334	Predicted membrane protein	S	Function unknown
gi|545858131|ref|XP_005668904.1|	COG1512	6e-05	47	43.0	473	527	214	268	271	Beta-propeller domains of methanol dehydrogenase type	R	General function prediction only
gi|546913726|ref|WP_021903148.1|	COG0057	1e-129	60	454	1	333	1	332	335	Glyceraldehyde-3-phosphate dehydrogenase/erythrose-4-phosphate dehydrogenase	G	Carbohydrate transport and metabolism
gi|639169283|ref|WP_024509047.1|	COG0050	0.0	81	707	1	396	1	394	394	GTPases - translation elongation factors	J	Translation, ribosomal structure and biogenesis
gi|547270864|ref|WP_022004970.1|	COG0222	6e-23	68	99.5	2	124	1	124	124	Ribosomal protein L7/L12	J	Translation, ribosomal structure and biogenesis
gi|148747492|ref|NP_001092053.1|	COG1196	5e-12	19	67.0	244	496	669	901	1163	Chromosome segregation ATPases	D	Cell cycle control, cell division, chromosome partitioning
gi|148747492|ref|NP_001092053.1|	COG4371	2e-06	43	47.7	89	153	49	108	334	Predicted membrane protein	S	Function unknown
gi|113911619|gb|ABI48291.1|	COG1344	7e-19	30	89.0	208	427	141	360	360	Flagellin and related hook-associated proteins	N	Cell motility
gi|517427280|ref|WP_018598327.1|	COG0674	7e-92	38	332	3	386	1	365	365	Pyruvate:ferredoxin oxidoreductase and related 2-oxoacid:ferredoxin oxidoreductases, alpha subunit	C	Energy production and conversion
gi|517427280|ref|WP_018598327.1|	COG1013	8e-51	38	196	954	1167	83	293	294	Pyruvate:ferredoxin oxidoreductase and related 2-oxoacid:ferredoxin oxidoreductases, beta subunit	C	Energy production and conversion
gi|517427280|ref|WP_018598327.1|	COG1014	8e-37	29	149	413	619	3	202	203	Pyruvate:ferredoxin oxidoreductase and related 2-oxoacid:ferredoxin oxidoreductases, gamma subunit	C	Energy production and conversion
gi|517427280|ref|WP_018598327.1|	COG1152	6e-06	23	47.3	694	847	402	540	772	CO dehydrogenase/acetyl-CoA synthase alpha subunit	C	Energy production and conversion
gi|505371345|ref|WP_015558447.1|	COG0057	1e-112	51	398	2	340	1	331	335	Glyceraldehyde-3-phosphate dehydrogenase/erythrose-4-phosphate dehydrogenase	G	Carbohydrate transport and metabolism
gi|496436870|ref|WP_009145715.1|	COG2358	6e-83	46	301	18	323	9	316	321	TRAP-type uncharacterized transport system, periplasmic component	R	General function prediction only
gi|504010785|ref|WP_014244779.1|	COG1053	3e-88	30	319	32	614	1	547	562	Succinate dehydrogenase/fumarate reductase, flavoprotein subunit	C	Energy production and conversion
gi|547278730|ref|WP_022012316.1|	COG4799	3e-18	47	83.7	1	85	437	526	526	Acetyl-CoA carboxylase, carboxyltransferase component (subunits alpha and beta)	I	Lipid transport and metabolism
gi|519111947|ref|WP_020267822.1|	COG0100	2e-42	68	164	3	127	5	129	129	Ribosomal protein S11	J	Translation, ribosomal structure and biogenesis
gi|494153396|ref|WP_007093139.1|	COG0057	1e-127	63	448	1	328	1	330	335	Glyceraldehyde-3-phosphate dehydrogenase/erythrose-4-phosphate dehydrogenase	G	Carbohydrate transport and metabolism
gi|547518415|ref|WP_022105163.1|	COG3203	0.0008	16	38.0	1	291	41	354	354	Outer membrane protein (porin)	M	Cell wall/membrane/envelope biogenesis
gi|653275569|ref|WP_027473503.1|	COG1053	5e-94	31	339	28	635	1	562	562	Succinate dehydrogenase/fumarate reductase, flavoprotein subunit	C	Energy production and conversion
gi|551041303|ref|WP_022784941.1|	COG0050	0.0	70	658	1	407	1	394	394	GTPases - translation elongation factors	J	Translation, ribosomal structure and biogenesis
gi|494130211|ref|WP_007069978.1|	COG4799	0.0	56	664	1	509	8	526	526	Acetyl-CoA carboxylase, carboxyltransferase component (subunits alpha and beta)	I	Lipid transport and metabolism
gi|494652538|ref|WP_007410482.1|	COG0080	1e-36	57	144	1	106	35	140	141	Ribosomal protein L11	J	Translation, ribosomal structure and biogenesis
gi|640571543|ref|WP_025002302.1|	COG3746	9e-07	18	48.5	26	446	43	426	426	Phosphate-selective porin	P	Inorganic ion transport and metabolism
gi|548258123|ref|WP_022475523.1|	COG0048	2e-43	65	167	1	136	7	129	129	Ribosomal protein S12	J	Translation, ribosomal structure and biogenesis
gi|547563164|ref|WP_022111588.1|	COG1592	1e-22	35	99.6	60	186	1	131	166	Rubrerythrin	C	Energy production and conversion
gi|547563164|ref|WP_022111588.1|	COG1773	0.0007	32	37.5	3	36	2	33	55	Rubredoxin	C	Energy production and conversion
gi|502249816|ref|WP_012741342.1|	COG0098	7e-53	58	200	2	169	13	180	181	Ribosomal protein S5	J	Translation, ribosomal structure and biogenesis
gi|68124034|emb|CAJ03391.1|	COG5256	1e-122	63	430	1	309	57	350	428	Translation elongation factor EF-1alpha (GTPase)	J	Translation, ribosomal structure and biogenesis
gi|493902397|ref|WP_006848151.1|	COG1522	2e-28	37	118	1	151	3	154	154	Transcriptional regulators	K	Transcription
gi|493903435|ref|WP_006849158.1|	COG4206	2e-11	26	65.7	95	313	20	225	608	Outer membrane cobalamin receptor protein	H	Coenzyme transport and metabolism
gi|505362294|ref|WP_015549396.1|	COG3968	9e-69	45	253	1	281	444	724	724	Uncharacterized protein related to glutamine synthetase	R	General function prediction only
gi|545420856|ref|WP_021659704.1|	COG0202	9e-89	49	320	4	316	1	309	317	DNA-directed RNA polymerase, alpha subunit/40 kD subunit	K	Transcription
gi|547907309|ref|WP_022310623.1|	COG1185	0.0	49	783	1	708	2	692	692	Polyribonucleotide nucleotidyltransferase (polynucleotide phosphorylase)	J	Translation, ribosomal structure and biogenesis
gi|1480909|gb|AAB81399.1|	COG0468	9e-35	59	138	1	129	72	199	279	RecA/RadA recombinase	L	Replication, recombination and repair
gi|547313455|ref|WP_022045125.1|	COG0459	1e-137	47	481	1	533	2	524	524	Chaperonin GroEL (HSP60 family)	O	Posttranslational modification, protein turnover, chaperones
gi|380331862|gb|EIA22819.1|	COG0441	8e-77	48	280	26	291	10	266	589	Threonyl-tRNA synthetase	J	Translation, ribosomal structure and biogenesis
gi|493909760|ref|WP_006855284.1|	COG0334	1e-138	44	483	18	451	1	410	411	Glutamate dehydrogenase/leucine dehydrogenase	E	Amino acid transport and metabolism
gi|547718374|ref|WP_022133008.1|	COG0086	0.0	48	841	8	834	6	808	808	DNA-directed RNA polymerase, beta' subunit/160 kD subunit	K	Transcription
gi|652831153|ref|WP_027115633.1|	COG0098	8e-53	56	199	2	172	10	180	181	Ribosomal protein S5	J	Translation, ribosomal structure and biogenesis
gi|494121579|ref|WP_007061356.1|	COG0289	1e-57	37	217	1	255	2	266	266	Dihydrodipicolinate reductase	E	Amino acid transport and metabolism
gi|586955393|gb|AHJ97127.1|	COG1629	6e-10	13	60.7	105	716	55	664	768	Outer membrane receptor proteins, mostly Fe transport	P	Inorganic ion transport and metabolism
gi|656216841|ref|WP_029165574.1|	COG0050	0.0	73	667	1	397	1	394	394	GTPases - translation elongation factors	J	Translation, ribosomal structure and biogenesis
gi|497707680|ref|WP_010021864.1|	COG0057	1e-108	53	384	2	332	1	331	335	Glyceraldehyde-3-phosphate dehydrogenase/erythrose-4-phosphate dehydrogenase	G	Carbohydrate transport and metabolism
gi|665919866|ref|WP_031285918.1|	COG0090	1e-39	66	154	2	107	22	127	275	Ribosomal protein L2	J	Translation, ribosomal structure and biogenesis
gi|493341401|ref|WP_006298278.1|	COG1344	8e-24	31	105	1	263	33	294	360	Flagellin and related hook-associated proteins	N	Cell motility
gi|546372929|ref|WP_021852568.1|	COG0050	0.0	74	663	1	397	1	394	394	GTPases - translation elongation factors	J	Translation, ribosomal structure and biogenesis
gi|655903943|ref|WP_028974297.1|	COG0057	1e-122	57	431	1	333	1	333	335	Glyceraldehyde-3-phosphate dehydrogenase/erythrose-4-phosphate dehydrogenase	G	Carbohydrate transport and metabolism
gi|640592063|ref|WP_025020997.1|	COG0080	2e-51	66	194	2	141	1	140	141	Ribosomal protein L11	J	Translation, ribosomal structure and biogenesis
gi|547783716|ref|WP_022194481.1|	COG0096	8e-51	59	192	1	132	1	132	132	Ribosomal protein S8	J	Translation, ribosomal structure and biogenesis
gi|671465893|ref|WP_031474110.1|	COG5016	0.0	60	643	1	445	3	448	472	Pyruvate/oxaloacetate carboxyltransferase	C	Energy production and conversion
gi|496997556|ref|WP_009432024.1|	COG0462	1e-123	59	434	6	316	3	314	314	Phosphoribosylpyrophosphate synthetase	FE	Multiple classes
gi|547555062|ref|WP_022110706.1|	COG0057	1e-114	53	406	1	339	1	331	335	Glyceraldehyde-3-phosphate dehydrogenase/erythrose-4-phosphate dehydrogenase	G	Carbohydrate transport and metabolism
gi|494846759|ref|WP_007572859.1|	COG0195	1e-35	46	144	169	351	3	180	190	Transcription elongation factor	K	Transcription
gi|647436718|ref|WP_025790008.1|	COG0049	5e-44	46	170	1	151	1	148	148	Ribosomal protein S7	J	Translation, ribosomal structure and biogenesis
gi|490470062|ref|WP_004340568.1|	COG2885	3e-17	28	83.0	220	357	29	165	190	Outer membrane protein and related peptidoglycan-associated (lipo)proteins	M	Cell wall/membrane/envelope biogenesis
gi|488626579|ref|WP_002563281.1|	COG0674	2e-87	36	318	3	386	1	365	365	Pyruvate:ferredoxin oxidoreductase and related 2-oxoacid:ferredoxin oxidoreductases, alpha subunit	C	Energy production and conversion
gi|488626579|ref|WP_002563281.1|	COG1013	2e-49	33	192	930	1172	60	293	294	Pyruvate:ferredoxin oxidoreductase and related 2-oxoacid:ferredoxin oxidoreductases, beta subunit	C	Energy production and conversion
gi|488626579|ref|WP_002563281.1|	COG1014	5e-39	30	157	416	625	1	203	203	Pyruvate:ferredoxin oxidoreductase and related 2-oxoacid:ferredoxin oxidoreductases, gamma subunit	C	Energy production and conversion
gi|488626579|ref|WP_002563281.1|	COG1144	1e-06	27	50.0	674	776	13	91	91	Pyruvate:ferredoxin oxidoreductase and related 2-oxoacid:ferredoxin oxidoreductases, delta subunit	C	Energy production and conversion
gi|653148351|ref|WP_027397547.1|	COG0050	0.0	78	676	1	393	1	392	394	GTPases - translation elongation factors	J	Translation, ribosomal structure and biogenesis
gi|551166128|ref|WP_022817902.1|	COG0100	1e-42	68	165	1	129	1	129	129	Ribosomal protein S11	J	Translation, ribosomal structure and biogenesis
gi|651420504|ref|WP_026523433.1|	COG1344	2e-29	29	124	1	290	1	290	360	Flagellin and related hook-associated proteins	N	Cell motility
gi|547548145|ref|WP_022110124.1|	COG1256	0.001	17	39.6	315	730	1	404	552	Flagellar hook-associated protein	N	Cell motility
gi|493326410|ref|WP_006283654.1|	COG0090	2e-97	56	349	1	274	1	275	275	Ribosomal protein L2	J	Translation, ribosomal structure and biogenesis
gi|546393957|ref|WP_021855399.1|	COG0046	1e-121	28	431	120	931	11	743	743	Phosphoribosylformylglycinamidine (FGAM) synthase, synthetase domain	F	Nucleotide transport and metabolism
gi|546393957|ref|WP_021855399.1|	COG0047	3e-48	32	187	986	1229	4	230	231	Phosphoribosylformylglycinamidine (FGAM) synthase, glutamine amidotransferase domain	F	Nucleotide transport and metabolism
gi|547926345|ref|WP_022328442.1|	COG0522	2e-50	53	192	3	176	30	205	205	Ribosomal protein S4 and related proteins	J	Translation, ribosomal structure and biogenesis
gi|495423125|ref|WP_008147822.1|	COG5016	1e-102	34	364	1	470	2	398	472	Pyruvate/oxaloacetate carboxyltransferase	C	Energy production and conversion
gi|546998158|ref|WP_021908852.1|	COG0057	1e-130	61	458	1	333	1	332	335	Glyceraldehyde-3-phosphate dehydrogenase/erythrose-4-phosphate dehydrogenase	G	Carbohydrate transport and metabolism
gi|493297286|ref|WP_006254923.1|	COG0057	1e-123	59	435	1	340	1	332	335	Glyceraldehyde-3-phosphate dehydrogenase/erythrose-4-phosphate dehydrogenase	G	Carbohydrate transport and metabolism
gi|547012710|ref|WP_021910231.1|	COG1053	4e-96	32	346	29	637	1	562	562	Succinate dehydrogenase/fumarate reductase, flavoprotein subunit	C	Energy production and conversion
gi|517692730|ref|WP_018862938.1|	COG0050	1e-142	81	497	1	283	1	281	394	GTPases - translation elongation factors	J	Translation, ribosomal structure and biogenesis
gi|546419445|ref|WP_021858726.1|	COG0197	5e-20	67	89.5	1	56	86	141	146	Ribosomal protein L16/L10E	J	Translation, ribosomal structure and biogenesis
gi|493205009|ref|WP_006192988.1|	COG0103	9e-46	66	175	1	130	1	130	130	Ribosomal protein S9	J	Translation, ribosomal structure and biogenesis
gi|651641428|ref|WP_026627257.1|	COG4771	2e-14	28	75.8	111	281	29	214	699	Outer membrane receptor for ferrienterochelin and colicins	P	Inorganic ion transport and metabolism
gi|494105568|ref|WP_007046354.1|	COG1592	1e-24	34	106	68	192	4	131	166	Rubrerythrin	C	Energy production and conversion
gi|547325108|ref|WP_022056159.1|	COG0197	1e-18	66	84.9	1	59	86	144	146	Ribosomal protein L16/L10E	J	Translation, ribosomal structure and biogenesis
gi|493843709|ref|WP_006790793.1|	COG0057	1e-117	59	416	1	333	1	328	335	Glyceraldehyde-3-phosphate dehydrogenase/erythrose-4-phosphate dehydrogenase	G	Carbohydrate transport and metabolism
gi|226417|prf||1511097A	COG0308	3e-20	23	92.5	99	287	40	217	859	Aminopeptidase N	E	Amino acid transport and metabolism
gi|505328417|ref|WP_015515519.1|	COG0048	2e-45	66	175	1	136	7	129	129	Ribosomal protein S12	J	Translation, ribosomal structure and biogenesis
gi|653247896|ref|WP_027453355.1|	COG0222	7e-17	55	79.5	1	124	2	124	124	Ribosomal protein L7/L12	J	Translation, ribosomal structure and biogenesis
gi|548064042|ref|WP_022377239.1|	COG0098	6e-53	59	200	2	169	13	180	181	Ribosomal protein S5	J	Translation, ribosomal structure and biogenesis
gi|490424680|ref|WP_004296864.1|	COG0540	1e-56	55	212	3	151	30	179	316	Aspartate carbamoyltransferase, catalytic chain	F	Nucleotide transport and metabolism
gi|547844788|ref|WP_022252189.1|	COG0264	2e-32	36	131	1	156	2	162	296	Translation elongation factor Ts	J	Translation, ribosomal structure and biogenesis
gi|546396285|ref|WP_021855716.1|	COG0443	0.0	58	672	1	600	4	579	579	Molecular chaperone	O	Posttranslational modification, protein turnover, chaperones
gi|547701223|ref|WP_022127551.1|	COG0100	1e-46	66	178	1	130	1	129	129	Ribosomal protein S11	J	Translation, ribosomal structure and biogenesis
gi|517170977|ref|WP_018359795.1|	COG0057	1e-133	62	469	1	331	1	332	335	Glyceraldehyde-3-phosphate dehydrogenase/erythrose-4-phosphate dehydrogenase	G	Carbohydrate transport and metabolism
gi|491170005|ref|WP_005028373.1|	COG0057	1e-108	54	384	1	327	1	334	335	Glyceraldehyde-3-phosphate dehydrogenase/erythrose-4-phosphate dehydrogenase	G	Carbohydrate transport and metabolism
gi|495133760|ref|WP_007858569.1|	COG0674	1e-93	39	338	3	383	1	362	365	Pyruvate:ferredoxin oxidoreductase and related 2-oxoacid:ferredoxin oxidoreductases, alpha subunit	C	Energy production and conversion
gi|495133760|ref|WP_007858569.1|	COG1013	1e-50	37	195	957	1171	83	293	294	Pyruvate:ferredoxin oxidoreductase and related 2-oxoacid:ferredoxin oxidoreductases, beta subunit	C	Energy production and conversion
gi|495133760|ref|WP_007858569.1|	COG1014	2e-37	30	152	415	620	5	203	203	Pyruvate:ferredoxin oxidoreductase and related 2-oxoacid:ferredoxin oxidoreductases, gamma subunit	C	Energy production and conversion
gi|495133760|ref|WP_007858569.1|	COG1152	5e-05	23	44.2	694	850	402	540	772	CO dehydrogenase/acetyl-CoA synthase alpha subunit	C	Energy production and conversion
gi|567456559|gb|ETK11204.1|	COG1748	2e-53	40	202	1	182	146	329	389	Saccharopine dehydrogenase and related proteins	E	Amino acid transport and metabolism
gi|547256505|ref|WP_021991779.1|	COG0228	2e-22	53	98.4	2	78	1	78	87	Ribosomal protein S16	J	Translation, ribosomal structure and biogenesis
gi|547258389|ref|WP_021993502.1|	COG2885	4e-16	28	79.5	206	375	15	189	190	Outer membrane protein and related peptidoglycan-associated (lipo)proteins	M	Cell wall/membrane/envelope biogenesis
gi|495172171|ref|WP_007896966.1|	COG4206	4e-13	27	71.1	119	279	19	156	608	Outer membrane cobalamin receptor protein	H	Coenzyme transport and metabolism
gi|548217082|ref|WP_022436370.1|	COG0480	1e-147	56	516	2	391	309	697	697	Translation elongation factors (GTPases)	J	Translation, ribosomal structure and biogenesis
gi|13375258|gb|AAK20249.1|AF295704_1	COG2759	0.0	73	751	1	447	38	483	554	Formyltetrahydrofolate synthetase	F	Nucleotide transport and metabolism
gi|489112929|ref|WP_003022783.1|	COG0096	1e-48	57	184	1	133	1	132	132	Ribosomal protein S8	J	Translation, ribosomal structure and biogenesis
gi|659893800|ref|WP_029940473.1|	COG0674	4e-55	29	209	248	628	5	362	365	Pyruvate:ferredoxin oxidoreductase and related 2-oxoacid:ferredoxin oxidoreductases, alpha subunit	C	Energy production and conversion
gi|659893800|ref|WP_029940473.1|	COG1014	3e-10	17	60.8	19	221	1	191	203	Pyruvate:ferredoxin oxidoreductase and related 2-oxoacid:ferredoxin oxidoreductases, gamma subunit	C	Energy production and conversion
gi|496436813|ref|WP_009145658.1|	COG4799	0.0	56	666	3	499	20	526	526	Acetyl-CoA carboxylase, carboxyltransferase component (subunits alpha and beta)	I	Lipid transport and metabolism
gi|545310666|ref|WP_021589848.1|	COG4771	4e-10	30	61.1	93	228	28	169	699	Outer membrane receptor for ferrienterochelin and colicins	P	Inorganic ion transport and metabolism
gi|654670802|ref|WP_028130302.1|	COG1344	3e-23	31	103	1	282	1	283	360	Flagellin and related hook-associated proteins	N	Cell motility
gi|548258155|ref|WP_022475555.1|	COG0059	1e-148	64	519	1	338	1	336	338	Ketol-acid reductoisomerase	EH	Multiple classes
gi|501108738|ref|WP_012158374.1|	COG0092	1e-72	57	266	12	236	1	225	233	Ribosomal protein S3	J	Translation, ribosomal structure and biogenesis
gi|515831464|ref|WP_017262217.1|	COG0057	1e-111	51	396	2	337	1	334	335	Glyceraldehyde-3-phosphate dehydrogenase/erythrose-4-phosphate dehydrogenase	G	Carbohydrate transport and metabolism
gi|649576122|ref|WP_026369804.1|	COG0050	0.0	78	671	1	401	1	394	394	GTPases - translation elongation factors	J	Translation, ribosomal structure and biogenesis
gi|496567188|ref|WP_009268308.1|	COG0057	1e-116	52	411	2	334	1	331	335	Glyceraldehyde-3-phosphate dehydrogenase/erythrose-4-phosphate dehydrogenase	G	Carbohydrate transport and metabolism
gi|496452170|ref|WP_009161015.1|	COG0090	1e-95	56	343	1	273	1	274	275	Ribosomal protein L2	J	Translation, ribosomal structure and biogenesis
gi|502249850|ref|WP_012741353.1|	COG0202	1e-89	51	323	4	319	1	309	317	DNA-directed RNA polymerase, alpha subunit/40 kD subunit	K	Transcription
gi|490465247|ref|WP_004335794.1|	COG0093	2e-42	66	164	1	121	1	122	122	Ribosomal protein L14	J	Translation, ribosomal structure and biogenesis
gi|546845940|ref|WP_021897574.1|	COG0580	6e-54	39	204	2	250	1	239	241	Glycerol uptake facilitator and related permeases (Major Intrinsic Protein Family)	G	Carbohydrate transport and metabolism
gi|669228329|gb|KFD39428.1|	COG0050	0.0	74	661	1	395	1	394	394	GTPases - translation elongation factors	J	Translation, ribosomal structure and biogenesis
gi|545386584|ref|WP_021627511.1|	COG4452	4e-81	30	295	17	459	8	430	443	Inner membrane protein involved in colicin E2 resistance	V	Defense mechanisms
gi|548177106|ref|WP_022398584.1|	COG0085	0.0	59	1092	352	1182	262	1060	1060	DNA-directed RNA polymerase, beta subunit/140 kD subunit	K	Transcription
gi|497467576|ref|WP_009781774.1|	COG1629	4e-13	13	70.7	133	872	55	725	768	Outer membrane receptor proteins, mostly Fe transport	P	Inorganic ion transport and metabolism
gi|490515279|ref|WP_004380845.1|	COG0256	2e-28	54	117	1	114	4	125	125	Ribosomal protein L18	J	Translation, ribosomal structure and biogenesis
gi|496521523|ref|WP_009229806.1|	COG4799	0.0	54	664	6	521	13	526	526	Acetyl-CoA carboxylase, carboxyltransferase component (subunits alpha and beta)	I	Lipid transport and metabolism
gi|488975485|ref|WP_002886375.1|	COG0103	8e-47	62	179	1	130	1	130	130	Ribosomal protein S9	J	Translation, ribosomal structure and biogenesis
gi|655529053|ref|WP_028907124.1|	COG1629	1e-11	14	66.1	113	802	53	682	768	Outer membrane receptor proteins, mostly Fe transport	P	Inorganic ion transport and metabolism
gi|4894901|gb|AAD32649.1|AF136604_1	COG0050	0.0	80	631	1	358	1	355	394	GTPases - translation elongation factors	J	Translation, ribosomal structure and biogenesis
gi|548208567|ref|WP_022428314.1|	COG0459	1e-127	43	450	1	529	2	519	524	Chaperonin GroEL (HSP60 family)	O	Posttranslational modification, protein turnover, chaperones
gi|567763560|dbj|GAE17678.1|	COG0458	5e-91	51	327	11	297	1	288	400	Carbamoylphosphate synthase large subunit (split gene in MJ)	EF	Multiple classes
gi|495173605|ref|WP_007898400.1|	COG1629	4e-13	15	71.1	98	792	47	657	768	Outer membrane receptor proteins, mostly Fe transport	P	Inorganic ion transport and metabolism
gi|547845979|ref|WP_022253263.1|	COG1053	9e-85	31	308	32	586	3	509	562	Succinate dehydrogenase/fumarate reductase, flavoprotein subunit	C	Energy production and conversion
gi|495786225|ref|WP_008510804.1|	COG1219	1e-159	60	556	11	400	1	390	408	ATP-dependent protease Clp, ATPase subunit	O	Posttranslational modification, protein turnover, chaperones
gi|350583599|ref|XP_003481550.1|	COG0366	1e-06	16	48.1	57	276	91	325	505	Glycosidases	G	Carbohydrate transport and metabolism
gi|495392317|ref|WP_008117018.1|	COG0055	0.0	71	776	3	464	2	467	468	F0F1-type ATP synthase, beta subunit	C	Energy production and conversion
gi|495648916|ref|WP_008373495.1|	COG0085	0.0	61	656	407	890	299	784	1060	DNA-directed RNA polymerase, beta subunit/140 kD subunit	K	Transcription
gi|640563907|ref|WP_024995027.1|	COG1629	5e-12	14	67.6	107	775	55	665	768	Outer membrane receptor proteins, mostly Fe transport	P	Inorganic ion transport and metabolism
gi|505111256|ref|WP_015298358.1|	COG0098	3e-45	51	174	2	168	14	181	181	Ribosomal protein S5	J	Translation, ribosomal structure and biogenesis
gi|505329351|ref|WP_015516453.1|	COG1344	4e-29	32	122	1	286	1	282	360	Flagellin and related hook-associated proteins	N	Cell motility
gi|657897127|ref|WP_029600232.1|	COG0117	1e-62	61	233	1	146	1	146	146	Pyrimidine deaminase	H	Coenzyme transport and metabolism
gi|657897127|ref|WP_029600232.1|	COG1985	8e-55	38	207	147	367	1	215	218	Pyrimidine reductase, riboflavin biosynthesis	H	Coenzyme transport and metabolism
gi|548257411|ref|WP_022474834.1|	COG2165	3e-08	23	51.6	1	130	2	145	149	Type II secretory pathway, pseudopilin PulG	NU	Multiple classes
gi|502828655|ref|WP_013063631.1|	COG0539	1e-132	43	466	30	563	6	533	541	Ribosomal protein S1	J	Translation, ribosomal structure and biogenesis
gi|3660153|pdb|1BVN|P	COG0366	1e-10	18	61.5	31	310	37	325	505	Glycosidases	G	Carbohydrate transport and metabolism
gi|553313432|ref|WP_023058353.1|	COG2885	4e-16	28	79.1	215	382	15	187	190	Outer membrane protein and related peptidoglycan-associated (lipo)proteins	M	Cell wall/membrane/envelope biogenesis
gi|503206919|ref|WP_013441580.1|	COG1344	2e-22	33	99.4	4	254	2	254	360	Flagellin and related hook-associated proteins	N	Cell motility
gi|511048207|ref|WP_016302094.1|	COG1344	2e-29	35	123	1	288	1	276	360	Flagellin and related hook-associated proteins	N	Cell motility
gi|504763076|ref|WP_014950178.1|	COG1959	2e-37	40	148	1	143	1	144	150	Predicted transcriptional regulator	K	Transcription
gi|502249842|ref|WP_012741350.1|	COG0099	2e-41	64	160	1	121	1	121	121	Ribosomal protein S13	J	Translation, ribosomal structure and biogenesis
gi|494846392|ref|WP_007572492.1|	COG0334	1e-130	40	459	17	445	1	411	411	Glutamate dehydrogenase/leucine dehydrogenase	E	Amino acid transport and metabolism
gi|157832576|pdb|1OSE|A	COG0366	1e-10	17	61.9	31	310	37	325	505	Glycosidases	G	Carbohydrate transport and metabolism
gi|493910682|ref|WP_006856180.1|	COG0523	1e-38	36	152	2	181	1	182	323	Putative GTPases (G3E family)	R	General function prediction only
gi|502829757|ref|WP_013064733.1|	COG1629	4e-12	14	67.6	51	795	16	700	768	Outer membrane receptor proteins, mostly Fe transport	P	Inorganic ion transport and metabolism
gi|496269268|ref|WP_008981915.1|	COG2025	1e-86	41	314	15	375	2	313	313	Electron transfer flavoprotein, alpha subunit	C	Energy production and conversion
gi|545586610|ref|WP_021715446.1|	COG4799	0.0	57	686	1	508	9	526	526	Acetyl-CoA carboxylase, carboxyltransferase component (subunits alpha and beta)	I	Lipid transport and metabolism
gi|547924425|ref|WP_022326620.1|	COG0086	0.0	44	760	2	837	18	808	808	DNA-directed RNA polymerase, beta' subunit/160 kD subunit	K	Transcription
gi|495174497|ref|WP_007899292.1|	COG0056	0.0	58	705	4	516	2	490	504	F0F1-type ATP synthase, alpha subunit	C	Energy production and conversion
gi|548229976|ref|WP_022448696.1|	COG0185	2e-35	68	140	1	92	1	92	93	Ribosomal protein S19	J	Translation, ribosomal structure and biogenesis
gi|494130460|ref|WP_007070226.1|	COG0055	0.0	74	811	10	475	4	467	468	F0F1-type ATP synthase, beta subunit	C	Energy production and conversion
gi|548218282|ref|WP_022437515.1|	COG0115	6e-49	34	187	24	299	2	262	284	Branched-chain amino acid aminotransferase/4-amino-4-deoxychorismate lyase	EH	Multiple classes
gi|575094877|emb|CDL66181.1|	COG0087	3e-52	50	197	1	166	1	170	218	Ribosomal protein L3	J	Translation, ribosomal structure and biogenesis
gi|595916215|gb|EXY30749.1|	COG0462	5e-58	53	216	1	181	89	271	314	Phosphoribosylpyrophosphate synthetase	FE	Multiple classes
gi|493903422|ref|WP_006849145.1|	COG0811	1e-19	36	90.4	150	271	89	210	216	Biopolymer transport proteins	U	Intracellular trafficking, secretion, and vesicular transport
gi|502703830|ref|WP_012939096.1|	COG0334	1e-139	53	489	2	412	2	411	411	Glutamate dehydrogenase/leucine dehydrogenase	E	Amino acid transport and metabolism
gi|495173190|ref|WP_007897985.1|	COG4771	4e-07	26	51.1	103	264	31	177	699	Outer membrane receptor for ferrienterochelin and colicins	P	Inorganic ion transport and metabolism
gi|490471538|ref|WP_004342032.1|	COG0236	5e-12	57	62.6	1	78	3	80	80	Acyl carrier protein	IQ	Multiple classes
gi|502829751|ref|WP_013064727.1|	COG2160	1e-159	48	554	1	509	1	497	497	L-arabinose isomerase	G	Carbohydrate transport and metabolism
gi|547883559|ref|WP_022288862.1|	COG2407	5e-69	21	255	2	475	3	462	470	L-fucose isomerase and related proteins	G	Carbohydrate transport and metabolism
gi|653220620|ref|WP_027433178.1|	COG0674	1e-90	38	328	3	395	1	365	365	Pyruvate:ferredoxin oxidoreductase and related 2-oxoacid:ferredoxin oxidoreductases, alpha subunit	C	Energy production and conversion
gi|653220620|ref|WP_027433178.1|	COG1013	6e-48	35	187	950	1167	83	293	294	Pyruvate:ferredoxin oxidoreductase and related 2-oxoacid:ferredoxin oxidoreductases, beta subunit	C	Energy production and conversion
gi|653220620|ref|WP_027433178.1|	COG1014	5e-34	27	140	415	619	5	203	203	Pyruvate:ferredoxin oxidoreductase and related 2-oxoacid:ferredoxin oxidoreductases, gamma subunit	C	Energy production and conversion
gi|653220620|ref|WP_027433178.1|	COG1145	1e-07	28	53.0	688	774	27	93	99	Ferredoxin	C	Energy production and conversion
gi|38327300|gb|AAR17697.1|	COG0459	1e-106	45	379	1	459	39	486	524	Chaperonin GroEL (HSP60 family)	O	Posttranslational modification, protein turnover, chaperones
gi|547207032|ref|WP_021947919.1|	COG0244	3e-09	34	54.1	1	116	52	167	175	Ribosomal protein L10	J	Translation, ribosomal structure and biogenesis
gi|298231139|ref|NP_001177220.1|	COG0596	0.0003	14	40.5	86	284	20	209	282	Predicted hydrolases or acyltransferases (alpha/beta hydrolase superfamily)	R	General function prediction only
gi|497438163|ref|WP_009752361.1|	COG0050	0.0	73	649	1	393	1	394	394	GTPases - translation elongation factors	J	Translation, ribosomal structure and biogenesis
gi|493323864|ref|WP_006281131.1|	COG2407	1e-72	23	267	3	480	1	462	470	L-fucose isomerase and related proteins	G	Carbohydrate transport and metabolism
gi|548257856|ref|WP_022475270.1|	COG0522	2e-47	45	181	1	198	1	205	205	Ribosomal protein S4 and related proteins	J	Translation, ribosomal structure and biogenesis
gi|493473100|ref|WP_006428128.1|	COG0244	4e-26	44	110	1	124	41	165	175	Ribosomal protein L10	J	Translation, ribosomal structure and biogenesis
gi|655536315|ref|WP_028909098.1|	COG2407	7e-75	22	274	5	478	3	462	470	L-fucose isomerase and related proteins	G	Carbohydrate transport and metabolism
gi|671564619|ref|WP_031544990.1|	COG2407	5e-77	24	282	3	479	2	462	470	L-fucose isomerase and related proteins	G	Carbohydrate transport and metabolism
gi|547706388|ref|WP_022128475.1|	COG0822	5e-14	20	71.5	35	172	25	149	150	NifU homolog involved in Fe-S cluster formation	C	Energy production and conversion
gi|496452469|ref|WP_009161314.1|	COG0479	1e-28	27	120	8	251	4	234	234	Succinate dehydrogenase/fumarate reductase, Fe-S protein subunit	C	Energy production and conversion
gi|496269266|ref|WP_008981913.1|	COG1960	1e-108	50	385	1	378	1	387	393	Acyl-CoA dehydrogenases	I	Lipid transport and metabolism
gi|547313701|ref|WP_022045361.1|	COG1960	1e-102	49	366	1	384	1	388	393	Acyl-CoA dehydrogenases	I	Lipid transport and metabolism
gi|547466246|ref|WP_022085234.1|	COG2407	6e-79	24	288	4	474	2	456	470	L-fucose isomerase and related proteins	G	Carbohydrate transport and metabolism
gi|495177081|ref|WP_007901875.1|	COG0184	5e-19	51	86.0	1	89	1	89	89	Ribosomal protein S15P/S13E	J	Translation, ribosomal structure and biogenesis
gi|493932642|ref|WP_006877155.1|	COG2407	6e-70	21	258	1	480	1	462	470	L-fucose isomerase and related proteins	G	Carbohydrate transport and metabolism
gi|311244872|ref|XP_003121596.1|	COG3869	2e-26	26	113	138	398	3	252	352	Arginine kinase	E	Amino acid transport and metabolism
gi|655534446|ref|WP_028908602.1|	COG0334	1e-136	41	479	17	445	1	411	411	Glutamate dehydrogenase/leucine dehydrogenase	E	Amino acid transport and metabolism
gi|551043696|ref|WP_022787258.1|	COG2407	1e-69	22	257	4	479	2	462	470	L-fucose isomerase and related proteins	G	Carbohydrate transport and metabolism
gi|505327814|ref|WP_015514916.1|	COG2407	9e-84	25	304	1	474	1	458	470	L-fucose isomerase and related proteins	G	Carbohydrate transport and metabolism
gi|671618552|ref|WP_031586997.1|	COG1344	1e-26	29	114	3	430	1	360	360	Flagellin and related hook-associated proteins	N	Cell motility
gi|549494856|ref|WP_022533273.1|	COG1309	4e-05	31	41.6	1	161	2	163	201	Transcriptional regulator	K	Transcription
gi|610626993|gb|EZH73065.1|	COG0050	0.0	72	660	1	395	1	394	394	GTPases - translation elongation factors	J	Translation, ribosomal structure and biogenesis
gi|655522045|ref|WP_028902730.1|	COG3063	2e-05	26	44.6	378	486	92	210	250	Tfp pilus assembly protein PilF	NU	Multiple classes
gi|547844984|ref|WP_022252368.1|	COG2407	2e-71	22	263	5	478	3	462	470	L-fucose isomerase and related proteins	G	Carbohydrate transport and metabolism
gi|655080935|ref|WP_028529039.1|	COG2407	2e-81	24	296	1	474	1	458	470	L-fucose isomerase and related proteins	G	Carbohydrate transport and metabolism
gi|503848521|ref|WP_014082515.1|	COG0039	1e-88	46	319	2	301	6	305	313	Malate/lactate dehydrogenases	C	Energy production and conversion
gi|488704480|ref|WP_002628450.1|	COG4826	3e-72	35	266	51	419	38	406	410	Serine protease inhibitor	O	Posttranslational modification, protein turnover, chaperones
gi|640637470|ref|WP_025065268.1|	COG0039	1e-45	30	177	1	295	10	307	313	Malate/lactate dehydrogenases	C	Energy production and conversion
gi|494107360|ref|WP_007048146.1|	COG2407	4e-12	21	64.6	22	164	322	462	470	L-fucose isomerase and related proteins	G	Carbohydrate transport and metabolism
gi|499862719|ref|WP_011543453.1|	COG0268	1e-09	52	54.9	1	87	1	87	88	Ribosomal protein S20	J	Translation, ribosomal structure and biogenesis
gi|223558035|gb|ACM91041.1|	COG4771	1e-09	28	59.6	110	244	28	169	699	Outer membrane receptor for ferrienterochelin and colicins	P	Inorganic ion transport and metabolism
gi|490983415|ref|WP_004845164.1|	COG0059	1e-149	62	522	1	338	1	336	338	Ketol-acid reductoisomerase	EH	Multiple classes
gi|547519241|ref|WP_022105916.1|	COG0427	1e-147	47	516	18	511	12	499	501	Acetyl-CoA hydrolase	C	Energy production and conversion
gi|547560896|ref|WP_022111273.1|	COG2885	6e-15	28	74.5	77	190	53	165	190	Outer membrane protein and related peptidoglycan-associated (lipo)proteins	M	Cell wall/membrane/envelope biogenesis
gi|547745343|ref|WP_022158675.1|	COG0055	0.0	68	671	1	437	59	465	468	F0F1-type ATP synthase, beta subunit	C	Energy production and conversion
gi|490472489|ref|WP_004342941.1|	COG0282	1e-160	57	557	1	399	1	395	396	Acetate kinase	C	Energy production and conversion
gi|655060767|ref|WP_028509060.1|	COG1803	4e-45	52	173	1	131	5	135	142	Methylglyoxal synthase	G	Carbohydrate transport and metabolism
gi|547466403|ref|WP_022085381.1|	COG0203	5e-24	36	104	3	174	6	116	116	Ribosomal protein L17	J	Translation, ribosomal structure and biogenesis
gi|406975486|gb|EKD98232.1|	COG2513	5e-66	39	244	1	288	1	287	289	PEP phosphonomutase and related enzymes	G	Carbohydrate transport and metabolism
gi|497438160|ref|WP_009752358.1|	COG0080	2e-47	57	181	2	141	1	140	141	Ribosomal protein L11	J	Translation, ribosomal structure and biogenesis
gi|547517804|ref|WP_022104604.1|	COG0461	2e-22	40	98.0	1	121	79	200	201	Orotate phosphoribosyltransferase	F	Nucleotide transport and metabolism
gi|547455083|ref|WP_022074570.1|	COG0574	1e-167	27	583	1	871	1	739	740	Phosphoenolpyruvate synthase/pyruvate phosphate dikinase	G	Carbohydrate transport and metabolism
gi|546392533|ref|WP_021855147.1|	COG0050	1e-173	73	600	1	359	36	394	394	GTPases - translation elongation factors	J	Translation, ribosomal structure and biogenesis
gi|491357719|ref|WP_005215637.1|	COG0574	1e-164	27	574	5	873	3	740	740	Phosphoenolpyruvate synthase/pyruvate phosphate dikinase	G	Carbohydrate transport and metabolism
gi|493903050|ref|WP_006848781.1|	COG0335	1e-30	61	125	14	114	15	115	115	Ribosomal protein L19	J	Translation, ribosomal structure and biogenesis
gi|545418314|ref|WP_021657229.1|	COG0574	1e-170	27	593	5	873	3	740	740	Phosphoenolpyruvate synthase/pyruvate phosphate dikinase	G	Carbohydrate transport and metabolism
gi|503172973|ref|WP_013407634.1|	COG4771	6e-06	22	47.3	91	225	29	168	699	Outer membrane receptor for ferrienterochelin and colicins	P	Inorganic ion transport and metabolism
gi|496512831|ref|WP_009221114.1|	COG0574	1e-167	28	581	6	872	5	739	740	Phosphoenolpyruvate synthase/pyruvate phosphate dikinase	G	Carbohydrate transport and metabolism
gi|493909636|ref|WP_006855163.1|	COG2086	1e-62	44	233	1	260	1	259	260	Electron transfer flavoprotein, beta subunit	C	Energy production and conversion
gi|547926574|ref|WP_022328658.1|	COG2885	2e-15	32	76.8	218	380	21	187	190	Outer membrane protein and related peptidoglycan-associated (lipo)proteins	M	Cell wall/membrane/envelope biogenesis
gi|547887579|ref|WP_022292708.1|	COG0087	4e-11	59	59.8	1	47	168	214	218	Ribosomal protein L3	J	Translation, ribosomal structure and biogenesis
gi|496999268|ref|WP_009432772.1|	COG1053	2e-95	31	343	17	624	1	562	562	Succinate dehydrogenase/fumarate reductase, flavoprotein subunit	C	Energy production and conversion
gi|490988870|ref|WP_004850603.1|	COG0050	0.0	75	671	1	395	1	394	394	GTPases - translation elongation factors	J	Translation, ribosomal structure and biogenesis
gi|547939823|ref|WP_022341221.1|	COG0094	5e-78	67	283	1	179	1	179	180	Ribosomal protein L5	J	Translation, ribosomal structure and biogenesis
gi|547256021|ref|WP_021991335.1|	COG2885	3e-15	26	76.4	218	390	10	187	190	Outer membrane protein and related peptidoglycan-associated (lipo)proteins	M	Cell wall/membrane/envelope biogenesis
gi|547968372|ref|WP_022368312.1|	COG0674	6e-90	36	326	3	385	1	364	365	Pyruvate:ferredoxin oxidoreductase and related 2-oxoacid:ferredoxin oxidoreductases, alpha subunit	C	Energy production and conversion
gi|547968372|ref|WP_022368312.1|	COG1013	2e-46	33	181	969	1182	88	293	294	Pyruvate:ferredoxin oxidoreductase and related 2-oxoacid:ferredoxin oxidoreductases, beta subunit	C	Energy production and conversion
gi|547968372|ref|WP_022368312.1|	COG1014	6e-41	30	163	416	625	1	203	203	Pyruvate:ferredoxin oxidoreductase and related 2-oxoacid:ferredoxin oxidoreductases, gamma subunit	C	Energy production and conversion
gi|547968372|ref|WP_022368312.1|	COG3383	7e-05	26	43.8	692	767	146	208	978	Uncharacterized anaerobic dehydrogenase	R	General function prediction only
gi|547735122|ref|WP_022149013.1|	COG0080	2e-48	60	184	2	141	1	140	141	Ribosomal protein L11	J	Translation, ribosomal structure and biogenesis
gi|517426816|ref|WP_018597899.1|	COG0092	4e-74	61	270	12	210	1	201	233	Ribosomal protein S3	J	Translation, ribosomal structure and biogenesis
gi|517423762|ref|WP_018595061.1|	COG0100	1e-46	70	178	1	130	1	129	129	Ribosomal protein S11	J	Translation, ribosomal structure and biogenesis
gi|547843748|ref|WP_022251240.1|	COG0574	1e-164	27	571	6	905	1	740	740	Phosphoenolpyruvate synthase/pyruvate phosphate dikinase	G	Carbohydrate transport and metabolism
gi|551032919|ref|WP_022776771.1|	COG0574	1e-168	28	586	6	875	5	739	740	Phosphoenolpyruvate synthase/pyruvate phosphate dikinase	G	Carbohydrate transport and metabolism
gi|545640163|ref|WP_021751391.1|	COG1592	3e-22	32	98.1	63	188	3	131	166	Rubrerythrin	C	Energy production and conversion
gi|545640163|ref|WP_021751391.1|	COG1773	1e-06	44	46.8	1	34	1	32	55	Rubredoxin	C	Energy production and conversion
gi|548257938|ref|WP_022475351.1|	COG1882	0.0	58	883	1	676	4	686	755	Pyruvate-formate lyase	C	Energy production and conversion
gi|551018902|ref|WP_022763115.1|	COG0574	1e-169	28	588	6	875	5	739	740	Phosphoenolpyruvate synthase/pyruvate phosphate dikinase	G	Carbohydrate transport and metabolism
gi|325145705|gb|ADY86122.1|	COG0468	1e-71	59	263	1	277	8	279	279	RecA/RadA recombinase	L	Replication, recombination and repair
gi|653148370|ref|WP_027397566.1|	COG0098	2e-56	64	211	1	166	14	180	181	Ribosomal protein S5	J	Translation, ribosomal structure and biogenesis
gi|547200697|ref|WP_021941824.1|	COG0574	1e-170	28	592	6	875	5	739	740	Phosphoenolpyruvate synthase/pyruvate phosphate dikinase	G	Carbohydrate transport and metabolism
gi|503245914|ref|WP_013480575.1|	COG0574	0.0	28	648	6	885	1	740	740	Phosphoenolpyruvate synthase/pyruvate phosphate dikinase	G	Carbohydrate transport and metabolism
gi|493903423|ref|WP_006849146.1|	COG0436	1e-112	43	399	6	397	1	393	393	Aspartate/tyrosine/aromatic aminotransferase	E	Amino acid transport and metabolism
gi|153799907|gb|ABS50672.1|	COG0048	2e-47	71	181	1	123	7	129	129	Ribosomal protein S12	J	Translation, ribosomal structure and biogenesis
gi|547466241|ref|WP_022085230.1|	COG0330	2e-44	40	172	7	291	2	273	291	Membrane protease subunits, stomatin/prohibitin homologs	O	Posttranslational modification, protein turnover, chaperones
gi|491795456|ref|WP_005603789.1|	COG0574	1e-168	28	587	6	875	5	739	740	Phosphoenolpyruvate synthase/pyruvate phosphate dikinase	G	Carbohydrate transport and metabolism
gi|505329358|ref|WP_015516460.1|	COG0574	1e-168	28	586	6	875	5	739	740	Phosphoenolpyruvate synthase/pyruvate phosphate dikinase	G	Carbohydrate transport and metabolism
gi|490510183|ref|WP_004376195.1|	COG0822	1e-14	17	73.9	1	171	5	148	150	NifU homolog involved in Fe-S cluster formation	C	Energy production and conversion
gi|547501603|ref|WP_022101258.1|	COG0051	5e-32	60	129	1	101	2	102	104	Ribosomal protein S10	J	Translation, ribosomal structure and biogenesis
gi|493903106|ref|WP_006848835.1|	COG0088	2e-47	43	182	1	209	2	212	214	Ribosomal protein L4	J	Translation, ribosomal structure and biogenesis
gi|652830548|ref|WP_027115170.1|	COG0574	1e-166	28	578	6	875	5	739	740	Phosphoenolpyruvate synthase/pyruvate phosphate dikinase	G	Carbohydrate transport and metabolism
gi|504659075|ref|WP_014846177.1|	COG0334	1e-142	46	498	19	445	1	411	411	Glutamate dehydrogenase/leucine dehydrogenase	E	Amino acid transport and metabolism
gi|655521684|ref|WP_028902371.1|	COG0094	7e-65	55	240	4	181	1	179	180	Ribosomal protein L5	J	Translation, ribosomal structure and biogenesis
gi|547281169|ref|WP_022014591.1|	COG0539	8e-82	42	297	4	359	1	358	541	Ribosomal protein S1	J	Translation, ribosomal structure and biogenesis
gi|495785197|ref|WP_008509776.1|	COG3957	0.0	67	1176	2	783	14	791	793	Phosphoketolase	G	Carbohydrate transport and metabolism
gi|548210873|ref|WP_022430450.1|	COG0480	4e-11	35	59.9	1	60	632	691	697	Translation elongation factors (GTPases)	J	Translation, ribosomal structure and biogenesis
gi|651382164|ref|WP_026494299.1|	COG0840	4e-23	26	103	181	458	109	390	408	Methyl-accepting chemotaxis protein	NT	Multiple classes
gi|651382164|ref|WP_026494299.1|	COG0559	0.0004	18	40.1	36	150	13	112	297	Branched-chain amino acid ABC-type transport system, permease components	E	Amino acid transport and metabolism
gi|517992883|ref|WP_019163091.1|	COG0050	0.0	77	683	1	397	1	394	394	GTPases - translation elongation factors	J	Translation, ribosomal structure and biogenesis
gi|547227149|ref|WP_021964173.1|	COG0228	8e-22	55	96.8	2	78	1	78	87	Ribosomal protein S16	J	Translation, ribosomal structure and biogenesis
gi|547844012|ref|WP_022251479.1|	COG2885	2e-12	25	67.2	249	383	49	188	190	Outer membrane protein and related peptidoglycan-associated (lipo)proteins	M	Cell wall/membrane/envelope biogenesis
gi|335310390|ref|XP_003362010.1|	COG5640	4e-31	28	128	33	257	32	274	413	Secreted trypsin-like serine protease	O	Posttranslational modification, protein turnover, chaperones
gi|547314875|ref|WP_022046463.1|	COG0674	9e-93	38	335	3	395	1	365	365	Pyruvate:ferredoxin oxidoreductase and related 2-oxoacid:ferredoxin oxidoreductases, alpha subunit	C	Energy production and conversion
gi|547314875|ref|WP_022046463.1|	COG1013	1e-60	32	229	802	1169	1	293	294	Pyruvate:ferredoxin oxidoreductase and related 2-oxoacid:ferredoxin oxidoreductases, beta subunit	C	Energy production and conversion
gi|547314875|ref|WP_022046463.1|	COG1014	5e-35	27	143	415	619	5	203	203	Pyruvate:ferredoxin oxidoreductase and related 2-oxoacid:ferredoxin oxidoreductases, gamma subunit	C	Energy production and conversion
gi|547314875|ref|WP_022046463.1|	COG1144	2e-06	34	49.2	685	765	30	85	91	Pyruvate:ferredoxin oxidoreductase and related 2-oxoacid:ferredoxin oxidoreductases, delta subunit	C	Energy production and conversion
gi|548258173|ref|WP_022475573.1|	COG0459	1e-135	46	473	1	534	2	524	524	Chaperonin GroEL (HSP60 family)	O	Posttranslational modification, protein turnover, chaperones
gi|548185340|ref|WP_022406349.1|	COG0244	1e-19	30	89.5	1	175	3	175	175	Ribosomal protein L10	J	Translation, ribosomal structure and biogenesis
gi|564587988|gb|ETC80465.1|	COG3957	1e-135	58	475	1	341	10	350	793	Phosphoketolase	G	Carbohydrate transport and metabolism
gi|346644830|ref|NP_001231167.1|	COG0446	2e-31	18	130	46	395	1	344	415	Uncharacterized NAD(FAD)-dependent dehydrogenases	R	General function prediction only
gi|490479825|ref|WP_004350166.1|	COG0090	3e-96	56	345	1	274	1	275	275	Ribosomal protein L2	J	Translation, ribosomal structure and biogenesis
gi|493472842|ref|WP_006427872.1|	COG3957	0.0	63	1170	11	791	13	793	793	Phosphoketolase	G	Carbohydrate transport and metabolism
gi|490478146|ref|WP_004348507.1|	COG0292	4e-36	59	143	1	114	1	114	118	Ribosomal protein L20	J	Translation, ribosomal structure and biogenesis
gi|547926584|ref|WP_022328668.1|	COG0544	6e-24	22	105	1	446	1	436	441	FKBP-type peptidyl-prolyl cis-trans isomerase (trigger factor)	O	Posttranslational modification, protein turnover, chaperones
gi|671614074|ref|WP_031583356.1|	COG1866	0.0	55	715	2	537	6	529	529	Phosphoenolpyruvate carboxykinase (ATP)	C	Energy production and conversion
gi|497510126|ref|WP_009824324.1|	COG2205	3e-39	27	157	601	848	637	878	890	Osmosensitive K+ channel histidine kinase	T	Signal transduction mechanisms
gi|497510126|ref|WP_009824324.1|	COG3221	7e-13	21	70.4	18	320	2	294	299	ABC-type phosphate/phosphonate transport system, periplasmic component	P	Inorganic ion transport and metabolism
gi|547254842|ref|WP_021990244.1|	COG1109	2e-85	28	310	44	580	1	461	464	Phosphomannomutase	G	Carbohydrate transport and metabolism
gi|653119739|ref|WP_027369250.1|	COG0334	1e-141	45	494	15	449	1	411	411	Glutamate dehydrogenase/leucine dehydrogenase	E	Amino acid transport and metabolism
gi|547844607|ref|WP_022252024.1|	COG0522	3e-56	51	211	1	201	1	205	205	Ribosomal protein S4 and related proteins	J	Translation, ribosomal structure and biogenesis
gi|492695066|ref|WP_005925443.1|	COG1264	2e-19	45	91.1	413	488	2	78	88	Phosphotransferase system IIB components	G	Carbohydrate transport and metabolism
gi|671468241|ref|WP_031474854.1|	COG0459	1e-131	45	462	1	532	2	523	524	Chaperonin GroEL (HSP60 family)	O	Posttranslational modification, protein turnover, chaperones
gi|498447669|ref|WP_010753218.1|	COG0334	1e-138	43	486	21	447	1	411	411	Glutamate dehydrogenase/leucine dehydrogenase	E	Amino acid transport and metabolism
gi|516665603|ref|WP_018030176.1|	COG0050	0.0	76	678	1	396	1	392	394	GTPases - translation elongation factors	J	Translation, ribosomal structure and biogenesis
gi|490523790|ref|WP_004389179.1|	COG1454	1e-84	47	306	1	280	4	283	377	Alcohol dehydrogenase, class IV	C	Energy production and conversion
gi|335281148|ref|XP_003353742.1|	COG2272	5e-72	32	266	26	521	5	467	491	Carboxylesterase type B	I	Lipid transport and metabolism
gi|511023591|ref|WP_016277896.1|	COG0674	2e-99	38	357	5	381	1	359	365	Pyruvate:ferredoxin oxidoreductase and related 2-oxoacid:ferredoxin oxidoreductases, alpha subunit	C	Energy production and conversion
gi|511023591|ref|WP_016277896.1|	COG1013	3e-53	35	204	961	1175	88	294	294	Pyruvate:ferredoxin oxidoreductase and related 2-oxoacid:ferredoxin oxidoreductases, beta subunit	C	Energy production and conversion
gi|511023591|ref|WP_016277896.1|	COG1014	3e-34	28	141	418	623	3	203	203	Pyruvate:ferredoxin oxidoreductase and related 2-oxoacid:ferredoxin oxidoreductases, gamma subunit	C	Energy production and conversion
gi|511023591|ref|WP_016277896.1|	COG1143	3e-06	27	48.1	682	755	49	108	172	Formate hydrogenlyase subunit 6/NADH:ubiquinone oxidoreductase 23 kD subunit (chain I)	C	Energy production and conversion
gi|546357015|ref|WP_021844114.1|	COG0811	2e-22	28	99.7	64	250	22	209	216	Biopolymer transport proteins	U	Intracellular trafficking, secretion, and vesicular transport
gi|501009143|ref|WP_012062047.1|	COG2358	4e-82	41	298	10	324	4	317	321	TRAP-type uncharacterized transport system, periplasmic component	R	General function prediction only
gi|654159930|ref|WP_027726892.1|	COG0115	7e-58	35	217	26	324	5	283	284	Branched-chain amino acid aminotransferase/4-amino-4-deoxychorismate lyase	EH	Multiple classes
gi|492695066|ref|WP_005925443.1|	COG1263	4e-57	34	215	1	403	5	392	393	Phosphotransferase system IIC components, glucose/maltose/N-acetylglucosamine-specific	G	Carbohydrate transport and metabolism
gi|496454481|ref|WP_009163326.1|	COG0623	7e-43	32	168	5	263	3	258	259	Enoyl-[acyl-carrier-protein] reductase (NADH)	I	Lipid transport and metabolism
gi|490953663|ref|WP_004815481.1|	COG0096	3e-50	59	190	1	131	2	132	132	Ribosomal protein S8	J	Translation, ribosomal structure and biogenesis
gi|547543737|ref|WP_022109699.1|	COG0261	3e-23	51	99.8	1	105	1	103	103	Ribosomal protein L21	J	Translation, ribosomal structure and biogenesis
gi|547467347|ref|WP_022086272.1|	COG1344	2e-19	27	90.5	108	328	139	360	360	Flagellin and related hook-associated proteins	N	Cell motility
gi|496453831|ref|WP_009162676.1|	COG0674	5e-93	39	336	5	379	1	357	365	Pyruvate:ferredoxin oxidoreductase and related 2-oxoacid:ferredoxin oxidoreductases, alpha subunit	C	Energy production and conversion
gi|496453831|ref|WP_009162676.1|	COG1013	1e-51	36	199	964	1169	88	289	294	Pyruvate:ferredoxin oxidoreductase and related 2-oxoacid:ferredoxin oxidoreductases, beta subunit	C	Energy production and conversion
gi|496453831|ref|WP_009162676.1|	COG1014	5e-33	26	137	419	612	4	191	203	Pyruvate:ferredoxin oxidoreductase and related 2-oxoacid:ferredoxin oxidoreductases, gamma subunit	C	Energy production and conversion
gi|496453831|ref|WP_009162676.1|	COG1143	5e-06	28	47.7	679	759	47	108	172	Formate hydrogenlyase subunit 6/NADH:ubiquinone oxidoreductase 23 kD subunit (chain I)	C	Energy production and conversion
gi|489593512|ref|WP_003497956.1|	COG3842	1e-112	47	398	1	360	2	352	352	ABC-type spermidine/putrescine transport systems, ATPase components	E	Amino acid transport and metabolism
gi|496540276|ref|WP_009246424.1|	COG0459	1e-131	45	461	1	533	2	524	524	Chaperonin GroEL (HSP60 family)	O	Posttranslational modification, protein turnover, chaperones
gi|547844832|ref|WP_022252228.1|	COG1825	3e-14	34	72.2	8	100	6	93	93	Ribosomal protein L25 (general stress protein Ctc)	J	Translation, ribosomal structure and biogenesis
gi|503202616|ref|WP_013437277.1|	COG3715	5e-60	46	224	1	266	2	265	265	Phosphotransferase system, mannose/fructose/N-acetylgalactosamine-specific component IIC	G	Carbohydrate transport and metabolism
gi|490481542|ref|WP_004351858.1|	COG0050	0.0	71	639	1	395	1	394	394	GTPases - translation elongation factors	J	Translation, ribosomal structure and biogenesis
gi|546695444|ref|WP_021885706.1|	COG1592	3e-19	30	88.5	69	194	7	131	166	Rubrerythrin	C	Energy production and conversion
gi|652586979|ref|WP_026974628.1|	COG0099	1e-43	71	167	1	121	1	121	121	Ribosomal protein S13	J	Translation, ribosomal structure and biogenesis
gi|491810962|ref|WP_005612990.1|	COG0088	9e-57	48	213	1	206	1	211	214	Ribosomal protein L4	J	Translation, ribosomal structure and biogenesis
gi|548257028|ref|WP_022474463.1|	COG0330	3e-17	23	82.8	16	255	3	249	291	Membrane protease subunits, stomatin/prohibitin homologs	O	Posttranslational modification, protein turnover, chaperones
gi|502829478|ref|WP_013064454.1|	COG2885	3e-15	23	76.8	203	382	3	187	190	Outer membrane protein and related peptidoglycan-associated (lipo)proteins	M	Cell wall/membrane/envelope biogenesis
gi|648636129|ref|WP_026327880.1|	COG1344	8e-29	30	121	3	430	1	360	360	Flagellin and related hook-associated proteins	N	Cell motility
gi|497047823|ref|WP_009445906.1|	COG0059	1e-138	66	486	15	308	2	295	338	Ketol-acid reductoisomerase	EH	Multiple classes
gi|494607415|ref|WP_007365662.1|	COG5016	1e-23	25	104	2	276	218	466	472	Pyruvate/oxaloacetate carboxyltransferase	C	Energy production and conversion
gi|547650414|ref|WP_022121919.1|	COG0059	6e-79	37	287	22	344	13	330	338	Ketol-acid reductoisomerase	EH	Multiple classes
gi|490473008|ref|WP_004343453.1|	COG1070	1e-74	34	274	37	471	1	431	502	Sugar (pentulose and hexulose) kinases	G	Carbohydrate transport and metabolism
gi|493396887|ref|WP_006353002.1|	COG0098	2e-53	59	201	1	166	14	180	181	Ribosomal protein S5	J	Translation, ribosomal structure and biogenesis
gi|544691733|ref|WP_021123031.1|	COG0206	2e-15	55	73.8	1	65	1	65	338	Cell division GTPase	D	Cell cycle control, cell division, chromosome partitioning
gi|496432341|ref|WP_009141188.1|	COG0674	7e-93	37	336	3	386	1	365	365	Pyruvate:ferredoxin oxidoreductase and related 2-oxoacid:ferredoxin oxidoreductases, alpha subunit	C	Energy production and conversion
gi|496432341|ref|WP_009141188.1|	COG1013	6e-47	35	183	957	1173	83	293	294	Pyruvate:ferredoxin oxidoreductase and related 2-oxoacid:ferredoxin oxidoreductases, beta subunit	C	Energy production and conversion
gi|496432341|ref|WP_009141188.1|	COG1014	1e-38	31	156	418	625	3	203	203	Pyruvate:ferredoxin oxidoreductase and related 2-oxoacid:ferredoxin oxidoreductases, gamma subunit	C	Energy production and conversion
gi|496432341|ref|WP_009141188.1|	COG1144	5e-07	28	50.8	689	778	27	91	91	Pyruvate:ferredoxin oxidoreductase and related 2-oxoacid:ferredoxin oxidoreductases, delta subunit	C	Energy production and conversion
gi|8569651|pdb|1QL0|A	COG1864	2e-40	25	159	1	229	43	273	281	DNA/RNA endonuclease G, NUC1	F	Nucleotide transport and metabolism
gi|567225940|dbj|GAE21113.1|	COG0217	6e-66	45	243	1	220	21	237	241	Uncharacterized conserved protein	S	Function unknown
gi|547186782|ref|WP_021928674.1|	COG2185	4e-44	52	173	570	709	1	140	143	Methylmalonyl-CoA mutase, C-terminal domain/subunit (cobalamin-binding)	I	Lipid transport and metabolism
gi|503311763|ref|WP_013546424.1|	COG4771	6e-15	29	77.3	185	318	28	166	699	Outer membrane receptor for ferrienterochelin and colicins	P	Inorganic ion transport and metabolism
gi|547519242|ref|WP_022105917.1|	COG1884	0.0	61	678	33	549	34	546	548	Methylmalonyl-CoA mutase, N-terminal domain/subunit	I	Lipid transport and metabolism
gi|569540332|gb|AHE51949.1|	COG1970	5e-34	50	136	1	142	3	130	130	Large-conductance mechanosensitive channel	M	Cell wall/membrane/envelope biogenesis
gi|493900879|ref|WP_006846674.1|	COG0674	4e-94	38	340	5	384	1	362	365	Pyruvate:ferredoxin oxidoreductase and related 2-oxoacid:ferredoxin oxidoreductases, alpha subunit	C	Energy production and conversion
gi|493900879|ref|WP_006846674.1|	COG1013	7e-51	35	196	968	1175	88	289	294	Pyruvate:ferredoxin oxidoreductase and related 2-oxoacid:ferredoxin oxidoreductases, beta subunit	C	Energy production and conversion
gi|493900879|ref|WP_006846674.1|	COG1014	3e-33	25	138	419	623	4	203	203	Pyruvate:ferredoxin oxidoreductase and related 2-oxoacid:ferredoxin oxidoreductases, gamma subunit	C	Energy production and conversion
gi|493900879|ref|WP_006846674.1|	COG1143	2e-05	27	45.8	684	771	49	116	172	Formate hydrogenlyase subunit 6/NADH:ubiquinone oxidoreductase 23 kD subunit (chain I)	C	Energy production and conversion
gi|496531113|ref|WP_009237804.1|	COG1187	9e-49	42	186	2	206	29	242	248	16S rRNA uridine-516 pseudouridylate synthase and related pseudouridylate synthases	J	Translation, ribosomal structure and biogenesis
gi|551312187|ref|WP_022932072.1|	COG0330	5e-45	42	174	1	274	2	273	291	Membrane protease subunits, stomatin/prohibitin homologs	O	Posttranslational modification, protein turnover, chaperones
gi|547909007|ref|WP_022312251.1|	COG1344	9e-32	29	131	2	422	16	360	360	Flagellin and related hook-associated proteins	N	Cell motility
gi|546719534|ref|WP_021887392.1|	COG0459	1e-133	47	467	1	533	2	523	524	Chaperonin GroEL (HSP60 family)	O	Posttranslational modification, protein turnover, chaperones
gi|494106511|ref|WP_007047297.1|	COG0051	9e-34	71	134	4	103	3	102	104	Ribosomal protein S10	J	Translation, ribosomal structure and biogenesis
gi|490506607|ref|WP_004372655.1|	COG0261	3e-24	54	103	1	105	1	103	103	Ribosomal protein L21	J	Translation, ribosomal structure and biogenesis
gi|548321866|ref|WP_022511150.1|	COG1629	0.0005	10	40.7	343	896	176	710	768	Outer membrane receptor proteins, mostly Fe transport	P	Inorganic ion transport and metabolism
gi|495676007|ref|WP_008400586.1|	COG0176	2e-64	47	238	1	216	8	235	239	Transaldolase	G	Carbohydrate transport and metabolism
gi|547186782|ref|WP_021928674.1|	COG1884	0.0	59	729	27	547	25	548	548	Methylmalonyl-CoA mutase, N-terminal domain/subunit	I	Lipid transport and metabolism
gi|489593376|ref|WP_003497820.1|	COG0098	5e-53	63	200	12	169	23	180	181	Ribosomal protein S5	J	Translation, ribosomal structure and biogenesis
gi|489216074|ref|WP_003124691.1|	COG1028	2e-17	45	81.4	39	129	2	95	251	Dehydrogenases with different specificities (related to short-chain alcohol dehydrogenases)	IQR	Multiple classes
gi|495176918|ref|WP_007901712.1|	COG1028	2e-51	44	195	4	250	3	250	251	Dehydrogenases with different specificities (related to short-chain alcohol dehydrogenases)	IQR	Multiple classes
gi|496530901|ref|WP_009237592.1|	COG0050	0.0	74	663	1	396	1	394	394	GTPases - translation elongation factors	J	Translation, ribosomal structure and biogenesis
gi|502255862|ref|WP_012743285.1|	COG0176	7e-66	49	243	1	216	8	235	239	Transaldolase	G	Carbohydrate transport and metabolism
gi|494106498|ref|WP_007047284.1|	COG0094	7e-74	64	269	1	179	1	179	180	Ribosomal protein L5	J	Translation, ribosomal structure and biogenesis
gi|546433145|ref|WP_021860584.1|	COG0197	5e-19	57	86.0	1	61	86	146	146	Ribosomal protein L16/L10E	J	Translation, ribosomal structure and biogenesis
gi|489721481|ref|WP_003625597.1|	COG4690	1e-137	46	482	6	474	2	464	464	Dipeptidase	E	Amino acid transport and metabolism
gi|491487337|ref|WP_005345078.1|	COG0176	1e-64	48	239	1	216	8	235	239	Transaldolase	G	Carbohydrate transport and metabolism
gi|495726573|ref|WP_008451152.1|	COG0443	0.0	57	667	1	600	4	579	579	Molecular chaperone	O	Posttranslational modification, protein turnover, chaperones
gi|547559340|ref|WP_022111056.1|	COG0459	2e-35	42	142	2	158	361	523	524	Chaperonin GroEL (HSP60 family)	O	Posttranslational modification, protein turnover, chaperones
gi|490465261|ref|WP_004335808.1|	COG0197	4e-45	59	173	1	135	2	137	146	Ribosomal protein L16/L10E	J	Translation, ribosomal structure and biogenesis
gi|545590533|ref|WP_021719206.1|	COG1884	0.0	62	679	17	545	10	546	548	Methylmalonyl-CoA mutase, N-terminal domain/subunit	I	Lipid transport and metabolism
gi|350589921|ref|XP_003482951.1|	COG1196	0.0004	25	40.0	78	206	186	320	1163	Chromosome segregation ATPases	D	Cell cycle control, cell division, chromosome partitioning
gi|547914647|ref|WP_022317426.1|	COG4206	3e-09	22	58.0	100	313	25	225	608	Outer membrane cobalamin receptor protein	H	Coenzyme transport and metabolism
gi|653158490|ref|WP_027407467.1|	COG1344	5e-24	35	105	3	286	1	287	360	Flagellin and related hook-associated proteins	N	Cell motility
gi|547909724|ref|WP_022312899.1|	COG0059	1e-114	65	404	1	258	79	334	338	Ketol-acid reductoisomerase	EH	Multiple classes
gi|497428261|ref|WP_009742459.1|	COG1053	3e-90	33	326	36	621	1	551	562	Succinate dehydrogenase/fumarate reductase, flavoprotein subunit	C	Energy production and conversion
gi|575090256|dbj|GAE87272.1|	COG0055	1e-131	83	461	1	244	222	465	468	F0F1-type ATP synthase, beta subunit	C	Energy production and conversion
gi|546372804|ref|WP_021852535.1|	COG0092	2e-65	50	242	12	239	1	230	233	Ribosomal protein S3	J	Translation, ribosomal structure and biogenesis
gi|545869121|ref|XP_005670758.1|	COG1100	6e-28	40	116	5	119	2	117	219	GTPase SAR1 and related small G proteins	R	General function prediction only
gi|653148130|ref|WP_027397328.1|	COG1053	1e-130	37	459	3	582	6	559	562	Succinate dehydrogenase/fumarate reductase, flavoprotein subunit	C	Energy production and conversion
gi|503782988|ref|WP_014016982.1|	COG0674	2e-94	38	341	3	380	2	361	365	Pyruvate:ferredoxin oxidoreductase and related 2-oxoacid:ferredoxin oxidoreductases, alpha subunit	C	Energy production and conversion
gi|503782988|ref|WP_014016982.1|	COG1013	1e-53	38	205	952	1165	88	293	294	Pyruvate:ferredoxin oxidoreductase and related 2-oxoacid:ferredoxin oxidoreductases, beta subunit	C	Energy production and conversion
gi|503782988|ref|WP_014016982.1|	COG1014	8e-35	29	143	417	621	5	203	203	Pyruvate:ferredoxin oxidoreductase and related 2-oxoacid:ferredoxin oxidoreductases, gamma subunit	C	Energy production and conversion
gi|503782988|ref|WP_014016982.1|	COG1144	3e-08	25	55.0	665	766	14	91	91	Pyruvate:ferredoxin oxidoreductase and related 2-oxoacid:ferredoxin oxidoreductases, delta subunit	C	Energy production and conversion
gi|493398781|ref|WP_006354889.1|	COG0050	0.0	75	691	1	399	1	394	394	GTPases - translation elongation factors	J	Translation, ribosomal structure and biogenesis
gi|493903308|ref|WP_006849033.1|	COG0228	1e-21	55	96.1	2	78	1	78	87	Ribosomal protein S16	J	Translation, ribosomal structure and biogenesis
gi|547308757|ref|WP_022040734.1|	COG0021	0.0	43	664	4	669	2	661	663	Transketolase	G	Carbohydrate transport and metabolism
gi|652924110|ref|WP_027177924.1|	COG0840	8e-47	39	182	520	799	128	404	408	Methyl-accepting chemotaxis protein	NT	Multiple classes
gi|652924110|ref|WP_027177924.1|	COG5002	8e-05	21	43.0	322	512	33	223	459	Signal transduction histidine kinase	T	Signal transduction mechanisms
gi|546364732|ref|WP_021851177.1|	COG0021	0.0	42	658	3	671	2	663	663	Transketolase	G	Carbohydrate transport and metabolism
gi|495724194|ref|WP_008448773.1|	COG0228	6e-22	56	97.2	2	78	1	78	87	Ribosomal protein S16	J	Translation, ribosomal structure and biogenesis
gi|496452184|ref|WP_009161029.1|	COG1404	1e-16	29	81.6	278	515	174	423	508	Subtilisin-like serine proteases	O	Posttranslational modification, protein turnover, chaperones
gi|551204903|ref|WP_022832953.1|	COG0138	9e-52	48	196	7	168	2	164	515	AICAR transformylase/IMP cyclohydrolase PurH (only IMP cyclohydrolase domain in Aful)	F	Nucleotide transport and metabolism
gi|493900989|ref|WP_006846782.1|	COG0021	0.0	42	651	3	671	2	663	663	Transketolase	G	Carbohydrate transport and metabolism
gi|496097483|ref|WP_008821990.1|	COG0097	6e-52	50	196	1	185	1	177	178	Ribosomal protein L6P/L9E	J	Translation, ribosomal structure and biogenesis
gi|505371083|ref|WP_015558185.1|	COG2115	1e-179	56	619	1	435	2	435	438	Xylose isomerase	G	Carbohydrate transport and metabolism
gi|493902583|ref|WP_006848333.1|	COG0017	1e-136	42	479	3	475	1	435	435	Aspartyl/asparaginyl-tRNA synthetases	J	Translation, ribosomal structure and biogenesis
gi|545446081|ref|WP_021683188.1|	COG2115	0.0	56	634	21	456	1	436	438	Xylose isomerase	G	Carbohydrate transport and metabolism
gi|653243606|ref|WP_027449166.1|	COG1260	2e-35	21	143	12	430	5	361	362	Myo-inositol-1-phosphate synthase	I	Lipid transport and metabolism
gi|493618540|ref|WP_006570737.1|	COG0103	5e-46	69	176	10	134	7	130	130	Ribosomal protein S9	J	Translation, ribosomal structure and biogenesis
gi|548303010|ref|WP_022494119.1|	COG0330	7e-44	38	171	6	288	4	273	291	Membrane protease subunits, stomatin/prohibitin homologs	O	Posttranslational modification, protein turnover, chaperones
gi|547937802|ref|WP_022339328.1|	COG1260	4e-37	22	149	1	408	9	361	362	Myo-inositol-1-phosphate synthase	I	Lipid transport and metabolism
gi|497670817|ref|WP_009985001.1|	COG0051	3e-29	57	120	4	104	3	103	104	Ribosomal protein S10	J	Translation, ribosomal structure and biogenesis
gi|547745133|ref|WP_022158479.1|	COG0523	2e-55	36	210	4	271	1	224	323	Putative GTPases (G3E family)	R	General function prediction only

## Sheet: LF_week7
#Query	Hit	E-value	Identity	Score	Query-start	Query-end	Hit-start	Hit-end	Hit-length	description	class	class description
gi|655548879|ref|WP_028912049.1|	COG4206	1e-10	22	63.1	92	350	18	256	608	Outer membrane cobalamin receptor protein	H	Coenzyme transport and metabolism
gi|548316602|ref|WP_022506474.1|	COG3968	9e-68	38	250	2	353	384	724	724	Uncharacterized protein related to glutamine synthetase	R	General function prediction only
gi|548258155|ref|WP_022475555.1|	COG0059	1e-148	64	519	1	338	1	336	338	Ketol-acid reductoisomerase	EH	Multiple classes
gi|490472057|ref|WP_004342516.1|	COG0296	7e-80	27	291	66	616	40	574	628	1,4-alpha-glucan branching enzyme	G	Carbohydrate transport and metabolism
gi|546448835|ref|WP_021862447.1|	COG0126	1e-114	51	406	4	372	52	391	395	3-phosphoglycerate kinase	G	Carbohydrate transport and metabolism
gi|503782988|ref|WP_014016982.1|	COG0674	2e-94	38	341	3	380	2	361	365	Pyruvate:ferredoxin oxidoreductase and related 2-oxoacid:ferredoxin oxidoreductases, alpha subunit	C	Energy production and conversion
gi|503782988|ref|WP_014016982.1|	COG1013	1e-53	38	205	952	1165	88	293	294	Pyruvate:ferredoxin oxidoreductase and related 2-oxoacid:ferredoxin oxidoreductases, beta subunit	C	Energy production and conversion
gi|503782988|ref|WP_014016982.1|	COG1014	8e-35	29	143	417	621	5	203	203	Pyruvate:ferredoxin oxidoreductase and related 2-oxoacid:ferredoxin oxidoreductases, gamma subunit	C	Energy production and conversion
gi|503782988|ref|WP_014016982.1|	COG1144	3e-08	25	55.0	665	766	14	91	91	Pyruvate:ferredoxin oxidoreductase and related 2-oxoacid:ferredoxin oxidoreductases, delta subunit	C	Energy production and conversion
gi|655522358|ref|WP_028903041.1|	COG0342	1e-80	49	295	382	655	227	500	506	Preprotein translocase subunit SecD	U	Intracellular trafficking, secretion, and vesicular transport
gi|655522358|ref|WP_028903041.1|	COG0341	5e-58	30	220	674	1009	9	305	305	Preprotein translocase subunit SecF	U	Intracellular trafficking, secretion, and vesicular transport
gi|493903308|ref|WP_006849033.1|	COG0228	1e-21	55	96.1	2	78	1	78	87	Ribosomal protein S16	J	Translation, ribosomal structure and biogenesis
gi|504522445|ref|WP_014709547.1|	COG0199	3e-16	56	76.8	41	100	2	61	61	Ribosomal protein S14	J	Translation, ribosomal structure and biogenesis
gi|517539392|ref|WP_018709600.1|	COG0126	1e-127	50	447	1	415	4	391	395	3-phosphoglycerate kinase	G	Carbohydrate transport and metabolism
gi|671551104|ref|WP_031533796.1|	COG0126	1e-112	47	397	2	421	6	391	395	3-phosphoglycerate kinase	G	Carbohydrate transport and metabolism
gi|496395636|ref|WP_009104626.1|	COG1406	5e-40	42	156	1	159	1	153	153	Predicted inhibitor of MCP methylation, homolog of CheC	N	Cell motility
gi|496453831|ref|WP_009162676.1|	COG0674	5e-93	39	336	5	379	1	357	365	Pyruvate:ferredoxin oxidoreductase and related 2-oxoacid:ferredoxin oxidoreductases, alpha subunit	C	Energy production and conversion
gi|496453831|ref|WP_009162676.1|	COG1013	1e-51	36	199	964	1169	88	289	294	Pyruvate:ferredoxin oxidoreductase and related 2-oxoacid:ferredoxin oxidoreductases, beta subunit	C	Energy production and conversion
gi|496453831|ref|WP_009162676.1|	COG1014	5e-33	26	137	419	612	4	191	203	Pyruvate:ferredoxin oxidoreductase and related 2-oxoacid:ferredoxin oxidoreductases, gamma subunit	C	Energy production and conversion
gi|496453831|ref|WP_009162676.1|	COG1143	5e-06	28	47.7	679	759	47	108	172	Formate hydrogenlyase subunit 6/NADH:ubiquinone oxidoreductase 23 kD subunit (chain I)	C	Energy production and conversion
gi|489540336|ref|WP_003445045.1|	COG1592	4e-24	35	104	54	181	1	131	166	Rubrerythrin	C	Energy production and conversion
gi|489540336|ref|WP_003445045.1|	COG1773	6e-05	34	41.0	1	32	1	49	55	Rubredoxin	C	Energy production and conversion
gi|665977709|ref|WP_031343670.1|	COG0840	3e-09	39	54.6	1	151	135	282	408	Methyl-accepting chemotaxis protein	NT	Multiple classes
gi|503736038|ref|WP_013970114.1|	COG0443	0.0	63	716	1	598	4	578	579	Molecular chaperone	O	Posttranslational modification, protein turnover, chaperones
gi|492438964|ref|WP_005843826.1|	COG0126	1e-122	51	430	2	414	6	391	395	3-phosphoglycerate kinase	G	Carbohydrate transport and metabolism
gi|537361757|gb|AGU43888.1|	COG0468	1e-61	65	229	1	200	48	242	279	RecA/RadA recombinase	L	Replication, recombination and repair
gi|548263111|ref|WP_022480184.1|	COG0256	4e-27	47	112	1	114	4	125	125	Ribosomal protein L18	J	Translation, ribosomal structure and biogenesis
gi|662158584|ref|WP_030106324.1|	COG1053	1e-64	36	240	1	419	26	423	562	Succinate dehydrogenase/fumarate reductase, flavoprotein subunit	C	Energy production and conversion
gi|545838534|ref|XP_005665858.1|	COG1480	0.0002	20	41.1	93	324	164	422	700	Predicted membrane-associated HD superfamily hydrolase	R	General function prediction only
gi|640571162|ref|WP_025001924.1|	COG0050	0.0	71	648	1	395	1	394	394	GTPases - translation elongation factors	J	Translation, ribosomal structure and biogenesis
gi|503735179|ref|WP_013969255.1|	COG0126	1e-140	54	492	1	417	3	389	395	3-phosphoglycerate kinase	G	Carbohydrate transport and metabolism
gi|502829789|ref|WP_013064765.1|	COG0238	4e-19	65	86.4	18	80	13	75	75	Ribosomal protein S18	J	Translation, ribosomal structure and biogenesis
gi|548154323|ref|WP_022384881.1|	COG0088	3e-50	48	191	1	203	2	206	214	Ribosomal protein L4	J	Translation, ribosomal structure and biogenesis
gi|495897406|ref|WP_008621985.1|	COG0126	1e-127	51	447	2	414	6	391	395	3-phosphoglycerate kinase	G	Carbohydrate transport and metabolism
gi|495726573|ref|WP_008451152.1|	COG0443	0.0	57	667	1	600	4	579	579	Molecular chaperone	O	Posttranslational modification, protein turnover, chaperones
gi|502828610|ref|WP_013063586.1|	COG0195	1e-37	48	150	157	339	3	180	190	Transcription elongation factor	K	Transcription
gi|493297578|ref|WP_006255211.1|	COG0197	9e-45	56	172	1	136	2	139	146	Ribosomal protein L16/L10E	J	Translation, ribosomal structure and biogenesis
gi|545837880|ref|XP_005665717.1|	COG5262	1e-37	73	150	3	127	3	128	132	Histone H2A	B	Chromatin structure and dynamics
gi|545837880|ref|XP_005665717.1|	COG2036	6e-19	41	88.1	161	251	1	91	91	Histones H3 and H4	B	Chromatin structure and dynamics
gi|546369204|ref|WP_021852027.1|	COG0459	1e-134	45	473	1	533	2	523	524	Chaperonin GroEL (HSP60 family)	O	Posttranslational modification, protein turnover, chaperones
gi|545385229|ref|WP_021626191.1|	COG0468	1e-82	60	299	14	297	1	279	279	RecA/RadA recombinase	L	Replication, recombination and repair
gi|496395263|ref|WP_009104253.1|	COG1344	6e-35	33	141	1	278	1	276	360	Flagellin and related hook-associated proteins	N	Cell motility
gi|488496703|ref|WP_002540147.1|	COG2084	1e-52	35	200	2	284	1	286	286	3-hydroxyisobutyrate dehydrogenase and related beta-hydroxyacid dehydrogenases	I	Lipid transport and metabolism
gi|313510241|gb|ADR66358.1|	COG1614	5e-11	47	59.2	1	57	218	274	470	CO dehydrogenase/acetyl-CoA synthase beta subunit	C	Energy production and conversion
gi|653214691|ref|WP_027427330.1|	COG0674	5e-90	38	326	3	378	1	357	365	Pyruvate:ferredoxin oxidoreductase and related 2-oxoacid:ferredoxin oxidoreductases, alpha subunit	C	Energy production and conversion
gi|653214691|ref|WP_027427330.1|	COG1013	1e-50	34	195	925	1160	56	288	294	Pyruvate:ferredoxin oxidoreductase and related 2-oxoacid:ferredoxin oxidoreductases, beta subunit	C	Energy production and conversion
gi|653214691|ref|WP_027427330.1|	COG1014	8e-38	29	153	416	620	6	203	203	Pyruvate:ferredoxin oxidoreductase and related 2-oxoacid:ferredoxin oxidoreductases, gamma subunit	C	Energy production and conversion
gi|653214691|ref|WP_027427330.1|	COG1144	4e-06	30	48.1	669	769	12	85	91	Pyruvate:ferredoxin oxidoreductase and related 2-oxoacid:ferredoxin oxidoreductases, delta subunit	C	Energy production and conversion
gi|492375495|ref|WP_005824925.1|	COG0136	1e-110	53	391	1	330	2	334	334	Aspartate-semialdehyde dehydrogenase	E	Amino acid transport and metabolism
gi|640567524|ref|WP_024998522.1|	COG0092	8e-65	49	240	12	241	1	232	233	Ribosomal protein S3	J	Translation, ribosomal structure and biogenesis
gi|595916820|gb|EXY31007.1|	COG0764	2e-40	50	159	160	301	3	145	147	3-hydroxymyristoyl/3-hydroxydecanoyl-(acyl carrier protein) dehydratases	I	Lipid transport and metabolism
gi|493341401|ref|WP_006298278.1|	COG1344	8e-24	31	105	1	263	33	294	360	Flagellin and related hook-associated proteins	N	Cell motility
gi|490516438|ref|WP_004381985.1|	COG0539	1e-134	43	471	27	564	2	534	541	Ribosomal protein S1	J	Translation, ribosomal structure and biogenesis
gi|493900675|ref|WP_006846474.1|	COG0126	1e-121	48	430	3	415	7	392	395	3-phosphoglycerate kinase	G	Carbohydrate transport and metabolism
gi|547644980|ref|WP_022120978.1|	COG4206	1e-11	23	66.5	98	374	18	298	608	Outer membrane cobalamin receptor protein	H	Coenzyme transport and metabolism
gi|547644980|ref|WP_022120978.1|	COG1629	2e-08	13	55.3	413	881	274	728	768	Outer membrane receptor proteins, mostly Fe transport	P	Inorganic ion transport and metabolism
gi|504809010|ref|WP_014996112.1|	COG0087	4e-73	67	267	1	200	11	214	218	Ribosomal protein L3	J	Translation, ribosomal structure and biogenesis
gi|496453931|ref|WP_009162776.1|	COG4206	9e-07	20	50.0	98	307	23	253	608	Outer membrane cobalamin receptor protein	H	Coenzyme transport and metabolism
gi|544643355|ref|WP_021077703.1|	COG0840	8e-20	31	92.4	377	557	176	360	408	Methyl-accepting chemotaxis protein	NT	Multiple classes
gi|544643355|ref|WP_021077703.1|	COG2202	2e-12	24	67.7	144	373	1	232	232	FOG: PAS/PAC domain	T	Signal transduction mechanisms
gi|488659571|ref|WP_002588531.1|	COG2025	3e-98	48	351	7	341	1	311	313	Electron transfer flavoprotein, alpha subunit	C	Energy production and conversion
gi|490514506|ref|WP_004380081.1|	COG0126	1e-125	50	442	2	414	6	391	395	3-phosphoglycerate kinase	G	Carbohydrate transport and metabolism
gi|503377838|ref|WP_013612499.1|	COG0099	2e-42	62	164	1	121	1	121	121	Ribosomal protein S13	J	Translation, ribosomal structure and biogenesis
gi|547715393|ref|WP_022130204.1|	COG1004	4e-22	45	96.4	1	60	197	256	414	Predicted UDP-glucose 6-dehydrogenase	M	Cell wall/membrane/envelope biogenesis
gi|400759532|gb|EJP73714.1|	COG0126	1e-105	46	376	7	378	10	391	395	3-phosphoglycerate kinase	G	Carbohydrate transport and metabolism
gi|490643205|ref|WP_004508200.1|	COG5483	4e-23	46	101	84	220	145	280	289	Uncharacterized conserved protein	S	Function unknown
gi|495648916|ref|WP_008373495.1|	COG0085	0.0	61	656	407	890	299	784	1060	DNA-directed RNA polymerase, beta subunit/140 kD subunit	K	Transcription
gi|547809942|ref|WP_022219168.1|	COG0046	1e-97	31	351	24	642	148	743	743	Phosphoribosylformylglycinamidine (FGAM) synthase, synthetase domain	F	Nucleotide transport and metabolism
gi|547809942|ref|WP_022219168.1|	COG0047	1e-45	30	178	697	941	4	230	231	Phosphoribosylformylglycinamidine (FGAM) synthase, glutamine amidotransferase domain	F	Nucleotide transport and metabolism
gi|496521523|ref|WP_009229806.1|	COG4799	0.0	54	664	6	521	13	526	526	Acetyl-CoA carboxylase, carboxyltransferase component (subunits alpha and beta)	I	Lipid transport and metabolism
gi|496436813|ref|WP_009145658.1|	COG4799	0.0	56	666	3	499	20	526	526	Acetyl-CoA carboxylase, carboxyltransferase component (subunits alpha and beta)	I	Lipid transport and metabolism
gi|497049312|ref|WP_009446621.1|	COG3835	5e-15	24	74.6	2	188	189	375	376	Sugar diacid utilization regulator	KT	Multiple classes
gi|547924871|ref|WP_022327035.1|	COG4771	1e-08	29	56.5	14	163	28	181	699	Outer membrane receptor for ferrienterochelin and colicins	P	Inorganic ion transport and metabolism
gi|488947161|ref|WP_002858236.1|	COG4221	5e-16	31	77.9	1	165	1	169	246	Short-chain alcohol dehydrogenase of unknown specificity	R	General function prediction only
gi|655534446|ref|WP_028908602.1|	COG0334	1e-136	41	479	17	445	1	411	411	Glutamate dehydrogenase/leucine dehydrogenase	E	Amino acid transport and metabolism
gi|648627576|ref|WP_026319327.1|	COG1840	5e-38	30	152	46	333	1	294	299	ABC-type Fe3+ transport system, periplasmic component	P	Inorganic ion transport and metabolism
gi|495840997|ref|WP_008565576.1|	COG0522	8e-57	51	213	1	201	1	205	205	Ribosomal protein S4 and related proteins	J	Translation, ribosomal structure and biogenesis
gi|545420001|ref|WP_021658878.1|	COG0206	1e-93	52	336	2	343	1	338	338	Cell division GTPase	D	Cell cycle control, cell division, chromosome partitioning
gi|671465314|ref|WP_031473921.1|	COG0443	0.0	62	644	1	586	4	579	579	Molecular chaperone	O	Posttranslational modification, protein turnover, chaperones
gi|503885598|ref|WP_014119592.1|	COG1966	1e-111	40	395	1	583	1	567	575	Carbon starvation protein, predicted membrane protein	T	Signal transduction mechanisms
gi|546453831|ref|WP_021863075.1|	COG0085	0.0	44	784	3	866	45	834	1060	DNA-directed RNA polymerase, beta subunit/140 kD subunit	K	Transcription
gi|547808936|ref|WP_022218199.1|	COG1629	1e-08	14	55.7	225	588	275	624	768	Outer membrane receptor proteins, mostly Fe transport	P	Inorganic ion transport and metabolism
gi|493900834|ref|WP_006846630.1|	COG0205	2e-60	33	227	69	314	4	234	347	6-phosphofructokinase	G	Carbohydrate transport and metabolism
gi|503543281|ref|WP_013777357.1|	COG0103	9e-44	61	168	1	129	2	130	130	Ribosomal protein S9	J	Translation, ribosomal structure and biogenesis
gi|115590|sp|P80015.1|CAP7_PIG	COG5640	2e-15	21	76.2	1	218	33	281	413	Secreted trypsin-like serine protease	O	Posttranslational modification, protein turnover, chaperones
gi|490465318|ref|WP_004335864.1|	COG0050	0.0	71	643	1	395	1	394	394	GTPases - translation elongation factors	J	Translation, ribosomal structure and biogenesis
gi|547269982|ref|WP_022004105.1|	COG1129	1e-108	45	386	2	344	163	500	500	ABC-type sugar transport system, ATPase component	G	Carbohydrate transport and metabolism
gi|548256708|ref|WP_022474161.1|	COG1653	8e-12	17	65.4	48	434	19	412	433	ABC-type sugar transport system, periplasmic component	G	Carbohydrate transport and metabolism
gi|511026327|ref|WP_016280580.1|	COG1882	0.0	56	861	1	669	7	682	755	Pyruvate-formate lyase	C	Energy production and conversion
gi|488791716|ref|WP_002704122.1|	COG1879	7e-24	26	104	1	313	4	315	322	ABC-type sugar transport system, periplasmic component	G	Carbohydrate transport and metabolism
gi|545591763|ref|WP_021720387.1|	COG2984	2e-74	46	272	16	334	6	320	322	ABC-type uncharacterized transport system, periplasmic component	R	General function prediction only
gi|547878818|ref|WP_022284361.1|	COG0050	0.0	77	707	1	394	1	394	394	GTPases - translation elongation factors	J	Translation, ribosomal structure and biogenesis
gi|547313089|ref|WP_022044789.1|	COG1879	2e-21	22	96.8	1	332	3	320	322	ABC-type sugar transport system, periplasmic component	G	Carbohydrate transport and metabolism
gi|545587943|ref|WP_021716733.1|	COG0683	2e-55	34	209	20	373	5	366	366	ABC-type branched-chain amino acid transport systems, periplasmic component	E	Amino acid transport and metabolism
gi|547282632|ref|WP_022015981.1|	COG4206	6e-05	22	43.8	99	268	25	171	608	Outer membrane cobalamin receptor protein	H	Coenzyme transport and metabolism
gi|547914286|ref|WP_022317092.1|	COG4799	0.0	55	674	5	517	12	526	526	Acetyl-CoA carboxylase, carboxyltransferase component (subunits alpha and beta)	I	Lipid transport and metabolism
gi|493903120|ref|WP_006848849.1|	COG0050	0.0	71	633	1	395	1	394	394	GTPases - translation elongation factors	J	Translation, ribosomal structure and biogenesis
gi|671616104|ref|WP_031585013.1|	COG1653	5e-07	16	49.6	59	294	34	260	433	ABC-type sugar transport system, periplasmic component	G	Carbohydrate transport and metabolism
gi|651383482|ref|WP_026495613.1|	COG1653	9e-11	14	62.0	88	397	34	339	433	ABC-type sugar transport system, periplasmic component	G	Carbohydrate transport and metabolism
gi|548238278|ref|WP_022456539.1|	COG5010	1e-05	24	45.4	322	446	64	194	257	Flp pilus assembly protein TadD, contains TPR repeats	U	Intracellular trafficking, secretion, and vesicular transport
gi|671467803|ref|WP_031474721.1|	COG1879	2e-26	25	113	1	325	4	314	322	ABC-type sugar transport system, periplasmic component	G	Carbohydrate transport and metabolism
gi|511081102|ref|WP_016322421.1|	COG1879	1e-33	33	137	39	348	21	316	322	ABC-type sugar transport system, periplasmic component	G	Carbohydrate transport and metabolism
gi|491932235|ref|WP_005678860.1|	COG0059	8e-78	37	283	25	347	13	330	338	Ketol-acid reductoisomerase	EH	Multiple classes
gi|654788922|ref|WP_028242916.1|	COG1653	2e-06	15	47.7	2	455	1	430	433	ABC-type sugar transport system, periplasmic component	G	Carbohydrate transport and metabolism
gi|511048705|ref|WP_016302581.1|	COG1879	2e-26	29	113	63	322	24	279	322	ABC-type sugar transport system, periplasmic component	G	Carbohydrate transport and metabolism
gi|595761034|emb|CDO01853.1|	COG1030	1e-77	33	284	14	442	4	431	436	Membrane-bound serine protease (ClpP class)	O	Posttranslational modification, protein turnover, chaperones
gi|651641249|ref|WP_026627083.1|	COG4206	2e-07	24	52.3	125	308	20	199	608	Outer membrane cobalamin receptor protein	H	Coenzyme transport and metabolism
gi|547745482|ref|WP_022158807.1|	COG0202	5e-72	40	264	1	312	9	311	317	DNA-directed RNA polymerase, alpha subunit/40 kD subunit	K	Transcription
gi|489112929|ref|WP_003022783.1|	COG0096	1e-48	57	184	1	133	1	132	132	Ribosomal protein S8	J	Translation, ribosomal structure and biogenesis
gi|548256558|ref|WP_022474023.1|	COG1653	3e-11	17	64.3	42	404	15	349	433	ABC-type sugar transport system, periplasmic component	G	Carbohydrate transport and metabolism
gi|493913716|ref|WP_006859059.1|	COG1879	1e-29	27	124	56	352	19	310	322	ABC-type sugar transport system, periplasmic component	G	Carbohydrate transport and metabolism
gi|545419815|ref|WP_021658698.1|	COG0048	7e-45	65	172	1	136	7	129	129	Ribosomal protein S12	J	Translation, ribosomal structure and biogenesis
gi|493851647|ref|WP_006798575.1|	COG4799	0.0	57	690	1	516	9	526	526	Acetyl-CoA carboxylase, carboxyltransferase component (subunits alpha and beta)	I	Lipid transport and metabolism
gi|489426071|ref|WP_003331735.1|	COG0049	4e-59	62	220	2	149	1	148	148	Ribosomal protein S7	J	Translation, ribosomal structure and biogenesis
gi|654801433|ref|WP_028255162.1|	COG0674	1e-99	41	358	2	376	1	357	365	Pyruvate:ferredoxin oxidoreductase and related 2-oxoacid:ferredoxin oxidoreductases, alpha subunit	C	Energy production and conversion
gi|654801433|ref|WP_028255162.1|	COG1013	1e-53	39	205	957	1169	88	293	294	Pyruvate:ferredoxin oxidoreductase and related 2-oxoacid:ferredoxin oxidoreductases, beta subunit	C	Energy production and conversion
gi|654801433|ref|WP_028255162.1|	COG1014	4e-34	27	140	418	621	6	203	203	Pyruvate:ferredoxin oxidoreductase and related 2-oxoacid:ferredoxin oxidoreductases, gamma subunit	C	Energy production and conversion
gi|654801433|ref|WP_028255162.1|	COG1143	5e-06	19	47.7	685	795	49	149	172	Formate hydrogenlyase subunit 6/NADH:ubiquinone oxidoreductase 23 kD subunit (chain I)	C	Energy production and conversion
gi|494985651|ref|WP_007711674.1|	COG1879	1e-22	24	100	6	303	25	315	322	ABC-type sugar transport system, periplasmic component	G	Carbohydrate transport and metabolism
gi|546419445|ref|WP_021858726.1|	COG0197	5e-20	67	89.5	1	56	86	141	146	Ribosomal protein L16/L10E	J	Translation, ribosomal structure and biogenesis
gi|493903041|ref|WP_006848772.1|	COG1629	5e-05	12	44.1	110	633	56	555	768	Outer membrane receptor proteins, mostly Fe transport	P	Inorganic ion transport and metabolism
gi|494931059|ref|WP_007657093.1|	COG2885	3e-12	28	66.4	245	367	57	172	190	Outer membrane protein and related peptidoglycan-associated (lipo)proteins	M	Cell wall/membrane/envelope biogenesis
gi|545586610|ref|WP_021715446.1|	COG4799	0.0	57	686	1	508	9	526	526	Acetyl-CoA carboxylase, carboxyltransferase component (subunits alpha and beta)	I	Lipid transport and metabolism
gi|490471302|ref|WP_004341798.1|	COG0051	1e-30	57	124	1	101	2	102	104	Ribosomal protein S10	J	Translation, ribosomal structure and biogenesis
gi|335289137|ref|XP_003355798.1|	COG5640	2e-23	28	102	32	256	31	274	413	Secreted trypsin-like serine protease	O	Posttranslational modification, protein turnover, chaperones
gi|548258085|ref|WP_022475486.1|	COG1653	1e-13	19	71.6	87	374	37	323	433	ABC-type sugar transport system, periplasmic component	G	Carbohydrate transport and metabolism
gi|518373299|ref|WP_019543506.1|	COG1879	1e-20	20	94.1	8	346	4	322	322	ABC-type sugar transport system, periplasmic component	G	Carbohydrate transport and metabolism
gi|493917673|ref|WP_006862840.1|	COG0080	9e-51	66	192	2	140	1	139	141	Ribosomal protein L11	J	Translation, ribosomal structure and biogenesis
gi|501492627|ref|WP_012501063.1|	COG4799	0.0	55	669	3	518	9	526	526	Acetyl-CoA carboxylase, carboxyltransferase component (subunits alpha and beta)	I	Lipid transport and metabolism
gi|567460837|gb|ETK13285.1|	COG1960	2e-40	40	159	1	231	101	335	393	Acyl-CoA dehydrogenases	I	Lipid transport and metabolism
gi|548303656|ref|WP_022494710.1|	COG0334	1e-148	48	519	22	446	1	409	411	Glutamate dehydrogenase/leucine dehydrogenase	E	Amino acid transport and metabolism
gi|653148351|ref|WP_027397547.1|	COG0050	0.0	78	676	1	393	1	392	394	GTPases - translation elongation factors	J	Translation, ribosomal structure and biogenesis
gi|511038415|ref|WP_016292435.1|	COG0776	4e-24	59	102	1	91	2	92	94	Bacterial nucleoid DNA-binding protein	L	Replication, recombination and repair
gi|505371396|ref|WP_015558498.1|	COG0522	2e-46	45	178	1	198	1	205	205	Ribosomal protein S4 and related proteins	J	Translation, ribosomal structure and biogenesis
gi|547907490|ref|WP_022310800.1|	COG1825	3e-14	40	71.8	8	99	6	93	93	Ribosomal protein L25 (general stress protein Ctc)	J	Translation, ribosomal structure and biogenesis
gi|514416237|ref|WP_016564069.1|	COG2185	4e-43	52	170	574	709	4	139	143	Methylmalonyl-CoA mutase, C-terminal domain/subunit (cobalamin-binding)	I	Lipid transport and metabolism
gi|547269838|ref|WP_022003968.1|	COG1653	1e-11	18	65.1	47	472	22	431	433	ABC-type sugar transport system, periplasmic component	G	Carbohydrate transport and metabolism
gi|505361619|ref|WP_015548721.1|	COG1653	2e-16	17	80.8	2	458	1	430	433	ABC-type sugar transport system, periplasmic component	G	Carbohydrate transport and metabolism
gi|497480784|ref|WP_009794982.1|	COG2185	1e-44	55	175	589	726	6	143	143	Methylmalonyl-CoA mutase, C-terminal domain/subunit (cobalamin-binding)	I	Lipid transport and metabolism
gi|595916820|gb|EXY31007.1|	COG0774	1e-24	33	107	2	148	159	284	300	UDP-3-O-acyl-N-acetylglucosamine deacetylase	M	Cell wall/membrane/envelope biogenesis
gi|497005254|ref|WP_009434674.1|	COG1629	2e-13	15	72.3	105	789	37	649	768	Outer membrane receptor proteins, mostly Fe transport	P	Inorganic ion transport and metabolism
gi|518197567|ref|WP_019367775.1|	COG0845	1e-16	26	80.9	12	360	12	372	372	Membrane-fusion protein	M	Cell wall/membrane/envelope biogenesis
gi|496530901|ref|WP_009237592.1|	COG0050	0.0	74	663	1	396	1	394	394	GTPases - translation elongation factors	J	Translation, ribosomal structure and biogenesis
gi|653223044|ref|WP_027435586.1|	COG1653	3e-12	19	67.0	63	481	26	431	433	ABC-type sugar transport system, periplasmic component	G	Carbohydrate transport and metabolism
gi|651383483|ref|WP_026495614.1|	COG0395	2e-40	28	159	10	306	1	281	281	ABC-type sugar transport system, permease component	G	Carbohydrate transport and metabolism
gi|511038880|ref|WP_016292895.1|	COG1882	0.0	56	861	1	674	7	687	755	Pyruvate-formate lyase	C	Energy production and conversion
gi|665397518|dbj|GAK36486.1|	COG1629	4e-10	13	61.1	343	830	182	640	768	Outer membrane receptor proteins, mostly Fe transport	P	Inorganic ion transport and metabolism
gi|665397518|dbj|GAK36486.1|	COG4206	7e-07	24	50.3	103	240	20	156	608	Outer membrane cobalamin receptor protein	H	Coenzyme transport and metabolism
gi|547844789|ref|WP_022252190.1|	COG0052	2e-77	51	282	1	257	1	252	252	Ribosomal protein S2	J	Translation, ribosomal structure and biogenesis
gi|548256742|ref|WP_022474194.1|	COG3839	1e-128	52	452	1	373	1	338	338	ABC-type sugar transport systems, ATPase components	G	Carbohydrate transport and metabolism
gi|505111256|ref|WP_015298358.1|	COG0098	3e-45	51	174	2	168	14	181	181	Ribosomal protein S5	J	Translation, ribosomal structure and biogenesis
gi|511080754|ref|WP_016322075.1|	COG2025	9e-84	41	304	13	365	1	313	313	Electron transfer flavoprotein, alpha subunit	C	Energy production and conversion
gi|497209979|ref|WP_009524241.1|	COG3839	1e-124	52	438	1	364	1	338	338	ABC-type sugar transport systems, ATPase components	G	Carbohydrate transport and metabolism
gi|500835366|ref|WP_012003314.1|	COG3839	1e-131	57	461	1	361	1	338	338	ABC-type sugar transport systems, ATPase components	G	Carbohydrate transport and metabolism
gi|510895982|ref|WP_016229089.1|	COG0459	1e-133	47	470	1	533	2	524	524	Chaperonin GroEL (HSP60 family)	O	Posttranslational modification, protein turnover, chaperones
gi|494309485|ref|WP_007174248.1|	COG4771	4e-10	30	61.1	119	253	27	169	699	Outer membrane receptor for ferrienterochelin and colicins	P	Inorganic ion transport and metabolism
gi|547650414|ref|WP_022121919.1|	COG0059	6e-79	37	287	22	344	13	330	338	Ketol-acid reductoisomerase	EH	Multiple classes
gi|510896739|ref|WP_016229805.1|	COG3839	1e-132	57	464	1	362	1	338	338	ABC-type sugar transport systems, ATPase components	G	Carbohydrate transport and metabolism
gi|496396503|ref|WP_009105493.1|	COG0459	1e-134	46	471	1	533	2	523	524	Chaperonin GroEL (HSP60 family)	O	Posttranslational modification, protein turnover, chaperones
gi|589393032|gb|EXG77792.1|	COG4771	5e-08	23	54.2	99	249	28	181	699	Outer membrane receptor for ferrienterochelin and colicins	P	Inorganic ion transport and metabolism
gi|502828055|ref|WP_013063031.1|	COG0050	0.0	74	658	1	393	1	394	394	GTPases - translation elongation factors	J	Translation, ribosomal structure and biogenesis
gi|513864461|ref|WP_016521838.1|	COG3839	1e-123	52	435	1	356	1	335	338	ABC-type sugar transport systems, ATPase components	G	Carbohydrate transport and metabolism
gi|491169427|ref|WP_005027796.1|	COG0099	1e-39	61	154	1	121	1	121	121	Ribosomal protein S13	J	Translation, ribosomal structure and biogenesis
gi|491533331|ref|WP_005390954.1|	COG0078	1e-121	51	429	16	343	2	309	310	Ornithine carbamoyltransferase	E	Amino acid transport and metabolism
gi|546161587|ref|WP_021803455.1|	COG3839	1e-127	53	447	1	362	1	338	338	ABC-type sugar transport systems, ATPase components	G	Carbohydrate transport and metabolism
gi|493900879|ref|WP_006846674.1|	COG0674	4e-94	38	340	5	384	1	362	365	Pyruvate:ferredoxin oxidoreductase and related 2-oxoacid:ferredoxin oxidoreductases, alpha subunit	C	Energy production and conversion
gi|493900879|ref|WP_006846674.1|	COG1013	7e-51	35	196	968	1175	88	289	294	Pyruvate:ferredoxin oxidoreductase and related 2-oxoacid:ferredoxin oxidoreductases, beta subunit	C	Energy production and conversion
gi|493900879|ref|WP_006846674.1|	COG1014	3e-33	25	138	419	623	4	203	203	Pyruvate:ferredoxin oxidoreductase and related 2-oxoacid:ferredoxin oxidoreductases, gamma subunit	C	Energy production and conversion
gi|493900879|ref|WP_006846674.1|	COG1143	2e-05	27	45.8	684	771	49	116	172	Formate hydrogenlyase subunit 6/NADH:ubiquinone oxidoreductase 23 kD subunit (chain I)	C	Energy production and conversion
gi|493296741|ref|WP_006254385.1|	COG0080	4e-48	58	183	2	142	1	141	141	Ribosomal protein L11	J	Translation, ribosomal structure and biogenesis
gi|547934798|ref|WP_022336465.1|	COG0103	2e-38	65	151	2	113	20	130	130	Ribosomal protein S9	J	Translation, ribosomal structure and biogenesis
gi|496436870|ref|WP_009145715.1|	COG2358	6e-83	46	301	18	323	9	316	321	TRAP-type uncharacterized transport system, periplasmic component	R	General function prediction only
gi|547844853|ref|WP_022252246.1|	COG2885	1e-14	26	74.9	250	363	53	165	190	Outer membrane protein and related peptidoglycan-associated (lipo)proteins	M	Cell wall/membrane/envelope biogenesis
gi|655548456|ref|WP_028911628.1|	COG0086	0.0	43	776	10	865	1	808	808	DNA-directed RNA polymerase, beta' subunit/160 kD subunit	K	Transcription
gi|547027983|ref|WP_021910798.1|	COG3839	1e-129	53	456	1	373	1	338	338	ABC-type sugar transport systems, ATPase components	G	Carbohydrate transport and metabolism
gi|545046792|ref|WP_021421261.1|	COG0094	3e-31	63	126	1	80	100	179	180	Ribosomal protein L5	J	Translation, ribosomal structure and biogenesis
gi|350589921|ref|XP_003482951.1|	COG1196	0.0004	25	40.0	78	206	186	320	1163	Chromosome segregation ATPases	D	Cell cycle control, cell division, chromosome partitioning
gi|547735124|ref|WP_022149015.1|	COG0050	0.0	71	637	1	395	1	394	394	GTPases - translation elongation factors	J	Translation, ribosomal structure and biogenesis
gi|495401618|ref|WP_008126317.1|	COG3839	1e-125	57	442	1	347	1	335	338	ABC-type sugar transport systems, ATPase components	G	Carbohydrate transport and metabolism
gi|493902254|ref|WP_006848010.1|	COG0720	2e-06	27	46.1	1	76	3	78	127	6-pyruvoyl-tetrahydropterin synthase	H	Coenzyme transport and metabolism
gi|502829708|ref|WP_013064684.1|	COG1592	2e-21	37	95.8	66	184	9	131	166	Rubrerythrin	C	Energy production and conversion
gi|502829708|ref|WP_013064684.1|	COG1773	5e-06	40	44.5	3	39	2	36	55	Rubredoxin	C	Energy production and conversion
gi|566271549|gb|ETJ17091.1|	COG2185	8e-32	60	128	1	104	8	111	143	Methylmalonyl-CoA mutase, C-terminal domain/subunit (cobalamin-binding)	I	Lipid transport and metabolism
gi|496709602|ref|WP_009348409.1|	COG0089	2e-16	45	77.5	4	96	5	94	94	Ribosomal protein L23	J	Translation, ribosomal structure and biogenesis
gi|501372462|ref|WP_012404028.1|	COG1028	2e-51	41	196	41	284	1	249	251	Dehydrogenases with different specificities (related to short-chain alcohol dehydrogenases)	IQR	Multiple classes
gi|496452170|ref|WP_009161015.1|	COG0090	1e-95	56	343	1	273	1	274	275	Ribosomal protein L2	J	Translation, ribosomal structure and biogenesis
gi|548303399|ref|WP_022494466.1|	COG3839	1e-130	55	459	1	372	1	338	338	ABC-type sugar transport systems, ATPase components	G	Carbohydrate transport and metabolism
gi|494846343|ref|WP_007572443.1|	COG0098	2e-45	51	175	2	168	14	181	181	Ribosomal protein S5	J	Translation, ribosomal structure and biogenesis
gi|511039478|ref|WP_016293490.1|	COG0098	1e-53	59	202	2	168	13	179	181	Ribosomal protein S5	J	Translation, ribosomal structure and biogenesis
gi|671549386|ref|WP_031532242.1|	COG0185	7e-32	60	128	1	87	1	87	93	Ribosomal protein S19	J	Translation, ribosomal structure and biogenesis
gi|503326474|ref|WP_013561135.1|	COG0554	0.0	63	774	3	495	5	499	499	Glycerol kinase	C	Energy production and conversion
gi|567761803|dbj|GAE19211.1|	COG1951	8e-86	40	311	28	333	1	296	297	Tartrate dehydratase alpha subunit/Fumarate hydratase class I, N-terminal domain	C	Energy production and conversion
gi|567761803|dbj|GAE19211.1|	COG1838	2e-66	48	246	349	531	1	179	184	Tartrate dehydratase beta subunit/Fumarate hydratase class I, C-terminal domain	C	Energy production and conversion
gi|547718374|ref|WP_022133008.1|	COG0086	0.0	48	841	8	834	6	808	808	DNA-directed RNA polymerase, beta' subunit/160 kD subunit	K	Transcription
gi|493903092|ref|WP_006848821.1|	COG0097	9e-50	48	189	1	188	1	178	178	Ribosomal protein L6P/L9E	J	Translation, ribosomal structure and biogenesis
gi|493324030|ref|WP_006281296.1|	COG0103	7e-41	53	159	1	128	3	130	130	Ribosomal protein S9	J	Translation, ribosomal structure and biogenesis
gi|505123286|ref|WP_015310388.1|	COG4206	0.0001	23	42.6	103	259	19	153	608	Outer membrane cobalamin receptor protein	H	Coenzyme transport and metabolism
gi|546706180|ref|WP_021886587.1|	COG3839	1e-121	49	427	26	416	1	338	338	ABC-type sugar transport systems, ATPase components	G	Carbohydrate transport and metabolism
gi|547563164|ref|WP_022111588.1|	COG1592	1e-22	35	99.6	60	186	1	131	166	Rubrerythrin	C	Energy production and conversion
gi|547563164|ref|WP_022111588.1|	COG1773	0.0007	32	37.5	3	36	2	33	55	Rubredoxin	C	Energy production and conversion
gi|547951160|ref|WP_022351968.1|	COG1344	2e-51	37	196	1	340	1	360	360	Flagellin and related hook-associated proteins	N	Cell motility
gi|671550162|ref|WP_031533002.1|	COG0013	0.0	46	927	1	871	5	876	879	Alanyl-tRNA synthetase	J	Translation, ribosomal structure and biogenesis
gi|493903080|ref|WP_006848810.1|	COG0202	4e-73	41	268	6	323	1	309	317	DNA-directed RNA polymerase, alpha subunit/40 kD subunit	K	Transcription
gi|547908278|ref|WP_022311574.1|	COG0056	0.0	58	704	1	510	8	493	504	F0F1-type ATP synthase, alpha subunit	C	Energy production and conversion
gi|547227149|ref|WP_021964173.1|	COG0228	8e-22	55	96.8	2	78	1	78	87	Ribosomal protein S16	J	Translation, ribosomal structure and biogenesis
gi|493325161|ref|WP_006282416.1|	COG2885	2e-14	25	73.3	222	381	23	187	190	Outer membrane protein and related peptidoglycan-associated (lipo)proteins	M	Cell wall/membrane/envelope biogenesis
gi|640556547|ref|WP_024988274.1|	COG0050	0.0	77	697	1	394	1	394	394	GTPases - translation elongation factors	J	Translation, ribosomal structure and biogenesis
gi|496548714|ref|WP_009254789.1|	COG3839	1e-133	57	467	1	362	1	338	338	ABC-type sugar transport systems, ATPase components	G	Carbohydrate transport and metabolism
gi|548229956|ref|WP_022448676.1|	COG0099	3e-42	61	163	1	121	1	121	121	Ribosomal protein S13	J	Translation, ribosomal structure and biogenesis
gi|393715095|ref|NP_001257329.1|	COG5023	0.0	62	645	9	416	42	443	443	Tubulin	Z	Cytoskeleton
gi|503783068|ref|WP_014017062.1|	COG2025	1e-90	47	326	7	333	1	312	313	Electron transfer flavoprotein, alpha subunit	C	Energy production and conversion
gi|499196046|ref|WP_010893586.1|	COG3839	1e-121	51	429	1	355	1	337	338	ABC-type sugar transport systems, ATPase components	G	Carbohydrate transport and metabolism
gi|521293276|ref|WP_020457544.1|	COG3839	1e-125	52	441	1	358	1	337	338	ABC-type sugar transport systems, ATPase components	G	Carbohydrate transport and metabolism
gi|510891254|ref|WP_016224535.1|	COG4213	3e-87	39	315	12	369	2	339	341	ABC-type xylose transport system, periplasmic component	G	Carbohydrate transport and metabolism
gi|510896775|ref|WP_016229840.1|	COG0443	0.0	62	653	1	586	4	579	579	Molecular chaperone	O	Posttranslational modification, protein turnover, chaperones
gi|671618552|ref|WP_031586997.1|	COG1344	1e-26	29	114	3	430	1	360	360	Flagellin and related hook-associated proteins	N	Cell motility
gi|547907915|ref|WP_022311219.1|	COG1053	2e-95	31	343	32	646	3	559	562	Succinate dehydrogenase/fumarate reductase, flavoprotein subunit	C	Energy production and conversion
gi|406942212|gb|EKD74501.1|	COG0050	0.0	80	683	4	397	3	394	394	GTPases - translation elongation factors	J	Translation, ribosomal structure and biogenesis
gi|505207648|ref|WP_015394750.1|	COG4213	6e-99	48	354	49	374	27	338	341	ABC-type xylose transport system, periplasmic component	G	Carbohydrate transport and metabolism
gi|494980976|ref|WP_007707000.1|	COG0448	1e-120	49	424	2	358	34	392	393	ADP-glucose pyrophosphorylase	G	Carbohydrate transport and metabolism
gi|489593512|ref|WP_003497956.1|	COG3842	1e-112	47	398	1	360	2	352	352	ABC-type spermidine/putrescine transport systems, ATPase components	E	Amino acid transport and metabolism
gi|547207032|ref|WP_021947919.1|	COG0244	3e-09	34	54.1	1	116	52	167	175	Ribosomal protein L10	J	Translation, ribosomal structure and biogenesis
gi|667771502|ref|WP_031390843.1|	COG2025	1e-97	49	349	7	342	1	312	313	Electron transfer flavoprotein, alpha subunit	C	Energy production and conversion
gi|494836909|ref|WP_007563009.1|	COG0539	1e-130	42	459	30	562	7	536	541	Ribosomal protein S1	J	Translation, ribosomal structure and biogenesis
gi|648240670|ref|WP_026021819.1|	COG0334	1e-151	47	529	27	453	1	411	411	Glutamate dehydrogenase/leucine dehydrogenase	E	Amino acid transport and metabolism
gi|547736668|ref|WP_022150511.1|	COG1449	5e-45	26	175	1	398	85	516	615	Alpha-amylase/alpha-mannosidase	G	Carbohydrate transport and metabolism
gi|504081241|ref|WP_014315235.1|	COG0523	2e-44	26	173	3	307	1	317	323	Putative GTPases (G3E family)	R	General function prediction only
gi|548325765|ref|WP_022511799.1|	COG5010	4e-05	22	43.5	386	519	131	246	257	Flp pilus assembly protein TadD, contains TPR repeats	U	Intracellular trafficking, secretion, and vesicular transport
gi|610626993|gb|EZH73065.1|	COG0050	0.0	72	660	1	395	1	394	394	GTPases - translation elongation factors	J	Translation, ribosomal structure and biogenesis
gi|547962101|ref|WP_022362346.1|	COG1592	4e-21	34	94.6	60	179	9	131	166	Rubrerythrin	C	Energy production and conversion
gi|548184329|ref|WP_022405395.1|	COG0093	1e-45	71	175	1	121	1	122	122	Ribosomal protein L14	J	Translation, ribosomal structure and biogenesis
gi|496540538|ref|WP_009246686.1|	COG0184	7e-27	57	112	1	88	2	89	89	Ribosomal protein S15P/S13E	J	Translation, ribosomal structure and biogenesis
gi|671551057|ref|WP_031533750.1|	COG2885	1e-10	23	61.0	266	373	57	163	190	Outer membrane protein and related peptidoglycan-associated (lipo)proteins	M	Cell wall/membrane/envelope biogenesis
gi|490507900|ref|WP_004373934.1|	COG0086	0.0	43	782	10	863	1	808	808	DNA-directed RNA polymerase, beta' subunit/160 kD subunit	K	Transcription
gi|546378014|ref|WP_021853254.1|	COG0681	1e-07	19	50.8	58	264	7	165	166	Signal peptidase I	U	Intracellular trafficking, secretion, and vesicular transport
gi|547844597|ref|WP_022252014.1|	COG0199	5e-16	58	76.0	36	95	2	61	61	Ribosomal protein S14	J	Translation, ribosomal structure and biogenesis
gi|504603961|ref|WP_014791063.1|	COG3118	1e-25	44	108	3	103	26	129	304	Thioredoxin domain-containing protein	O	Posttranslational modification, protein turnover, chaperones
gi|495842036|ref|WP_008566615.1|	COG1449	3e-47	28	183	1	431	85	550	615	Alpha-amylase/alpha-mannosidase	G	Carbohydrate transport and metabolism
gi|547214631|ref|WP_021955101.1|	COG0094	9e-65	63	239	1	163	17	179	180	Ribosomal protein L5	J	Translation, ribosomal structure and biogenesis
gi|545858131|ref|XP_005668904.1|	COG1196	2e-18	18	87.8	161	466	180	491	1163	Chromosome segregation ATPases	D	Cell cycle control, cell division, chromosome partitioning
gi|545858131|ref|XP_005668904.1|	COG4371	1e-07	48	52.0	75	130	51	105	334	Predicted membrane protein	S	Function unknown
gi|545858131|ref|XP_005668904.1|	COG1512	6e-05	47	43.0	473	527	214	268	271	Beta-propeller domains of methanol dehydrogenase type	R	General function prediction only
gi|547844386|ref|WP_022251821.1|	COG0841	0.0	40	871	6	1052	6	1009	1009	Cation/multidrug efflux pump	V	Defense mechanisms
gi|488673747|ref|WP_002602533.1|	COG1866	0.0	57	727	4	534	8	529	529	Phosphoenolpyruvate carboxykinase (ATP)	C	Energy production and conversion
gi|491567701|ref|WP_005425286.1|	COG1592	8e-12	31	62.3	2	99	32	132	166	Rubrerythrin	C	Energy production and conversion
gi|502829771|ref|WP_013064747.1|	COG0522	9e-55	50	206	1	201	1	205	205	Ribosomal protein S4 and related proteins	J	Translation, ribosomal structure and biogenesis
gi|546433145|ref|WP_021860584.1|	COG0197	5e-19	57	86.0	1	61	86	146	146	Ribosomal protein L16/L10E	J	Translation, ribosomal structure and biogenesis
gi|671568096|ref|WP_031548365.1|	COG0443	0.0	60	643	1	586	4	579	579	Molecular chaperone	O	Posttranslational modification, protein turnover, chaperones
gi|512183764|ref|WP_016410497.1|	COG0148	0.0	66	650	2	420	3	414	423	Enolase	G	Carbohydrate transport and metabolism
gi|493902248|ref|WP_006848005.1|	COG0052	2e-76	50	279	1	256	1	252	252	Ribosomal protein S2	J	Translation, ribosomal structure and biogenesis
gi|514414725|ref|WP_016562618.1|	COG0148	0.0	66	649	24	441	3	414	423	Enolase	G	Carbohydrate transport and metabolism
gi|502830193|ref|WP_013065169.1|	COG0098	1e-45	52	176	2	168	14	181	181	Ribosomal protein S5	J	Translation, ribosomal structure and biogenesis
gi|490515696|ref|WP_004381257.1|	COG0148	0.0	65	628	2	429	3	414	423	Enolase	G	Carbohydrate transport and metabolism
gi|508228506|ref|WP_016169562.1|	COG1866	3e-10	21	60.3	99	490	84	454	529	Phosphoenolpyruvate carboxykinase (ATP)	C	Energy production and conversion
gi|493852286|ref|WP_006799210.1|	COG4771	7e-07	25	50.3	6	149	9	166	699	Outer membrane receptor for ferrienterochelin and colicins	P	Inorganic ion transport and metabolism
gi|491539877|ref|WP_005397496.1|	COG0050	0.0	75	652	1	397	1	394	394	GTPases - translation elongation factors	J	Translation, ribosomal structure and biogenesis
gi|547207595|ref|WP_021948420.1|	COG0334	1e-131	38	463	17	486	1	411	411	Glutamate dehydrogenase/leucine dehydrogenase	E	Amino acid transport and metabolism
gi|640554094|ref|WP_024985944.1|	COG1882	7e-93	56	333	2	268	411	678	755	Pyruvate-formate lyase	C	Energy production and conversion
gi|503206919|ref|WP_013441580.1|	COG1344	2e-22	33	99.4	4	254	2	254	360	Flagellin and related hook-associated proteins	N	Cell motility
gi|656103977|gb|KEF29677.1|	COG0048	1e-12	79	64.8	2	44	87	129	129	Ribosomal protein S12	J	Translation, ribosomal structure and biogenesis
gi|493496190|ref|WP_006450790.1|	COG0083	1e-57	36	217	35	337	4	298	299	Homoserine kinase	E	Amino acid transport and metabolism
gi|505376100|ref|WP_015563202.1|	COG0334	1e-138	46	485	15	417	17	409	411	Glutamate dehydrogenase/leucine dehydrogenase	E	Amino acid transport and metabolism
gi|547735273|ref|WP_022149158.1|	COG0191	4e-89	44	321	8	333	1	286	286	Fructose/tagatose bisphosphate aldolase	G	Carbohydrate transport and metabolism
gi|646438402|ref|WP_025530785.1|	COG0096	7e-47	58	179	1	131	3	132	132	Ribosomal protein S8	J	Translation, ribosomal structure and biogenesis
gi|495905621|ref|WP_008630200.1|	COG0191	3e-92	45	332	7	332	1	286	286	Fructose/tagatose bisphosphate aldolase	G	Carbohydrate transport and metabolism
gi|548234747|ref|WP_022453227.1|	COG0191	2e-92	47	332	7	331	1	286	286	Fructose/tagatose bisphosphate aldolase	G	Carbohydrate transport and metabolism
gi|490479397|ref|WP_004349743.1|	COG0191	1e-92	46	333	7	332	1	286	286	Fructose/tagatose bisphosphate aldolase	G	Carbohydrate transport and metabolism
gi|551037063|ref|WP_022780809.1|	COG0191	2e-94	48	339	1	322	1	286	286	Fructose/tagatose bisphosphate aldolase	G	Carbohydrate transport and metabolism
gi|505111264|ref|WP_015298366.1|	COG0335	2e-32	65	131	14	114	15	115	115	Ribosomal protein L19	J	Translation, ribosomal structure and biogenesis
gi|490471231|ref|WP_004341728.1|	COG0810	3e-11	18	62.5	41	274	15	244	244	Periplasmic protein TonB, links inner and outer membranes	M	Cell wall/membrane/envelope biogenesis
gi|505387561|ref|WP_015574663.1|	COG0100	3e-22	73	96.8	1	65	65	129	129	Ribosomal protein S11	J	Translation, ribosomal structure and biogenesis
gi|493900484|ref|WP_006846289.1|	COG0459	1e-133	46	467	1	533	2	523	524	Chaperonin GroEL (HSP60 family)	O	Posttranslational modification, protein turnover, chaperones
gi|497940363|ref|WP_010254519.1|	COG1592	1e-22	36	99.6	61	180	9	131	166	Rubrerythrin	C	Energy production and conversion
gi|497940363|ref|WP_010254519.1|	COG1773	5e-05	38	41.0	1	34	1	32	55	Rubredoxin	C	Energy production and conversion
gi|649530604|gb|KDS38039.1|	COG4771	5e-07	25	49.6	124	264	28	172	699	Outer membrane receptor for ferrienterochelin and colicins	P	Inorganic ion transport and metabolism
gi|494010948|ref|WP_006953363.1|	COG0191	5e-92	45	331	8	333	1	286	286	Fructose/tagatose bisphosphate aldolase	G	Carbohydrate transport and metabolism
gi|497309569|ref|WP_009623786.1|	COG0172	6e-13	55	66.0	1	48	339	387	429	Seryl-tRNA synthetase	J	Translation, ribosomal structure and biogenesis
gi|546381006|ref|WP_021853553.1|	COG1866	0.0	59	741	9	537	10	529	529	Phosphoenolpyruvate carboxykinase (ATP)	C	Energy production and conversion
gi|567762173|dbj|GAE18931.1|	COG0441	1e-161	51	562	1	448	147	586	589	Threonyl-tRNA synthetase	J	Translation, ribosomal structure and biogenesis
gi|505361242|ref|WP_015548344.1|	COG0098	2e-52	60	198	2	169	13	180	181	Ribosomal protein S5	J	Translation, ribosomal structure and biogenesis
gi|654159930|ref|WP_027726892.1|	COG0115	7e-58	35	217	26	324	5	283	284	Branched-chain amino acid aminotransferase/4-amino-4-deoxychorismate lyase	EH	Multiple classes
gi|547282268|ref|WP_022015629.1|	COG1053	2e-96	32	346	32	637	3	562	562	Succinate dehydrogenase/fumarate reductase, flavoprotein subunit	C	Energy production and conversion
gi|547831546|ref|WP_022239539.1|	COG0050	0.0	67	642	1	455	1	394	394	GTPases - translation elongation factors	J	Translation, ribosomal structure and biogenesis
gi|640242788|ref|WP_024834877.1|	COG0197	8e-49	60	186	1	141	2	144	146	Ribosomal protein L16/L10E	J	Translation, ribosomal structure and biogenesis
gi|547926574|ref|WP_022328658.1|	COG2885	2e-15	32	76.8	218	380	21	187	190	Outer membrane protein and related peptidoglycan-associated (lipo)proteins	M	Cell wall/membrane/envelope biogenesis
gi|493903189|ref|WP_006848917.1|	COG1053	3e-95	31	343	32	646	3	559	562	Succinate dehydrogenase/fumarate reductase, flavoprotein subunit	C	Energy production and conversion
gi|517692730|ref|WP_018862938.1|	COG0050	1e-142	81	497	1	283	1	281	394	GTPases - translation elongation factors	J	Translation, ribosomal structure and biogenesis
gi|547256280|ref|WP_021991566.1|	COG0049	3e-45	47	174	1	151	1	148	148	Ribosomal protein S7	J	Translation, ribosomal structure and biogenesis
gi|492204708|ref|WP_005776437.1|	COG0153	2e-98	40	353	3	383	6	389	390	Galactokinase	G	Carbohydrate transport and metabolism
gi|493900982|ref|WP_006846775.1|	COG2017	9e-53	31	201	40	394	3	308	308	Galactose mutarotase and related enzymes	G	Carbohydrate transport and metabolism
gi|546997640|ref|WP_021908834.1|	COG0080	2e-47	57	181	2	141	1	140	141	Ribosomal protein L11	J	Translation, ribosomal structure and biogenesis
gi|496435910|ref|WP_009144757.1|	COG0049	4e-58	59	216	2	149	1	148	148	Ribosomal protein S7	J	Translation, ribosomal structure and biogenesis
gi|490518953|ref|WP_004384462.1|	COG1951	8e-85	40	308	36	341	1	295	297	Tartrate dehydratase alpha subunit/Fumarate hydratase class I, N-terminal domain	C	Energy production and conversion
gi|490518953|ref|WP_004384462.1|	COG1838	4e-59	46	222	360	539	2	177	184	Tartrate dehydratase beta subunit/Fumarate hydratase class I, C-terminal domain	C	Energy production and conversion
gi|494849864|ref|WP_007575964.1|	COG2017	1e-52	31	200	37	396	1	308	308	Galactose mutarotase and related enzymes	G	Carbohydrate transport and metabolism
gi|495174958|ref|WP_007899753.1|	COG0096	9e-45	54	172	1	131	3	132	132	Ribosomal protein S8	J	Translation, ribosomal structure and biogenesis
gi|503467888|ref|WP_013702549.1|	COG0200	4e-31	51	127	1	150	1	152	152	Ribosomal protein L15	J	Translation, ribosomal structure and biogenesis
gi|548309560|ref|WP_022500101.1|	COG0840	1e-27	24	118	34	421	42	408	408	Methyl-accepting chemotaxis protein	NT	Multiple classes
gi|502829478|ref|WP_013064454.1|	COG2885	3e-15	23	76.8	203	382	3	187	190	Outer membrane protein and related peptidoglycan-associated (lipo)proteins	M	Cell wall/membrane/envelope biogenesis
gi|492422962|ref|WP_005839508.1|	COG1592	3e-24	34	104	59	180	7	131	166	Rubrerythrin	C	Energy production and conversion
gi|492422962|ref|WP_005839508.1|	COG1773	2e-05	39	42.2	1	38	1	36	55	Rubredoxin	C	Energy production and conversion
gi|596102084|gb|EXZ65772.1|	COG5010	0.0001	22	41.9	320	465	92	240	257	Flp pilus assembly protein TadD, contains TPR repeats	U	Intracellular trafficking, secretion, and vesicular transport
gi|493823857|ref|WP_006771336.1|	COG3842	6e-64	47	237	4	230	125	352	352	ABC-type spermidine/putrescine transport systems, ATPase components	E	Amino acid transport and metabolism
gi|493903435|ref|WP_006849158.1|	COG4206	2e-11	26	65.7	95	313	20	225	608	Outer membrane cobalamin receptor protein	H	Coenzyme transport and metabolism
gi|656216841|ref|WP_029165574.1|	COG0050	0.0	73	667	1	397	1	394	394	GTPases - translation elongation factors	J	Translation, ribosomal structure and biogenesis
gi|547891240|ref|WP_022296120.1|	COG0459	1e-130	45	457	1	533	2	523	524	Chaperonin GroEL (HSP60 family)	O	Posttranslational modification, protein turnover, chaperones
gi|493326419|ref|WP_006283663.1|	COG0086	0.0	44	780	10	863	1	808	808	DNA-directed RNA polymerase, beta' subunit/160 kD subunit	K	Transcription
gi|496452469|ref|WP_009161314.1|	COG0479	1e-28	27	120	8	251	4	234	234	Succinate dehydrogenase/fumarate reductase, Fe-S protein subunit	C	Energy production and conversion
gi|547514585|ref|WP_022102617.1|	COG2885	2e-16	26	80.3	197	379	1	187	190	Outer membrane protein and related peptidoglycan-associated (lipo)proteins	M	Cell wall/membrane/envelope biogenesis
gi|259016260|sp|Q29577.2|KCRU_PIG	COG3869	2e-26	26	113	138	398	3	252	352	Arginine kinase	E	Amino acid transport and metabolism
gi|649553092|gb|KDS59645.1|	COG4206	2e-10	21	61.1	4	290	21	306	608	Outer membrane cobalamin receptor protein	H	Coenzyme transport and metabolism
gi|490425013|ref|WP_004297191.1|	COG1187	2e-47	36	181	2	206	29	242	248	16S rRNA uridine-516 pseudouridylate synthase and related pseudouridylate synthases	J	Translation, ribosomal structure and biogenesis
gi|652833057|ref|WP_027116830.1|	COG0059	1e-148	62	516	4	339	3	336	338	Ketol-acid reductoisomerase	EH	Multiple classes
gi|490494062|ref|WP_004360256.1|	COG0480	1e-159	35	556	1	711	2	691	697	Translation elongation factors (GTPases)	J	Translation, ribosomal structure and biogenesis
gi|521130298|ref|WP_020436792.1|	COG1966	2e-20	30	91.9	3	115	398	514	575	Carbon starvation protein, predicted membrane protein	T	Signal transduction mechanisms
gi|490496323|ref|WP_004362495.1|	COG0050	0.0	72	651	1	395	1	394	394	GTPases - translation elongation factors	J	Translation, ribosomal structure and biogenesis
gi|548325656|ref|WP_022511695.1|	COG0058	1e-64	33	240	2	263	454	714	750	Glucan phosphorylase	G	Carbohydrate transport and metabolism
gi|651257214|ref|WP_026390634.1|	COG0093	4e-47	74	179	1	122	1	122	122	Ribosomal protein L14	J	Translation, ribosomal structure and biogenesis
gi|494402320|ref|WP_007212712.1|	COG0172	1e-96	53	346	1	268	152	421	429	Seryl-tRNA synthetase	J	Translation, ribosomal structure and biogenesis
gi|492453282|ref|WP_005849364.1|	COG1196	2e-11	19	65.8	30	259	263	495	1163	Chromosome segregation ATPases	D	Cell cycle control, cell division, chromosome partitioning
gi|547208222|ref|WP_021948976.1|	COG1283	0.001	10	35.2	1	86	447	531	533	Na+/phosphate symporter	P	Inorganic ion transport and metabolism
gi|646438338|ref|WP_025530772.1|	COG0048	8e-45	68	172	1	136	7	129	129	Ribosomal protein S12	J	Translation, ribosomal structure and biogenesis
gi|517541176|ref|WP_018711384.1|	COG2185	4e-43	52	170	578	711	4	137	143	Methylmalonyl-CoA mutase, C-terminal domain/subunit (cobalamin-binding)	I	Lipid transport and metabolism
gi|547913896|ref|WP_022316723.1|	COG1592	1e-18	34	86.5	59	184	2	131	166	Rubrerythrin	C	Energy production and conversion
gi|656327895|emb|CDN31383.1|	COG0222	2e-15	54	74.9	1	124	2	124	124	Ribosomal protein L7/L12	J	Translation, ribosomal structure and biogenesis
gi|490503088|ref|WP_004369177.1|	COG1053	2e-96	32	347	30	637	1	561	562	Succinate dehydrogenase/fumarate reductase, flavoprotein subunit	C	Energy production and conversion
gi|490988870|ref|WP_004850603.1|	COG0050	0.0	75	671	1	395	1	394	394	GTPases - translation elongation factors	J	Translation, ribosomal structure and biogenesis
gi|121488741|emb|CAJ18254.1|	COG0568	9e-30	36	122	1	149	147	297	342	DNA-directed RNA polymerase, sigma subunit (sigma70/sigma32)	K	Transcription
gi|651421486|ref|WP_026524409.1|	COG4260	9e-47	30	181	10	395	2	343	345	Putative virion core protein (lumpy skin disease virus)	S	Function unknown
gi|496522893|ref|WP_009231176.1|	COG0480	0.0	59	914	4	703	5	697	697	Translation elongation factors (GTPases)	J	Translation, ribosomal structure and biogenesis
gi|490483904|ref|WP_004354199.1|	COG0057	1e-112	53	400	1	339	1	331	335	Glyceraldehyde-3-phosphate dehydrogenase/erythrose-4-phosphate dehydrogenase	G	Carbohydrate transport and metabolism
gi|514416237|ref|WP_016564069.1|	COG1884	0.0	57	732	28	548	25	548	548	Methylmalonyl-CoA mutase, N-terminal domain/subunit	I	Lipid transport and metabolism
gi|460565038|gb|AGH14022.1|	COG4206	0.0008	19	40.3	112	268	20	153	608	Outer membrane cobalamin receptor protein	H	Coenzyme transport and metabolism
gi|490471283|ref|WP_004341779.1|	COG1841	7e-12	52	62.4	4	58	1	55	55	Ribosomal protein L30/L7E	J	Translation, ribosomal structure and biogenesis
gi|655548842|ref|WP_028912012.1|	COG4206	2e-06	27	48.8	112	243	20	153	608	Outer membrane cobalamin receptor protein	H	Coenzyme transport and metabolism
gi|490496328|ref|WP_004362500.1|	COG0080	4e-49	59	187	2	141	1	140	141	Ribosomal protein L11	J	Translation, ribosomal structure and biogenesis
gi|490953663|ref|WP_004815481.1|	COG0096	3e-50	59	190	1	131	2	132	132	Ribosomal protein S8	J	Translation, ribosomal structure and biogenesis
gi|502828112|ref|WP_013063088.1|	COG1544	5e-10	33	56.0	1	99	1	97	110	Ribosome-associated protein Y (PSrp-1)	J	Translation, ribosomal structure and biogenesis
gi|649560487|gb|KDS66808.1|	COG4771	6e-10	29	57.3	48	174	34	165	699	Outer membrane receptor for ferrienterochelin and colicins	P	Inorganic ion transport and metabolism
gi|547914647|ref|WP_022317426.1|	COG4206	3e-09	22	58.0	100	313	25	225	608	Outer membrane cobalamin receptor protein	H	Coenzyme transport and metabolism
gi|496269268|ref|WP_008981915.1|	COG2025	1e-86	41	314	15	375	2	313	313	Electron transfer flavoprotein, alpha subunit	C	Energy production and conversion
gi|494753159|ref|WP_007488567.1|	COG1744	5e-35	30	142	65	384	28	334	345	Uncharacterized ABC-type transport system, periplasmic component/surface lipoprotein	R	General function prediction only
gi|649519924|gb|KDS27622.1|	COG0436	3e-80	36	292	2	362	31	392	393	Aspartate/tyrosine/aromatic aminotransferase	E	Amino acid transport and metabolism
gi|671606984|ref|WP_031579027.1|	COG0057	1e-127	61	448	2	334	1	332	335	Glyceraldehyde-3-phosphate dehydrogenase/erythrose-4-phosphate dehydrogenase	G	Carbohydrate transport and metabolism
gi|551036737|ref|WP_022780485.1|	COG0057	1e-121	54	428	3	330	2	331	335	Glyceraldehyde-3-phosphate dehydrogenase/erythrose-4-phosphate dehydrogenase	G	Carbohydrate transport and metabolism
gi|575094877|emb|CDL66181.1|	COG0087	3e-52	50	197	1	166	1	170	218	Ribosomal protein L3	J	Translation, ribosomal structure and biogenesis
gi|547501603|ref|WP_022101258.1|	COG0051	5e-32	60	129	1	101	2	102	104	Ribosomal protein S10	J	Translation, ribosomal structure and biogenesis
gi|547926498|ref|WP_022328589.1|	COG0811	1e-19	36	90.8	150	271	89	210	216	Biopolymer transport proteins	U	Intracellular trafficking, secretion, and vesicular transport
gi|47523388|ref|NP_999313.1|	COG4245	5e-07	23	50.7	307	490	6	195	207	Uncharacterized protein encoded in toxicity protection region of plasmid R478, contains von Willebrand factor (vWF) domain	R	General function prediction only
gi|545311622|ref|WP_021590789.1|	COG1053	3e-93	32	336	32	646	3	559	562	Succinate dehydrogenase/fumarate reductase, flavoprotein subunit	C	Energy production and conversion
gi|504819419|ref|WP_015006521.1|	COG0050	0.0	81	687	1	396	1	394	394	GTPases - translation elongation factors	J	Translation, ribosomal structure and biogenesis
gi|491480809|ref|WP_005338550.1|	COG0222	6e-22	66	96.1	2	124	1	124	124	Ribosomal protein L7/L12	J	Translation, ribosomal structure and biogenesis
gi|497013829|ref|WP_009437665.1|	COG0536	2e-75	49	275	1	246	116	368	369	Predicted GTPase	R	General function prediction only
gi|504010785|ref|WP_014244779.1|	COG1053	3e-88	30	319	32	614	1	547	562	Succinate dehydrogenase/fumarate reductase, flavoprotein subunit	C	Energy production and conversion
gi|498105997|ref|WP_010420153.1|	COG1219	1e-154	57	539	5	404	1	402	408	ATP-dependent protease Clp, ATPase subunit	O	Posttranslational modification, protein turnover, chaperones
gi|548169571|ref|WP_022391404.1|	COG0811	1e-17	27	83.1	1	184	23	207	216	Biopolymer transport proteins	U	Intracellular trafficking, secretion, and vesicular transport
gi|521128796|ref|WP_020436482.1|	COG0202	4e-24	52	103	3	112	202	309	317	DNA-directed RNA polymerase, alpha subunit/40 kD subunit	K	Transcription
gi|547547580|ref|WP_022110014.1|	COG1629	0.0007	15	40.3	294	707	182	558	768	Outer membrane receptor proteins, mostly Fe transport	P	Inorganic ion transport and metabolism
gi|493297286|ref|WP_006254923.1|	COG0057	1e-123	59	435	1	340	1	332	335	Glyceraldehyde-3-phosphate dehydrogenase/erythrose-4-phosphate dehydrogenase	G	Carbohydrate transport and metabolism
gi|493902779|ref|WP_006848523.1|	COG1360	2e-25	27	109	42	269	39	243	244	Flagellar motor protein	N	Cell motility
gi|494106511|ref|WP_007047297.1|	COG0051	9e-34	71	134	4	103	3	102	104	Ribosomal protein S10	J	Translation, ribosomal structure and biogenesis
gi|21359482|gb|AAM49466.1|AF437205_1	COG0459	3e-36	41	144	1	184	88	276	524	Chaperonin GroEL (HSP60 family)	O	Posttranslational modification, protein turnover, chaperones
gi|527066327|ref|WP_020893016.1|	COG1185	0.0	48	773	4	704	3	692	692	Polyribonucleotide nucleotidyltransferase (polynucleotide phosphorylase)	J	Translation, ribosomal structure and biogenesis
gi|647521273|ref|WP_025817019.1|	COG5010	4e-07	27	50.0	327	476	67	224	257	Flp pilus assembly protein TadD, contains TPR repeats	U	Intracellular trafficking, secretion, and vesicular transport
gi|654670802|ref|WP_028130302.1|	COG1344	3e-23	31	103	1	282	1	283	360	Flagellin and related hook-associated proteins	N	Cell motility
gi|652415440|ref|WP_026811033.1|	COG4206	4e-06	24	47.6	96	283	21	198	608	Outer membrane cobalamin receptor protein	H	Coenzyme transport and metabolism
gi|547254247|ref|WP_021989748.1|	COG0845	7e-28	25	118	7	367	13	366	372	Membrane-fusion protein	M	Cell wall/membrane/envelope biogenesis
gi|547895156|ref|WP_022299885.1|	COG0057	1e-110	50	391	3	340	2	331	335	Glyceraldehyde-3-phosphate dehydrogenase/erythrose-4-phosphate dehydrogenase	G	Carbohydrate transport and metabolism
gi|547557378|ref|WP_022110850.1|	COG1418	1e-38	42	154	257	478	1	222	222	Predicted HD superfamily hydrolase	R	General function prediction only
gi|547557378|ref|WP_022110850.1|	COG4372	6e-05	18	42.8	11	165	157	318	499	Uncharacterized protein conserved in bacteria with the myosin-like domain	S	Function unknown
gi|504659075|ref|WP_014846177.1|	COG0334	1e-142	46	498	19	445	1	411	411	Glutamate dehydrogenase/leucine dehydrogenase	E	Amino acid transport and metabolism
gi|496436225|ref|WP_009145072.1|	COG0050	0.0	82	700	1	395	1	394	394	GTPases - translation elongation factors	J	Translation, ribosomal structure and biogenesis
gi|547259338|ref|WP_021994397.1|	COG0057	1e-130	62	457	1	333	1	332	335	Glyceraldehyde-3-phosphate dehydrogenase/erythrose-4-phosphate dehydrogenase	G	Carbohydrate transport and metabolism
gi|490518404|ref|WP_004383920.1|	COG0244	5e-16	34	77.6	1	165	3	167	175	Ribosomal protein L10	J	Translation, ribosomal structure and biogenesis
gi|651640572|ref|WP_026626417.1|	COG0616	3e-64	44	239	303	540	58	296	317	Periplasmic serine proteases (ClpP class)	OU	Multiple classes
gi|502828227|ref|WP_013063203.1|	COG0480	0.0	58	901	4	707	5	697	697	Translation elongation factors (GTPases)	J	Translation, ribosomal structure and biogenesis
gi|548256446|ref|WP_022473928.1|	COG0057	1e-111	49	394	3	357	2	335	335	Glyceraldehyde-3-phosphate dehydrogenase/erythrose-4-phosphate dehydrogenase	G	Carbohydrate transport and metabolism
gi|518076269|ref|WP_019246477.1|	COG0184	2e-20	52	90.6	2	90	1	89	89	Ribosomal protein S15P/S13E	J	Translation, ribosomal structure and biogenesis
gi|517184558|ref|WP_018373376.1|	COG0334	1e-141	46	496	22	448	1	411	411	Glutamate dehydrogenase/leucine dehydrogenase	E	Amino acid transport and metabolism
gi|671549729|ref|WP_031532581.1|	COG0086	0.0	43	769	15	853	6	808	808	DNA-directed RNA polymerase, beta' subunit/160 kD subunit	K	Transcription
gi|548321862|ref|WP_022511146.1|	COG4206	3e-05	27	44.9	145	275	41	157	608	Outer membrane cobalamin receptor protein	H	Coenzyme transport and metabolism
gi|568805471|gb|ETN96923.1|	COG0050	0.0	73	665	1	395	1	394	394	GTPases - translation elongation factors	J	Translation, ribosomal structure and biogenesis
gi|547735775|ref|WP_022149645.1|	COG0057	1e-129	61	455	1	333	1	332	335	Glyceraldehyde-3-phosphate dehydrogenase/erythrose-4-phosphate dehydrogenase	G	Carbohydrate transport and metabolism
gi|547749995|ref|WP_022162974.1|	COG0059	1e-60	37	226	1	253	80	330	338	Ketol-acid reductoisomerase	EH	Multiple classes
gi|548333000|ref|WP_022515822.1|	COG2508	5e-14	37	69.4	2	81	337	417	421	Regulator of polyketide synthase expression	TQ	Multiple classes
gi|648274222|ref|WP_026055371.1|	COG1629	0.0004	10	41.4	84	522	33	456	768	Outer membrane receptor proteins, mostly Fe transport	P	Inorganic ion transport and metabolism
gi|547907309|ref|WP_022310623.1|	COG1185	0.0	49	783	1	708	2	692	692	Polyribonucleotide nucleotidyltransferase (polynucleotide phosphorylase)	J	Translation, ribosomal structure and biogenesis
gi|547720612|ref|WP_022135154.1|	COG1609	0.0001	20	41.5	51	299	78	296	333	Transcriptional regulators	K	Transcription
gi|547325108|ref|WP_022056159.1|	COG0197	1e-18	66	84.9	1	59	86	144	146	Ribosomal protein L16/L10E	J	Translation, ribosomal structure and biogenesis
gi|495398568|ref|WP_008123268.1|	COG0480	1e-159	34	557	1	717	2	697	697	Translation elongation factors (GTPases)	J	Translation, ribosomal structure and biogenesis
gi|406906732|gb|EKD47801.1|	COG0458	6e-18	58	82.6	13	68	1	56	400	Carbamoylphosphate synthase large subunit (split gene in MJ)	EF	Multiple classes
gi|490516095|ref|WP_004381650.1|	COG0055	0.0	64	732	5	502	3	465	468	F0F1-type ATP synthase, beta subunit	C	Energy production and conversion
gi|545385478|ref|WP_021626432.1|	COG0674	8e-88	36	319	1	378	6	364	365	Pyruvate:ferredoxin oxidoreductase and related 2-oxoacid:ferredoxin oxidoreductases, alpha subunit	C	Energy production and conversion
gi|545385478|ref|WP_021626432.1|	COG1013	7e-46	33	180	944	1163	84	293	294	Pyruvate:ferredoxin oxidoreductase and related 2-oxoacid:ferredoxin oxidoreductases, beta subunit	C	Energy production and conversion
gi|545385478|ref|WP_021626432.1|	COG1014	2e-38	29	154	411	618	3	203	203	Pyruvate:ferredoxin oxidoreductase and related 2-oxoacid:ferredoxin oxidoreductases, gamma subunit	C	Energy production and conversion
gi|545385478|ref|WP_021626432.1|	COG1143	5e-07	26	50.8	682	773	49	124	172	Formate hydrogenlyase subunit 6/NADH:ubiquinone oxidoreductase 23 kD subunit (chain I)	C	Energy production and conversion
gi|409893001|gb|AFV46146.1|	COG0049	8e-53	59	199	1	147	1	147	148	Ribosomal protein S7	J	Translation, ribosomal structure and biogenesis
gi|495894165|ref|WP_008618744.1|	COG0545	6e-40	32	157	50	261	4	205	205	FKBP-type peptidyl-prolyl cis-trans isomerases 1	O	Posttranslational modification, protein turnover, chaperones
gi|494846433|ref|WP_007572533.1|	COG0085	0.0	43	780	8	902	12	808	1060	DNA-directed RNA polymerase, beta subunit/140 kD subunit	K	Transcription
gi|547824049|ref|WP_022232397.1|	COG0653	2e-97	54	351	409	731	238	530	822	Preprotein translocase subunit SecA (ATPase, RNA helicase)	U	Intracellular trafficking, secretion, and vesicular transport
gi|547255639|ref|WP_021990972.1|	COG0436	3e-49	41	188	1	196	200	393	393	Aspartate/tyrosine/aromatic aminotransferase	E	Amino acid transport and metabolism
gi|493902791|ref|WP_006848535.1|	COG4206	2e-10	22	61.9	109	297	20	215	608	Outer membrane cobalamin receptor protein	H	Coenzyme transport and metabolism
gi|652813922|ref|WP_027105507.1|	COG1866	2e-13	19	71.5	81	497	53	461	529	Phosphoenolpyruvate carboxykinase (ATP)	C	Energy production and conversion
gi|489063794|ref|WP_002973817.1|	COG2208	2e-23	28	104	195	445	122	365	367	Serine phosphatase RsbU, regulator of sigma subunit	TK	Multiple classes
gi|489063794|ref|WP_002973817.1|	COG2203	6e-08	21	53.1	36	183	9	171	175	FOG: GAF domain	T	Signal transduction mechanisms
gi|489063794|ref|WP_002973817.1|	COG0457	1e-06	28	48.4	469	604	150	285	291	FOG: TPR repeat	R	General function prediction only
gi|502828655|ref|WP_013063631.1|	COG0539	1e-132	43	466	30	563	6	533	541	Ribosomal protein S1	J	Translation, ribosomal structure and biogenesis
gi|488969025|ref|WP_002879985.1|	COG0057	1e-114	53	406	2	336	1	331	335	Glyceraldehyde-3-phosphate dehydrogenase/erythrose-4-phosphate dehydrogenase	G	Carbohydrate transport and metabolism
gi|576502760|dbj|GAE84342.1|	COG0326	9e-19	39	84.9	2	89	5	95	623	Molecular chaperone, HSP90 family	O	Posttranslational modification, protein turnover, chaperones
gi|547562971|ref|WP_022111539.1|	COG0539	1e-133	46	468	29	535	7	510	541	Ribosomal protein S1	J	Translation, ribosomal structure and biogenesis
gi|490748920|ref|WP_004611228.1|	COG0334	1e-145	47	509	18	444	1	411	411	Glutamate dehydrogenase/leucine dehydrogenase	E	Amino acid transport and metabolism
gi|325145705|gb|ADY86122.1|	COG0468	1e-71	59	263	1	277	8	279	279	RecA/RadA recombinase	L	Replication, recombination and repair
gi|222477799|gb|ACM62554.1|	COG0086	1e-109	67	387	1	266	196	458	808	DNA-directed RNA polymerase, beta' subunit/160 kD subunit	K	Transcription
gi|548321653|ref|WP_022510940.1|	COG0103	6e-41	52	159	1	128	3	130	130	Ribosomal protein S9	J	Translation, ribosomal structure and biogenesis
gi|665499917|emb|CCI52073.1|	COG2936	7e-24	21	105	118	556	50	525	563	Predicted acyl esterases	R	General function prediction only
gi|545310666|ref|WP_021589848.1|	COG4771	4e-10	30	61.1	93	228	28	169	699	Outer membrane receptor for ferrienterochelin and colicins	P	Inorganic ion transport and metabolism
gi|502617746|ref|WP_012854633.1|	COG0050	0.0	76	682	1	397	1	394	394	GTPases - translation elongation factors	J	Translation, ribosomal structure and biogenesis
gi|491570146|ref|WP_005427728.1|	COG1063	4e-40	27	159	9	348	14	335	350	Threonine dehydrogenase and related Zn-dependent dehydrogenases	ER	Multiple classes
gi|546913726|ref|WP_021903148.1|	COG0057	1e-129	60	454	1	333	1	332	335	Glyceraldehyde-3-phosphate dehydrogenase/erythrose-4-phosphate dehydrogenase	G	Carbohydrate transport and metabolism
gi|547924731|ref|WP_022326903.1|	COG0479	3e-15	28	74.9	2	184	61	234	234	Succinate dehydrogenase/fumarate reductase, Fe-S protein subunit	C	Energy production and conversion
gi|495725095|ref|WP_008449674.1|	COG0222	3e-20	56	90.3	1	124	2	124	124	Ribosomal protein L7/L12	J	Translation, ribosomal structure and biogenesis
gi|395398548|gb|AFN57701.1|	COG0111	1e-52	35	200	1	297	2	309	324	Phosphoglycerate dehydrogenase and related dehydrogenases	HE	Multiple classes
gi|655903943|ref|WP_028974297.1|	COG0057	1e-122	57	431	1	333	1	333	335	Glyceraldehyde-3-phosphate dehydrogenase/erythrose-4-phosphate dehydrogenase	G	Carbohydrate transport and metabolism
gi|640638134|ref|WP_025065918.1|	COG0086	0.0	43	776	10	863	1	808	808	DNA-directed RNA polymerase, beta' subunit/160 kD subunit	K	Transcription
gi|490517145|ref|WP_004382682.1|	COG3579	2e-15	20	76.9	19	393	37	421	444	Aminopeptidase C	E	Amino acid transport and metabolism
gi|495177081|ref|WP_007901875.1|	COG0184	5e-19	51	86.0	1	89	1	89	89	Ribosomal protein S15P/S13E	J	Translation, ribosomal structure and biogenesis
gi|20068082|emb|CAC85408.1|	COG5277	2e-38	39	151	2	168	136	365	444	Actin and related proteins	Z	Cytoskeleton
gi|563320978|pdb|4NAQ|A	COG0308	2e-92	24	334	36	891	40	859	859	Aminopeptidase N	E	Amino acid transport and metabolism
gi|647543532|ref|WP_025829842.1|	COG4771	4e-12	27	67.7	88	247	35	186	699	Outer membrane receptor for ferrienterochelin and colicins	P	Inorganic ion transport and metabolism
gi|647543532|ref|WP_025829842.1|	COG1629	2e-07	13	52.6	322	818	186	667	768	Outer membrane receptor proteins, mostly Fe transport	P	Inorganic ion transport and metabolism
gi|490486746|ref|WP_004355579.1|	COG0057	1e-128	62	453	1	336	1	332	335	Glyceraldehyde-3-phosphate dehydrogenase/erythrose-4-phosphate dehydrogenase	G	Carbohydrate transport and metabolism
gi|545420856|ref|WP_021659704.1|	COG0202	9e-89	49	320	4	316	1	309	317	DNA-directed RNA polymerase, alpha subunit/40 kD subunit	K	Transcription
gi|490476551|ref|WP_004346938.1|	COG0480	1e-155	33	544	1	711	2	691	697	Translation elongation factors (GTPases)	J	Translation, ribosomal structure and biogenesis
gi|551204903|ref|WP_022832953.1|	COG0138	9e-52	48	196	7	168	2	164	515	AICAR transformylase/IMP cyclohydrolase PurH (only IMP cyclohydrolase domain in Aful)	F	Nucleotide transport and metabolism
gi|493398781|ref|WP_006354889.1|	COG0050	0.0	75	691	1	399	1	394	394	GTPases - translation elongation factors	J	Translation, ribosomal structure and biogenesis
gi|492914955|ref|WP_006044319.1|	COG0103	8e-42	52	162	1	128	3	130	130	Ribosomal protein S9	J	Translation, ribosomal structure and biogenesis
gi|547517343|ref|WP_022104167.1|	COG4206	1e-10	26	62.7	23	172	20	170	608	Outer membrane cobalamin receptor protein	H	Coenzyme transport and metabolism
gi|493324260|ref|WP_006281525.1|	COG0050	1e-158	72	552	1	336	1	335	394	GTPases - translation elongation factors	J	Translation, ribosomal structure and biogenesis
gi|495896373|ref|WP_008620952.1|	COG0057	1e-128	61	453	1	333	1	332	335	Glyceraldehyde-3-phosphate dehydrogenase/erythrose-4-phosphate dehydrogenase	G	Carbohydrate transport and metabolism
gi|490471291|ref|WP_004341787.1|	COG0093	8e-44	67	168	1	121	1	122	122	Ribosomal protein L14	J	Translation, ribosomal structure and biogenesis
gi|490514336|ref|WP_004379913.1|	COG0057	1e-109	50	389	1	352	1	331	335	Glyceraldehyde-3-phosphate dehydrogenase/erythrose-4-phosphate dehydrogenase	G	Carbohydrate transport and metabolism
gi|497047362|ref|WP_009445782.1|	COG0206	4e-17	58	79.6	2	76	1	75	338	Cell division GTPase	D	Cell cycle control, cell division, chromosome partitioning
gi|546845940|ref|WP_021897574.1|	COG0580	6e-54	39	204	2	250	1	239	241	Glycerol uptake facilitator and related permeases (Major Intrinsic Protein Family)	G	Carbohydrate transport and metabolism
gi|490472489|ref|WP_004342941.1|	COG0282	1e-160	57	557	1	399	1	395	396	Acetate kinase	C	Energy production and conversion
gi|493795570|ref|WP_006743604.1|	COG0094	3e-63	54	234	4	181	1	179	180	Ribosomal protein L5	J	Translation, ribosomal structure and biogenesis
gi|495832198|ref|WP_008556777.1|	COG5467	2e-22	58	97.4	1	103	1	104	104	Uncharacterized conserved protein	S	Function unknown
gi|496575243|ref|WP_009276361.1|	COG4206	2e-10	30	61.9	99	233	18	153	608	Outer membrane cobalamin receptor protein	H	Coenzyme transport and metabolism
gi|567225167|dbj|GAE21711.1|	COG3408	1e-09	27	56.6	6	145	1	141	641	Glycogen debranching enzyme	G	Carbohydrate transport and metabolism
gi|567763739|dbj|GAE17444.1|	COG1592	5e-21	32	93.8	40	163	7	134	166	Rubrerythrin	C	Energy production and conversion
gi|493298062|ref|WP_006255691.1|	COG0228	1e-21	55	96.5	2	78	1	78	87	Ribosomal protein S16	J	Translation, ribosomal structure and biogenesis
gi|146741296|dbj|BAF62303.1|	COG1196	5e-17	17	83.2	227	498	656	921	1163	Chromosome segregation ATPases	D	Cell cycle control, cell division, chromosome partitioning
gi|146741296|dbj|BAF62303.1|	COG4371	5e-07	35	50.0	83	184	54	170	334	Predicted membrane protein	S	Function unknown
gi|493903339|ref|WP_006849063.1|	COG0845	3e-27	25	116	1	368	4	366	372	Membrane-fusion protein	M	Cell wall/membrane/envelope biogenesis
gi|547913793|ref|WP_022316627.1|	COG0052	4e-75	50	274	1	253	1	252	252	Ribosomal protein S2	J	Translation, ribosomal structure and biogenesis
gi|157831547|pdb|1JFH|A	COG0366	1e-10	17	61.5	31	310	37	325	505	Glycosidases	G	Carbohydrate transport and metabolism
gi|547908058|ref|WP_022311356.1|	COG0098	1e-43	52	169	2	168	14	181	181	Ribosomal protein S5	J	Translation, ribosomal structure and biogenesis
gi|157833498|pdb|1PIF|A	COG0366	1e-10	17	61.5	31	310	37	325	505	Glycosidases	G	Carbohydrate transport and metabolism
gi|671614204|ref|WP_031583464.1|	COG1882	0.0	56	869	1	674	6	686	755	Pyruvate-formate lyase	C	Energy production and conversion
gi|499552046|ref|WP_011232829.1|	COG0711	1e-17	41	82.6	15	172	3	160	161	F0F1-type ATP synthase, subunit b	C	Energy production and conversion
gi|490506512|ref|WP_004372562.1|	COG0334	1e-138	41	487	17	443	1	411	411	Glutamate dehydrogenase/leucine dehydrogenase	E	Amino acid transport and metabolism
gi|651393762|ref|WP_026505531.1|	COG1592	7e-22	32	96.9	55	179	4	131	166	Rubrerythrin	C	Energy production and conversion
gi|651393762|ref|WP_026505531.1|	COG1773	0.0001	35	39.9	2	32	3	31	55	Rubredoxin	C	Energy production and conversion
gi|490515286|ref|WP_004380852.1|	COG0522	9e-57	51	213	1	201	1	205	205	Ribosomal protein S4 and related proteins	J	Translation, ribosomal structure and biogenesis
gi|490758503|ref|WP_004620793.1|	COG0103	3e-47	67	180	1	130	1	130	130	Ribosomal protein S9	J	Translation, ribosomal structure and biogenesis
gi|671611437|ref|WP_031581718.1|	COG0197	4e-47	57	180	1	137	4	142	146	Ribosomal protein L16/L10E	J	Translation, ribosomal structure and biogenesis
gi|490649090|ref|WP_004514085.1|	COG0347	4e-37	68	146	1	112	1	112	112	Nitrogen regulatory protein PII	E	Amino acid transport and metabolism
gi|505123469|ref|WP_015310571.1|	COG0055	0.0	63	733	1	499	2	465	468	F0F1-type ATP synthase, beta subunit	C	Energy production and conversion
gi|488675900|ref|WP_002604678.1|	COG0522	1e-48	58	185	1	159	46	205	205	Ribosomal protein S4 and related proteins	J	Translation, ribosomal structure and biogenesis
gi|490471294|ref|WP_004341790.1|	COG0197	3e-45	59	174	1	135	2	137	146	Ribosomal protein L16/L10E	J	Translation, ribosomal structure and biogenesis
gi|640564843|ref|WP_024995910.1|	COG1629	1e-06	15	49.9	118	423	55	352	768	Outer membrane receptor proteins, mostly Fe transport	P	Inorganic ion transport and metabolism
gi|544899553|ref|WP_021311055.1|	COG1629	2e-09	13	58.8	109	524	55	465	768	Outer membrane receptor proteins, mostly Fe transport	P	Inorganic ion transport and metabolism
gi|494107949|ref|WP_007048733.1|	COG2407	1e-28	24	120	7	228	258	462	470	L-fucose isomerase and related proteins	G	Carbohydrate transport and metabolism
gi|652439850|ref|WP_026834891.1|	COG0459	1e-132	47	465	1	533	2	524	524	Chaperonin GroEL (HSP60 family)	O	Posttranslational modification, protein turnover, chaperones
gi|640562127|ref|WP_024993284.1|	COG4206	8e-12	30	66.5	90	230	19	153	608	Outer membrane cobalamin receptor protein	H	Coenzyme transport and metabolism
gi|640562127|ref|WP_024993284.1|	COG1629	8e-05	13	43.4	389	742	278	638	768	Outer membrane receptor proteins, mostly Fe transport	P	Inorganic ion transport and metabolism
gi|659416051|gb|KEJ85188.1|	COG4206	2e-09	24	56.5	121	254	20	156	608	Outer membrane cobalamin receptor protein	H	Coenzyme transport and metabolism
gi|655536315|ref|WP_028909098.1|	COG2407	7e-75	22	274	5	478	3	462	470	L-fucose isomerase and related proteins	G	Carbohydrate transport and metabolism
gi|502830465|ref|WP_013065441.1|	COG0810	8e-10	18	57.8	70	277	43	244	244	Periplasmic protein TonB, links inner and outer membranes	M	Cell wall/membrane/envelope biogenesis
gi|488937245|ref|WP_002848320.1|	COG0267	9e-09	69	51.7	1	49	2	50	50	Ribosomal protein L33	J	Translation, ribosomal structure and biogenesis
gi|490424680|ref|WP_004296864.1|	COG0540	1e-56	55	212	3	151	30	179	316	Aspartate carbamoyltransferase, catalytic chain	F	Nucleotide transport and metabolism
gi|546722509|ref|WP_021887685.1|	COG2069	1e-42	31	167	3	307	74	379	403	CO dehydrogenase/acetyl-CoA synthase delta subunit (corrinoid Fe-S protein)	C	Energy production and conversion
gi|547814642|ref|WP_022223520.1|	COG2407	2e-78	23	286	1	494	1	470	470	L-fucose isomerase and related proteins	G	Carbohydrate transport and metabolism
gi|567458877|gb|ETK12392.1|	COG0080	1e-21	63	94.5	2	66	1	65	141	Ribosomal protein L11	J	Translation, ribosomal structure and biogenesis
gi|649528565|gb|KDS36063.1|	COG0080	2e-33	50	134	1	106	35	140	141	Ribosomal protein L11	J	Translation, ribosomal structure and biogenesis
gi|492439711|ref|WP_005844394.1|	COG2876	4e-48	38	185	14	249	43	271	286	3-deoxy-D-arabino-heptulosonate 7-phosphate (DAHP) synthase	E	Amino acid transport and metabolism
gi|492439711|ref|WP_005844394.1|	COG1605	4e-13	32	69.2	265	354	8	98	101	Chorismate mutase	E	Amino acid transport and metabolism
gi|388593769|gb|AFK73945.1|	COG1344	5e-30	34	124	5	267	3	265	360	Flagellin and related hook-associated proteins	N	Cell motility
gi|492737753|ref|WP_005941919.1|	COG0050	0.0	76	690	1	394	1	394	394	GTPases - translation elongation factors	J	Translation, ribosomal structure and biogenesis
gi|493902524|ref|WP_006848276.1|	COG2407	4e-72	22	266	3	478	1	462	470	L-fucose isomerase and related proteins	G	Carbohydrate transport and metabolism
gi|490478146|ref|WP_004348507.1|	COG0292	4e-36	59	143	1	114	1	114	118	Ribosomal protein L20	J	Translation, ribosomal structure and biogenesis
gi|547759779|ref|WP_022172069.1|	COG0088	1e-57	49	216	1	204	1	211	214	Ribosomal protein L4	J	Translation, ribosomal structure and biogenesis
gi|508773097|ref|WP_016170054.1|	COG0393	1e-30	52	124	1	105	1	105	108	Uncharacterized conserved protein	S	Function unknown
gi|517274125|ref|WP_018462943.1|	COG0202	3e-73	41	269	6	323	1	309	317	DNA-directed RNA polymerase, alpha subunit/40 kD subunit	K	Transcription
gi|546719534|ref|WP_021887392.1|	COG0459	1e-133	47	467	1	533	2	523	524	Chaperonin GroEL (HSP60 family)	O	Posttranslational modification, protein turnover, chaperones
gi|495724194|ref|WP_008448773.1|	COG0228	6e-22	56	97.2	2	78	1	78	87	Ribosomal protein S16	J	Translation, ribosomal structure and biogenesis
gi|489901591|ref|WP_003805027.1|	COG1595	1e-25	32	110	62	236	2	176	182	DNA-directed RNA polymerase specialized sigma subunit, sigma24 homolog	K	Transcription
gi|547653400|ref|WP_022122276.1|	COG1592	7e-23	34	100	58	179	7	131	166	Rubrerythrin	C	Energy production and conversion
gi|547653400|ref|WP_022122276.1|	COG1773	0.0004	35	37.9	2	32	3	31	55	Rubredoxin	C	Energy production and conversion
gi|653224102|ref|WP_027436630.1|	COG0050	0.0	74	670	1	395	1	394	394	GTPases - translation elongation factors	J	Translation, ribosomal structure and biogenesis
gi|547949946|ref|WP_022350788.1|	COG0222	8e-25	68	105	2	126	1	124	124	Ribosomal protein L7/L12	J	Translation, ribosomal structure and biogenesis
gi|229814167|gb|ACQ85040.1|	COG0459	9e-43	47	166	1	186	88	276	524	Chaperonin GroEL (HSP60 family)	O	Posttranslational modification, protein turnover, chaperones
gi|649537920|gb|KDS44989.1|	COG4771	5e-07	26	47.3	37	153	34	155	699	Outer membrane receptor for ferrienterochelin and colicins	P	Inorganic ion transport and metabolism
gi|517168946|ref|WP_018357764.1|	COG0200	3e-33	58	134	1	147	1	151	152	Ribosomal protein L15	J	Translation, ribosomal structure and biogenesis
gi|493903117|ref|WP_006848846.1|	COG0080	8e-48	61	182	2	141	1	140	141	Ribosomal protein L11	J	Translation, ribosomal structure and biogenesis
gi|490478189|ref|WP_004348548.1|	COG0184	4e-20	53	89.8	1	89	1	89	89	Ribosomal protein S15P/S13E	J	Translation, ribosomal structure and biogenesis
gi|517422829|ref|WP_018594199.1|	COG2407	2e-85	24	309	4	474	2	462	470	L-fucose isomerase and related proteins	G	Carbohydrate transport and metabolism
gi|671570870|ref|WP_031550763.1|	COG0097	3e-56	54	211	1	176	1	176	178	Ribosomal protein L6P/L9E	J	Translation, ribosomal structure and biogenesis
gi|516100944|ref|WP_017531524.1|	COG0480	0.0	68	800	1	552	1	552	697	Translation elongation factors (GTPases)	J	Translation, ribosomal structure and biogenesis
gi|490510183|ref|WP_004376195.1|	COG0822	1e-14	17	73.9	1	171	5	148	150	NifU homolog involved in Fe-S cluster formation	C	Energy production and conversion
gi|494308936|ref|WP_007174009.1|	COG0360	5e-20	44	89.9	2	95	1	94	112	Ribosomal protein S6	J	Translation, ribosomal structure and biogenesis
gi|493903106|ref|WP_006848835.1|	COG0088	2e-47	43	182	1	209	2	212	214	Ribosomal protein L4	J	Translation, ribosomal structure and biogenesis
gi|551028359|ref|WP_022772442.1|	COG2407	5e-80	24	292	1	478	1	462	470	L-fucose isomerase and related proteins	G	Carbohydrate transport and metabolism
gi|655080935|ref|WP_028529039.1|	COG2407	2e-81	24	296	1	474	1	458	470	L-fucose isomerase and related proteins	G	Carbohydrate transport and metabolism
gi|490160547|ref|WP_004059212.1|	COG0334	1e-143	46	502	18	443	1	410	411	Glutamate dehydrogenase/leucine dehydrogenase	E	Amino acid transport and metabolism
gi|290575491|gb|ADD49689.1|	COG0050	1e-152	76	530	1	309	40	347	394	GTPases - translation elongation factors	J	Translation, ribosomal structure and biogenesis
gi|547284084|ref|WP_022017384.1|	COG4771	9e-11	26	63.4	99	233	28	169	699	Outer membrane receptor for ferrienterochelin and colicins	P	Inorganic ion transport and metabolism
gi|547284084|ref|WP_022017384.1|	COG1629	9e-06	14	46.8	464	893	307	714	768	Outer membrane receptor proteins, mostly Fe transport	P	Inorganic ion transport and metabolism
gi|503525172|ref|WP_013759380.1|	COG0202	3e-77	44	282	10	335	1	313	317	DNA-directed RNA polymerase, alpha subunit/40 kD subunit	K	Transcription
gi|496289436|ref|WP_009001474.1|	COG2407	2e-80	25	293	1	474	1	458	470	L-fucose isomerase and related proteins	G	Carbohydrate transport and metabolism
gi|545406547|ref|WP_021645853.1|	COG0480	0.0	59	914	1	704	2	697	697	Translation elongation factors (GTPases)	J	Translation, ribosomal structure and biogenesis
gi|510821873|ref|WP_016195309.1|	COG0228	1e-24	57	106	2	78	1	78	87	Ribosomal protein S16	J	Translation, ribosomal structure and biogenesis
gi|350583970|ref|XP_003126216.3|	COG1196	3e-10	18	60.4	147	465	670	946	1163	Chromosome segregation ATPases	D	Cell cycle control, cell division, chromosome partitioning
gi|547769311|ref|WP_022180970.1|	COG1410	5e-09	27	53.4	13	101	181	275	842	Methionine synthase I, cobalamin-binding domain	E	Amino acid transport and metabolism
gi|673005761|gb|KFJ00792.1|	COG2182	1e-36	25	147	5	404	6	407	420	Maltose-binding periplasmic proteins/domains	G	Carbohydrate transport and metabolism
gi|547732847|ref|WP_022146797.1|	COG5010	0.0006	15	39.6	366	486	58	192	257	Flp pilus assembly protein TadD, contains TPR repeats	U	Intracellular trafficking, secretion, and vesicular transport
gi|493903050|ref|WP_006848781.1|	COG0335	1e-30	61	125	14	114	15	115	115	Ribosomal protein L19	J	Translation, ribosomal structure and biogenesis
gi|350590319|ref|XP_003483032.1|	COG1196	4e-11	18	63.1	151	407	688	939	1163	Chromosome segregation ATPases	D	Cell cycle control, cell division, chromosome partitioning
gi|350590319|ref|XP_003483032.1|	COG4371	3e-07	33	50.0	1	95	8	110	334	Predicted membrane protein	S	Function unknown
gi|655517508|ref|WP_028898560.1|	COG0811	7e-18	33	84.7	160	270	99	210	216	Biopolymer transport proteins	U	Intracellular trafficking, secretion, and vesicular transport
gi|547924419|ref|WP_022326615.1|	COG1629	3e-11	13	64.6	107	786	56	653	768	Outer membrane receptor proteins, mostly Fe transport	P	Inorganic ion transport and metabolism
gi|493901889|ref|WP_006847661.1|	COG2211	9e-52	27	198	15	477	8	458	467	Na+/melibiose symporter and related transporters	G	Carbohydrate transport and metabolism
gi|548172174|ref|WP_022393814.1|	COG0574	1e-159	28	554	2	882	20	740	740	Phosphoenolpyruvate synthase/pyruvate phosphate dikinase	G	Carbohydrate transport and metabolism
gi|503466959|ref|WP_013701620.1|	COG1156	1e-103	42	367	1	287	3	301	463	Archaeal/vacuolar-type H+-ATPase subunit B	C	Energy production and conversion
gi|503466959|ref|WP_013701620.1|	COG1394	3e-21	39	96.5	298	393	116	211	211	Archaeal/vacuolar-type H+-ATPase subunit D	C	Energy production and conversion
gi|551010272|ref|WP_022754813.1|	COG0674	1e-87	40	319	3	395	1	365	365	Pyruvate:ferredoxin oxidoreductase and related 2-oxoacid:ferredoxin oxidoreductases, alpha subunit	C	Energy production and conversion
gi|551010272|ref|WP_022754813.1|	COG1013	3e-50	35	194	933	1154	67	282	294	Pyruvate:ferredoxin oxidoreductase and related 2-oxoacid:ferredoxin oxidoreductases, beta subunit	C	Energy production and conversion
gi|551010272|ref|WP_022754813.1|	COG1014	2e-34	28	142	415	622	5	203	203	Pyruvate:ferredoxin oxidoreductase and related 2-oxoacid:ferredoxin oxidoreductases, gamma subunit	C	Energy production and conversion
gi|551010272|ref|WP_022754813.1|	COG1144	1e-05	27	46.2	671	768	12	86	91	Pyruvate:ferredoxin oxidoreductase and related 2-oxoacid:ferredoxin oxidoreductases, delta subunit	C	Energy production and conversion
gi|503245914|ref|WP_013480575.1|	COG0574	0.0	28	648	6	885	1	740	740	Phosphoenolpyruvate synthase/pyruvate phosphate dikinase	G	Carbohydrate transport and metabolism
gi|493831328|ref|WP_006778617.1|	COG0244	4e-35	47	140	5	160	6	162	175	Ribosomal protein L10	J	Translation, ribosomal structure and biogenesis
gi|547924860|ref|WP_022327024.1|	COG4206	2e-05	29	45.3	95	231	19	156	608	Outer membrane cobalamin receptor protein	H	Coenzyme transport and metabolism
gi|653039298|ref|WP_027290983.1|	COG1053	2e-96	31	347	29	635	1	561	562	Succinate dehydrogenase/fumarate reductase, flavoprotein subunit	C	Energy production and conversion
gi|548219898|ref|WP_022439047.1|	COG0050	1e-141	73	493	1	303	92	394	394	GTPases - translation elongation factors	J	Translation, ribosomal structure and biogenesis
gi|492740742|ref|WP_005942907.1|	COG0102	9e-45	50	172	7	153	2	147	148	Ribosomal protein L13	J	Translation, ribosomal structure and biogenesis
gi|490443393|ref|WP_004314347.1|	COG0442	4e-07	27	46.4	8	50	11	52	500	Prolyl-tRNA synthetase	J	Translation, ribosomal structure and biogenesis
gi|494607415|ref|WP_007365662.1|	COG5016	1e-23	25	104	2	276	218	466	472	Pyruvate/oxaloacetate carboxyltransferase	C	Energy production and conversion
gi|551313952|ref|WP_022933812.1|	COG0086	0.0	45	653	337	985	127	808	808	DNA-directed RNA polymerase, beta' subunit/160 kD subunit	K	Transcription
gi|496519360|ref|WP_009227643.1|	COG0574	1e-161	27	563	6	905	1	740	740	Phosphoenolpyruvate synthase/pyruvate phosphate dikinase	G	Carbohydrate transport and metabolism
gi|545304941|ref|WP_021584232.1|	COG0103	1e-39	50	154	1	126	5	130	130	Ribosomal protein S9	J	Translation, ribosomal structure and biogenesis
gi|516798176|ref|WP_018106545.1|	COG1629	7e-09	13	57.2	93	682	29	552	768	Outer membrane receptor proteins, mostly Fe transport	P	Inorganic ion transport and metabolism
gi|669228874|gb|KFD39971.1|	COG1053	3e-95	32	343	28	643	1	552	562	Succinate dehydrogenase/fumarate reductase, flavoprotein subunit	C	Energy production and conversion
gi|637499280|gb|KDN22091.1|	COG0718	7e-09	23	53.3	8	99	14	105	105	Uncharacterized protein conserved in bacteria	S	Function unknown
gi|547256279|ref|WP_021991565.1|	COG0480	0.0	59	725	1	552	2	545	697	Translation elongation factors (GTPases)	J	Translation, ribosomal structure and biogenesis
gi|551009401|ref|WP_022753961.1|	COG0574	1e-169	28	590	6	875	5	739	740	Phosphoenolpyruvate synthase/pyruvate phosphate dikinase	G	Carbohydrate transport and metabolism
gi|547050998|ref|WP_021912774.1|	COG0574	1e-168	27	587	6	876	5	740	740	Phosphoenolpyruvate synthase/pyruvate phosphate dikinase	G	Carbohydrate transport and metabolism
gi|595924013|gb|EXY33641.1|	COG1158	1e-168	67	584	34	387	47	400	422	Transcription termination factor	K	Transcription
gi|496057722|ref|WP_008782229.1|	COG0845	7e-10	21	57.1	9	160	206	351	372	Membrane-fusion protein	M	Cell wall/membrane/envelope biogenesis
gi|655529053|ref|WP_028907124.1|	COG1629	1e-11	14	66.1	113	802	53	682	768	Outer membrane receptor proteins, mostly Fe transport	P	Inorganic ion transport and metabolism
gi|547241672|ref|WP_021977538.1|	COG0574	8e-85	32	307	1	434	382	739	740	Phosphoenolpyruvate synthase/pyruvate phosphate dikinase	G	Carbohydrate transport and metabolism
gi|505467535|ref|WP_015654381.1|	COG0459	1e-135	47	476	1	530	2	522	524	Chaperonin GroEL (HSP60 family)	O	Posttranslational modification, protein turnover, chaperones
gi|543402834|gb|ERJ59613.1|	COG1629	7e-05	13	43.8	174	613	25	478	768	Outer membrane receptor proteins, mostly Fe transport	P	Inorganic ion transport and metabolism
gi|547715750|ref|WP_022130542.1|	COG0574	1e-167	29	581	6	905	1	740	740	Phosphoenolpyruvate synthase/pyruvate phosphate dikinase	G	Carbohydrate transport and metabolism
gi|547228146|ref|WP_021965115.1|	COG0137	1e-53	39	203	1	254	1	257	403	Argininosuccinate synthase	E	Amino acid transport and metabolism
gi|566237316|gb|ETI98923.1|	COG0055	0.0	76	784	4	442	2	438	468	F0F1-type ATP synthase, beta subunit	C	Energy production and conversion
gi|497480784|ref|WP_009794982.1|	COG1884	0.0	58	717	11	561	7	548	548	Methylmalonyl-CoA mutase, N-terminal domain/subunit	I	Lipid transport and metabolism
gi|491897502|ref|WP_005659186.1|	COG0574	1e-87	30	317	14	461	367	739	740	Phosphoenolpyruvate synthase/pyruvate phosphate dikinase	G	Carbohydrate transport and metabolism
gi|490491126|ref|WP_004357350.1|	COG2885	6e-10	20	58.7	192	329	14	163	190	Outer membrane protein and related peptidoglycan-associated (lipo)proteins	M	Cell wall/membrane/envelope biogenesis
gi|548234107|ref|WP_022452634.1|	COG1866	0.0	57	720	14	547	5	529	529	Phosphoenolpyruvate carboxykinase (ATP)	C	Energy production and conversion
gi|546357015|ref|WP_021844114.1|	COG0811	2e-22	28	99.7	64	250	22	209	216	Biopolymer transport proteins	U	Intracellular trafficking, secretion, and vesicular transport
gi|406883544|gb|EKD31107.1|	COG0096	3e-39	48	153	1	131	3	132	132	Ribosomal protein S8	J	Translation, ribosomal structure and biogenesis
gi|654781793|ref|WP_028235907.1|	COG1344	4e-31	34	129	1	311	1	297	360	Flagellin and related hook-associated proteins	N	Cell motility
gi|493902576|ref|WP_006848326.1|	COG2885	1e-11	24	64.9	204	379	1	187	190	Outer membrane protein and related peptidoglycan-associated (lipo)proteins	M	Cell wall/membrane/envelope biogenesis
gi|551018902|ref|WP_022763115.1|	COG0574	1e-169	28	588	6	875	5	739	740	Phosphoenolpyruvate synthase/pyruvate phosphate dikinase	G	Carbohydrate transport and metabolism
gi|548185340|ref|WP_022406349.1|	COG0244	1e-19	30	89.5	1	175	3	175	175	Ribosomal protein L10	J	Translation, ribosomal structure and biogenesis
gi|547843748|ref|WP_022251240.1|	COG0574	1e-164	27	571	6	905	1	740	740	Phosphoenolpyruvate synthase/pyruvate phosphate dikinase	G	Carbohydrate transport and metabolism
gi|518385265|ref|WP_019555472.1|	COG1344	5e-21	31	95.9	3	271	1	272	360	Flagellin and related hook-associated proteins	N	Cell motility
gi|547303491|ref|WP_022035728.1|	COG1866	0.0	57	730	4	532	8	527	529	Phosphoenolpyruvate carboxykinase (ATP)	C	Energy production and conversion
gi|546695444|ref|WP_021885706.1|	COG1592	3e-19	30	88.5	69	194	7	131	166	Rubrerythrin	C	Energy production and conversion
gi|496138059|ref|WP_008862566.1|	COG0254	4e-20	48	89.5	1	83	1	72	75	Ribosomal protein L31	J	Translation, ribosomal structure and biogenesis
gi|548309713|ref|WP_022500250.1|	COG1749	3e-57	30	216	1	462	1	423	423	Flagellar hook protein FlgE	N	Cell motility
gi|492469549|ref|WP_005855554.1|	COG2025	6e-80	43	290	3	336	2	312	313	Electron transfer flavoprotein, alpha subunit	C	Energy production and conversion
gi|490502849|ref|WP_004368940.1|	COG3063	1e-05	23	45.0	320	525	21	244	250	Tfp pilus assembly protein PilF	NU	Multiple classes
gi|648636129|ref|WP_026327880.1|	COG1344	8e-29	30	121	3	430	1	360	360	Flagellin and related hook-associated proteins	N	Cell motility
gi|503311763|ref|WP_013546424.1|	COG4771	6e-15	29	77.3	185	318	28	166	699	Outer membrane receptor for ferrienterochelin and colicins	P	Inorganic ion transport and metabolism
gi|488788458|ref|WP_002700865.1|	COG0098	5e-52	50	196	1	172	8	180	181	Ribosomal protein S5	J	Translation, ribosomal structure and biogenesis
gi|495699433|ref|WP_008424012.1|	COG0840	7e-14	45	69.6	1	96	255	350	408	Methyl-accepting chemotaxis protein	NT	Multiple classes
gi|504522927|ref|WP_014710029.1|	COG0574	1e-167	27	581	6	905	1	740	740	Phosphoenolpyruvate synthase/pyruvate phosphate dikinase	G	Carbohydrate transport and metabolism
gi|490471464|ref|WP_004341959.1|	COG0261	2e-24	48	103	1	105	1	103	103	Ribosomal protein L21	J	Translation, ribosomal structure and biogenesis
gi|547257613|ref|WP_021992785.1|	COG0443	0.0	58	676	1	599	4	578	579	Molecular chaperone	O	Posttranslational modification, protein turnover, chaperones
gi|639169283|ref|WP_024509047.1|	COG0050	0.0	81	707	1	396	1	394	394	GTPases - translation elongation factors	J	Translation, ribosomal structure and biogenesis
gi|503373819|ref|WP_013608480.1|	COG0099	5e-41	66	159	1	120	1	121	121	Ribosomal protein S13	J	Translation, ribosomal structure and biogenesis
gi|148747492|ref|NP_001092053.1|	COG1196	5e-12	19	67.0	244	496	669	901	1163	Chromosome segregation ATPases	D	Cell cycle control, cell division, chromosome partitioning
gi|148747492|ref|NP_001092053.1|	COG4371	2e-06	43	47.7	89	153	49	108	334	Predicted membrane protein	S	Function unknown
gi|496396571|ref|WP_009105561.1|	COG0574	1e-158	26	552	6	892	1	740	740	Phosphoenolpyruvate synthase/pyruvate phosphate dikinase	G	Carbohydrate transport and metabolism
gi|502473210|ref|WP_012799210.1|	COG2759	0.0	67	859	5	556	1	554	554	Formyltetrahydrofolate synthetase	F	Nucleotide transport and metabolism
gi|647557624|ref|WP_025838601.1|	COG0228	5e-23	53	100	2	78	1	78	87	Ribosomal protein S16	J	Translation, ribosomal structure and biogenesis
gi|504669539|ref|WP_014856641.1|	COG0674	2e-61	34	230	236	608	6	363	365	Pyruvate:ferredoxin oxidoreductase and related 2-oxoacid:ferredoxin oxidoreductases, alpha subunit	C	Energy production and conversion
gi|504669539|ref|WP_014856641.1|	COG1014	7e-13	23	69.3	9	212	2	193	203	Pyruvate:ferredoxin oxidoreductase and related 2-oxoacid:ferredoxin oxidoreductases, gamma subunit	C	Energy production and conversion
gi|547648291|ref|WP_022121531.1|	COG0342	9e-79	51	288	7	280	227	500	506	Preprotein translocase subunit SecD	U	Intracellular trafficking, secretion, and vesicular transport
gi|547648291|ref|WP_022121531.1|	COG0341	4e-58	30	219	298	629	8	304	305	Preprotein translocase subunit SecF	U	Intracellular trafficking, secretion, and vesicular transport
gi|495175808|ref|WP_007900602.1|	COG1866	0.0	57	727	5	533	9	529	529	Phosphoenolpyruvate carboxykinase (ATP)	C	Energy production and conversion
gi|652813525|ref|WP_027105254.1|	COG0050	0.0	71	629	1	401	1	394	394	GTPases - translation elongation factors	J	Translation, ribosomal structure and biogenesis
gi|595916215|gb|EXY30749.1|	COG0462	5e-58	53	216	1	181	89	271	314	Phosphoribosylpyrophosphate synthetase	FE	Multiple classes
gi|492435884|ref|WP_005843282.1|	COG1629	8e-05	14	43.4	332	666	209	516	768	Outer membrane receptor proteins, mostly Fe transport	P	Inorganic ion transport and metabolism
gi|640560035|ref|WP_024991403.1|	COG0707	3e-73	35	269	6	366	2	354	357	UDP-N-acetylglucosamine:LPS N-acetylglucosamine transferase	M	Cell wall/membrane/envelope biogenesis
gi|651382164|ref|WP_026494299.1|	COG0840	4e-23	26	103	181	458	109	390	408	Methyl-accepting chemotaxis protein	NT	Multiple classes
gi|651382164|ref|WP_026494299.1|	COG0559	0.0004	18	40.1	36	150	13	112	297	Branched-chain amino acid ABC-type transport system, permease components	E	Amino acid transport and metabolism
gi|640638738|ref|WP_025066491.1|	COG3808	3e-32	54	131	1	123	388	496	703	Inorganic pyrophosphatase	C	Energy production and conversion
gi|493917578|ref|WP_006862747.1|	COG0092	2e-73	61	269	12	214	1	205	233	Ribosomal protein S3	J	Translation, ribosomal structure and biogenesis
gi|551311911|ref|WP_022931797.1|	COG0185	6e-35	61	138	1	92	1	92	93	Ribosomal protein S19	J	Translation, ribosomal structure and biogenesis
gi|655521613|ref|WP_028902300.1|	COG1629	6e-06	15	47.2	10	476	36	504	768	Outer membrane receptor proteins, mostly Fe transport	P	Inorganic ion transport and metabolism
gi|548321884|ref|WP_022511167.1|	COG1866	0.0	57	721	2	534	6	529	529	Phosphoenolpyruvate carboxykinase (ATP)	C	Energy production and conversion
gi|510870797|ref|WP_016213234.1|	COG0055	0.0	76	815	4	463	1	463	468	F0F1-type ATP synthase, beta subunit	C	Energy production and conversion
gi|547907510|ref|WP_022310820.1|	COG1209	0.0007	17	38.2	2	172	11	159	286	dTDP-glucose pyrophosphorylase	M	Cell wall/membrane/envelope biogenesis
gi|547728151|ref|WP_022142300.1|	COG3957	0.0	61	781	1	543	251	792	793	Phosphoketolase	G	Carbohydrate transport and metabolism
gi|547207438|ref|WP_021948286.1|	COG0050	0.0	75	667	1	397	1	394	394	GTPases - translation elongation factors	J	Translation, ribosomal structure and biogenesis
gi|567762426|dbj|GAE18599.1|	COG0143	1e-144	44	504	2	426	1	426	558	Methionyl-tRNA synthetase	J	Translation, ribosomal structure and biogenesis
gi|499268241|ref|WP_010965634.1|	COG1109	1e-92	26	334	35	573	2	464	464	Phosphomannomutase	G	Carbohydrate transport and metabolism
gi|545589422|ref|WP_021718125.1|	COG0720	3e-06	29	45.3	12	76	14	78	127	6-pyruvoyl-tetrahydropterin synthase	H	Coenzyme transport and metabolism
gi|546333112|ref|WP_021838593.1|	COG0100	4e-38	57	150	1	128	1	129	129	Ribosomal protein S11	J	Translation, ribosomal structure and biogenesis
gi|547255366|ref|WP_021990719.1|	COG1951	4e-85	40	309	39	344	1	295	297	Tartrate dehydratase alpha subunit/Fumarate hydratase class I, N-terminal domain	C	Energy production and conversion
gi|547255366|ref|WP_021990719.1|	COG1838	2e-60	46	227	362	542	1	177	184	Tartrate dehydratase beta subunit/Fumarate hydratase class I, C-terminal domain	C	Energy production and conversion
gi|518076752|ref|WP_019246960.1|	COG1884	1e-132	63	463	1	324	151	475	548	Methylmalonyl-CoA mutase, N-terminal domain/subunit	I	Lipid transport and metabolism
gi|517541176|ref|WP_018711384.1|	COG1884	0.0	58	732	32	552	25	548	548	Methylmalonyl-CoA mutase, N-terminal domain/subunit	I	Lipid transport and metabolism
gi|545640163|ref|WP_021751391.1|	COG1592	3e-22	32	98.1	63	188	3	131	166	Rubrerythrin	C	Energy production and conversion
gi|545640163|ref|WP_021751391.1|	COG1773	1e-06	44	46.8	1	34	1	32	55	Rubredoxin	C	Energy production and conversion
gi|494937865|ref|WP_007663896.1|	COG4771	0.0004	22	40.7	1	140	1	169	699	Outer membrane receptor for ferrienterochelin and colicins	P	Inorganic ion transport and metabolism
gi|653158490|ref|WP_027407467.1|	COG1344	5e-24	35	105	3	286	1	287	360	Flagellin and related hook-associated proteins	N	Cell motility
gi|493797087|ref|WP_006745083.1|	COG4206	5e-06	27	47.6	99	252	21	154	608	Outer membrane cobalamin receptor protein	H	Coenzyme transport and metabolism
gi|493797087|ref|WP_006745083.1|	COG1629	2e-05	13	45.7	432	872	243	659	768	Outer membrane receptor proteins, mostly Fe transport	P	Inorganic ion transport and metabolism
gi|496519247|ref|WP_009227530.1|	COG1109	7e-86	30	311	44	579	1	460	464	Phosphomannomutase	G	Carbohydrate transport and metabolism
gi|503202616|ref|WP_013437277.1|	COG3715	5e-60	46	224	1	266	2	265	265	Phosphotransferase system, mannose/fructose/N-acetylgalactosamine-specific component IIC	G	Carbohydrate transport and metabolism
gi|556500360|ref|WP_023348029.1|	COG0674	3e-92	36	333	3	386	1	365	365	Pyruvate:ferredoxin oxidoreductase and related 2-oxoacid:ferredoxin oxidoreductases, alpha subunit	C	Energy production and conversion
gi|556500360|ref|WP_023348029.1|	COG1013	2e-46	35	181	959	1168	88	293	294	Pyruvate:ferredoxin oxidoreductase and related 2-oxoacid:ferredoxin oxidoreductases, beta subunit	C	Energy production and conversion
gi|556500360|ref|WP_023348029.1|	COG1014	4e-37	31	150	417	624	3	203	203	Pyruvate:ferredoxin oxidoreductase and related 2-oxoacid:ferredoxin oxidoreductases, gamma subunit	C	Energy production and conversion
gi|556500360|ref|WP_023348029.1|	COG1144	8e-07	27	50.4	689	776	30	91	91	Pyruvate:ferredoxin oxidoreductase and related 2-oxoacid:ferredoxin oxidoreductases, delta subunit	C	Energy production and conversion
gi|551041303|ref|WP_022784941.1|	COG0050	0.0	70	658	1	407	1	394	394	GTPases - translation elongation factors	J	Translation, ribosomal structure and biogenesis
gi|647436718|ref|WP_025790008.1|	COG0049	5e-44	46	170	1	151	1	148	148	Ribosomal protein S7	J	Translation, ribosomal structure and biogenesis
gi|640561709|ref|WP_024992868.1|	COG0674	4e-53	29	203	235	614	2	364	365	Pyruvate:ferredoxin oxidoreductase and related 2-oxoacid:ferredoxin oxidoreductases, alpha subunit	C	Energy production and conversion
gi|640561709|ref|WP_024992868.1|	COG1014	2e-15	22	77.7	13	216	4	195	203	Pyruvate:ferredoxin oxidoreductase and related 2-oxoacid:ferredoxin oxidoreductases, gamma subunit	C	Energy production and conversion
gi|495172171|ref|WP_007896966.1|	COG4206	4e-13	27	71.1	119	279	19	156	608	Outer membrane cobalamin receptor protein	H	Coenzyme transport and metabolism
gi|547844788|ref|WP_022252189.1|	COG0264	2e-32	36	131	1	156	2	162	296	Translation elongation factor Ts	J	Translation, ribosomal structure and biogenesis
gi|547560585|ref|WP_022111242.1|	COG1070	0.0002	33	37.7	8	59	1	54	502	Sugar (pentulose and hexulose) kinases	G	Carbohydrate transport and metabolism
gi|504522041|ref|WP_014709143.1|	COG0479	2e-28	27	119	2	244	5	234	234	Succinate dehydrogenase/fumarate reductase, Fe-S protein subunit	C	Energy production and conversion
gi|551311910|ref|WP_022931796.1|	COG0091	7e-27	48	112	3	115	7	118	120	Ribosomal protein L22	J	Translation, ribosomal structure and biogenesis
gi|640572370|ref|WP_025003117.1|	COG0172	1e-126	48	446	1	421	1	421	429	Seryl-tRNA synthetase	J	Translation, ribosomal structure and biogenesis
gi|488626579|ref|WP_002563281.1|	COG0674	2e-87	36	318	3	386	1	365	365	Pyruvate:ferredoxin oxidoreductase and related 2-oxoacid:ferredoxin oxidoreductases, alpha subunit	C	Energy production and conversion
gi|488626579|ref|WP_002563281.1|	COG1013	2e-49	33	192	930	1172	60	293	294	Pyruvate:ferredoxin oxidoreductase and related 2-oxoacid:ferredoxin oxidoreductases, beta subunit	C	Energy production and conversion
gi|488626579|ref|WP_002563281.1|	COG1014	5e-39	30	157	416	625	1	203	203	Pyruvate:ferredoxin oxidoreductase and related 2-oxoacid:ferredoxin oxidoreductases, gamma subunit	C	Energy production and conversion
gi|488626579|ref|WP_002563281.1|	COG1144	1e-06	27	50.0	674	776	13	91	91	Pyruvate:ferredoxin oxidoreductase and related 2-oxoacid:ferredoxin oxidoreductases, delta subunit	C	Energy production and conversion
gi|567763770|dbj|GAE17475.1|	COG0021	3e-57	43	215	1	220	451	662	663	Transketolase	G	Carbohydrate transport and metabolism
gi|519111947|ref|WP_020267822.1|	COG0100	2e-42	68	164	3	127	5	129	129	Ribosomal protein S11	J	Translation, ribosomal structure and biogenesis
gi|547845413|ref|WP_022252753.1|	COG0021	0.0	41	648	3	671	2	663	663	Transketolase	G	Carbohydrate transport and metabolism
gi|501441271|ref|WP_012464720.1|	COG0674	8e-83	36	302	4	386	1	357	365	Pyruvate:ferredoxin oxidoreductase and related 2-oxoacid:ferredoxin oxidoreductases, alpha subunit	C	Energy production and conversion
gi|501441271|ref|WP_012464720.1|	COG1013	2e-47	37	185	970	1163	86	279	294	Pyruvate:ferredoxin oxidoreductase and related 2-oxoacid:ferredoxin oxidoreductases, beta subunit	C	Energy production and conversion
gi|501441271|ref|WP_012464720.1|	COG1014	6e-35	26	143	423	628	1	200	203	Pyruvate:ferredoxin oxidoreductase and related 2-oxoacid:ferredoxin oxidoreductases, gamma subunit	C	Energy production and conversion
gi|501441271|ref|WP_012464720.1|	COG1152	1e-06	21	49.6	640	859	346	540	772	CO dehydrogenase/acetyl-CoA synthase alpha subunit	C	Energy production and conversion
gi|492439723|ref|WP_005844406.1|	COG0674	2e-51	30	197	235	615	2	364	365	Pyruvate:ferredoxin oxidoreductase and related 2-oxoacid:ferredoxin oxidoreductases, alpha subunit	C	Energy production and conversion
gi|492439723|ref|WP_005844406.1|	COG1014	5e-15	21	76.6	13	216	4	195	203	Pyruvate:ferredoxin oxidoreductase and related 2-oxoacid:ferredoxin oxidoreductases, gamma subunit	C	Energy production and conversion
gi|501009143|ref|WP_012062047.1|	COG2358	4e-82	41	298	10	324	4	317	321	TRAP-type uncharacterized transport system, periplasmic component	R	General function prediction only
gi|653059941|ref|WP_027311275.1|	COG4771	3e-06	20	48.4	94	326	34	274	699	Outer membrane receptor for ferrienterochelin and colicins	P	Inorganic ion transport and metabolism
gi|653059941|ref|WP_027311275.1|	COG1629	2e-05	11	45.3	356	847	241	716	768	Outer membrane receptor proteins, mostly Fe transport	P	Inorganic ion transport and metabolism
gi|547281710|ref|WP_022015097.1|	COG0334	1e-144	44	504	22	448	1	409	411	Glutamate dehydrogenase/leucine dehydrogenase	E	Amino acid transport and metabolism
gi|547813760|ref|WP_022222697.1|	COG0055	0.0	76	815	5	462	3	463	468	F0F1-type ATP synthase, beta subunit	C	Energy production and conversion
gi|547463837|ref|WP_022082971.1|	COG0222	7e-19	58	86.1	1	124	2	124	124	Ribosomal protein L7/L12	J	Translation, ribosomal structure and biogenesis
gi|492867686|ref|WP_006016053.1|	COG0326	1e-162	58	564	53	481	3	425	623	Molecular chaperone, HSP90 family	O	Posttranslational modification, protein turnover, chaperones
gi|547233494|ref|WP_021969987.1|	COG0052	2e-41	46	161	1	161	89	248	252	Ribosomal protein S2	J	Translation, ribosomal structure and biogenesis
gi|567456559|gb|ETK11204.1|	COG1748	2e-53	40	202	1	182	146	329	389	Saccharopine dehydrogenase and related proteins	E	Amino acid transport and metabolism
gi|504200617|ref|WP_014387719.1|	COG0100	9e-40	60	155	2	127	4	129	129	Ribosomal protein S11	J	Translation, ribosomal structure and biogenesis
gi|671583639|ref|WP_031560812.1|	COG2115	0.0	58	635	1	434	2	435	438	Xylose isomerase	G	Carbohydrate transport and metabolism

## Sheet: HF_week1
#Query	Hit	E-value	Identity	Score	Query-start	Query-end	Hit-start	Hit-end	Hit-length	description	class	class description
gi|494632378|ref|WP_007390322.1|	COG0334	1e-122	41	431	19	449	1	411	411	Glutamate dehydrogenase/leucine dehydrogenase	E	Amino acid transport and metabolism
gi|493903319|ref|WP_006849044.1|	COG0227	4e-16	44	76.1	1	75	1	76	77	Ribosomal protein L28	J	Translation, ribosomal structure and biogenesis
gi|545814353|ref|XP_003124563.2|	COG0050	1e-160	62	559	161	551	2	390	394	GTPases - translation elongation factors	J	Translation, ribosomal structure and biogenesis
gi|511459992|gb|EPC89067.1|	COG0126	6e-22	57	95.6	1	68	2	69	395	3-phosphoglycerate kinase	G	Carbohydrate transport and metabolism
gi|640571543|ref|WP_025002302.1|	COG3746	9e-07	18	48.5	26	446	43	426	426	Phosphate-selective porin	P	Inorganic ion transport and metabolism
gi|585331128|ref|WP_024212787.1|	COG0126	1e-121	57	429	1	333	55	395	395	3-phosphoglycerate kinase	G	Carbohydrate transport and metabolism
gi|547648301|ref|WP_022121534.1|	COG4771	1e-08	27	56.1	91	262	25	187	699	Outer membrane receptor for ferrienterochelin and colicins	P	Inorganic ion transport and metabolism
gi|494224452|ref|WP_007135945.1|	COG0126	1e-125	50	441	2	414	6	391	395	3-phosphoglycerate kinase	G	Carbohydrate transport and metabolism
gi|511043596|ref|WP_016297566.1|	COG1879	2e-20	21	93.7	60	382	32	314	322	ABC-type sugar transport system, periplasmic component	G	Carbohydrate transport and metabolism
gi|194018664|ref|NP_001123430.1|	COG4826	9e-70	36	257	82	462	36	406	410	Serine protease inhibitor	O	Posttranslational modification, protein turnover, chaperones
gi|494633683|ref|WP_007391627.1|	COG1139	1e-125	36	442	1	462	2	457	459	Uncharacterized conserved protein containing a ferredoxin-like domain	C	Energy production and conversion
gi|494633683|ref|WP_007391627.1|	COG2048	7e-14	25	73.0	477	713	2	263	293	Heterodisulfide reductase, subunit B	C	Energy production and conversion
gi|567761885|dbj|GAE19173.1|	COG0112	1e-114	62	404	2	287	93	361	413	Glycine/serine hydroxymethyltransferase	E	Amino acid transport and metabolism
gi|547269838|ref|WP_022003968.1|	COG1653	1e-11	18	65.1	47	472	22	431	433	ABC-type sugar transport system, periplasmic component	G	Carbohydrate transport and metabolism
gi|495795952|ref|WP_008520531.1|	COG0674	8e-91	39	328	3	379	1	357	365	Pyruvate:ferredoxin oxidoreductase and related 2-oxoacid:ferredoxin oxidoreductases, alpha subunit	C	Energy production and conversion
gi|495795952|ref|WP_008520531.1|	COG1014	1e-35	29	145	420	623	6	202	203	Pyruvate:ferredoxin oxidoreductase and related 2-oxoacid:ferredoxin oxidoreductases, gamma subunit	C	Energy production and conversion
gi|495795952|ref|WP_008520531.1|	COG1143	9e-09	25	56.2	690	793	55	137	172	Formate hydrogenlyase subunit 6/NADH:ubiquinone oxidoreductase 23 kD subunit (chain I)	C	Energy production and conversion
gi|335293373|ref|XP_003356947.1|	COG1004	5e-98	39	351	6	446	2	412	414	Predicted UDP-glucose 6-dehydrogenase	M	Cell wall/membrane/envelope biogenesis
gi|640334616|ref|WP_024867465.1|	COG1250	2e-21	49	93.8	1	69	139	207	307	3-hydroxyacyl-CoA dehydrogenase	I	Lipid transport and metabolism
gi|335281148|ref|XP_003353742.1|	COG5373	2e-05	21	44.6	528	617	29	112	931	Predicted membrane protein	S	Function unknown
gi|649550142|gb|KDS56780.1|	COG4206	1e-12	25	67.7	17	202	19	200	608	Outer membrane cobalamin receptor protein	H	Coenzyme transport and metabolism
gi|487363843|ref|WP_001638431.1|	COG0522	1e-44	68	172	1	140	65	205	205	Ribosomal protein S4 and related proteins	J	Translation, ribosomal structure and biogenesis
gi|547521280|ref|WP_022106239.1|	COG1454	1e-107	45	382	1	382	1	377	377	Alcohol dehydrogenase, class IV	C	Energy production and conversion
gi|47522856|ref|NP_999182.1|	COG0308	1e-119	28	424	79	935	15	859	859	Aminopeptidase N	E	Amino acid transport and metabolism
gi|489742742|ref|WP_003646791.1|	COG1653	2e-30	26	127	1	416	2	413	433	ABC-type sugar transport system, periplasmic component	G	Carbohydrate transport and metabolism
gi|544884429|ref|WP_021296614.1|	COG0050	0.0	81	709	1	395	1	394	394	GTPases - translation elongation factors	J	Translation, ribosomal structure and biogenesis
gi|547325108|ref|WP_022056159.1|	COG0197	1e-18	66	84.9	1	59	86	144	146	Ribosomal protein L16/L10E	J	Translation, ribosomal structure and biogenesis
gi|546816480|ref|WP_021895587.1|	COG1951	6e-84	39	305	39	345	1	296	297	Tartrate dehydratase alpha subunit/Fumarate hydratase class I, N-terminal domain	C	Energy production and conversion
gi|546816480|ref|WP_021895587.1|	COG1838	1e-61	47	231	373	545	9	180	184	Tartrate dehydratase beta subunit/Fumarate hydratase class I, C-terminal domain	C	Energy production and conversion
gi|553308065|ref|WP_023053224.1|	COG1250	1e-39	55	155	13	131	165	284	307	3-hydroxyacyl-CoA dehydrogenase	I	Lipid transport and metabolism
gi|567762249|dbj|GAE18850.1|	COG4771	5e-12	24	66.1	60	239	22	214	699	Outer membrane receptor for ferrienterochelin and colicins	P	Inorganic ion transport and metabolism
gi|545590901|ref|WP_021719550.1|	COG2358	6e-83	46	301	18	323	9	316	321	TRAP-type uncharacterized transport system, periplasmic component	R	General function prediction only
gi|47522776|ref|NP_999140.1|	COG1528	3e-18	30	85.3	20	174	9	157	167	Ferritin-like protein	P	Inorganic ion transport and metabolism
gi|654801433|ref|WP_028255162.1|	COG0674	1e-99	41	358	2	376	1	357	365	Pyruvate:ferredoxin oxidoreductase and related 2-oxoacid:ferredoxin oxidoreductases, alpha subunit	C	Energy production and conversion
gi|654801433|ref|WP_028255162.1|	COG1013	1e-53	39	205	957	1169	88	293	294	Pyruvate:ferredoxin oxidoreductase and related 2-oxoacid:ferredoxin oxidoreductases, beta subunit	C	Energy production and conversion
gi|654801433|ref|WP_028255162.1|	COG1014	4e-34	27	140	418	621	6	203	203	Pyruvate:ferredoxin oxidoreductase and related 2-oxoacid:ferredoxin oxidoreductases, gamma subunit	C	Energy production and conversion
gi|654801433|ref|WP_028255162.1|	COG1143	5e-06	19	47.7	685	795	49	149	172	Formate hydrogenlyase subunit 6/NADH:ubiquinone oxidoreductase 23 kD subunit (chain I)	C	Energy production and conversion
gi|504611353|ref|WP_014798455.1|	COG0050	0.0	76	669	1	394	1	393	394	GTPases - translation elongation factors	J	Translation, ribosomal structure and biogenesis
gi|655485802|ref|WP_028867380.1|	COG0039	4e-60	36	225	1	310	1	312	313	Malate/lactate dehydrogenases	C	Energy production and conversion
gi|494818550|ref|WP_007553958.1|	COG0203	6e-35	60	139	5	112	9	116	116	Ribosomal protein L17	J	Translation, ribosomal structure and biogenesis
gi|493902251|ref|WP_006848007.1|	COG0102	1e-46	51	178	7	151	2	145	148	Ribosomal protein L13	J	Translation, ribosomal structure and biogenesis
gi|493903117|ref|WP_006848846.1|	COG0080	8e-48	61	182	2	141	1	140	141	Ribosomal protein L11	J	Translation, ribosomal structure and biogenesis
gi|485728270|ref|WP_001356399.1|	COG2885	1e-34	32	139	65	264	1	190	190	Outer membrane protein and related peptidoglycan-associated (lipo)proteins	M	Cell wall/membrane/envelope biogenesis
gi|194038353|ref|XP_001928879.1|	COG4826	3e-63	32	236	31	422	17	408	410	Serine protease inhibitor	O	Posttranslational modification, protein turnover, chaperones
gi|343780941|ref|NP_001230485.1|	COG0330	1e-18	23	87.1	21	282	2	260	291	Membrane protease subunits, stomatin/prohibitin homologs	O	Posttranslational modification, protein turnover, chaperones
gi|503018456|ref|WP_013253432.1|	COG1879	5e-16	22	79.0	1	339	3	322	322	ABC-type sugar transport system, periplasmic component	G	Carbohydrate transport and metabolism
gi|490502849|ref|WP_004368940.1|	COG3063	1e-05	23	45.0	320	525	21	244	250	Tfp pilus assembly protein PilF	NU	Multiple classes
gi|547655717|ref|WP_022122805.1|	COG1653	7e-08	17	52.3	121	459	79	426	433	ABC-type sugar transport system, periplasmic component	G	Carbohydrate transport and metabolism
gi|493613476|ref|WP_006565763.1|	COG2086	6e-62	46	230	1	260	1	259	260	Electron transfer flavoprotein, beta subunit	C	Energy production and conversion
gi|653215436|ref|WP_027428070.1|	COG1879	6e-16	21	79.0	97	439	20	322	322	ABC-type sugar transport system, periplasmic component	G	Carbohydrate transport and metabolism
gi|496135264|ref|WP_008859771.1|	COG0104	1e-173	53	601	1	427	1	429	430	Adenylosuccinate synthase	F	Nucleotide transport and metabolism
gi|517170543|ref|WP_018359361.1|	COG1190	1e-180	54	624	1	501	5	501	502	Lysyl-tRNA synthetase (class II)	J	Translation, ribosomal structure and biogenesis
gi|547907510|ref|WP_022310820.1|	COG1209	0.0007	17	38.2	2	172	11	159	286	dTDP-glucose pyrophosphorylase	M	Cell wall/membrane/envelope biogenesis
gi|491162210|ref|WP_005020594.1|	COG0281	1e-134	49	472	14	408	27	408	432	Malic enzyme	C	Energy production and conversion
gi|495725043|ref|WP_008449622.1|	COG0050	0.0	71	641	1	395	1	394	394	GTPases - translation elongation factors	J	Translation, ribosomal structure and biogenesis
gi|490510183|ref|WP_004376195.1|	COG0822	1e-14	17	73.9	1	171	5	148	150	NifU homolog involved in Fe-S cluster formation	C	Energy production and conversion
gi|653186498|ref|WP_027422866.1|	COG1653	2e-06	16	47.7	60	490	19	430	433	ABC-type sugar transport system, periplasmic component	G	Carbohydrate transport and metabolism
gi|148747492|ref|NP_001092053.1|	COG1196	5e-12	19	67.0	244	496	669	901	1163	Chromosome segregation ATPases	D	Cell cycle control, cell division, chromosome partitioning
gi|148747492|ref|NP_001092053.1|	COG4371	2e-06	43	47.7	89	153	49	108	334	Predicted membrane protein	S	Function unknown
gi|517865516|ref|WP_019035724.1|	COG0584	2e-12	36	68.3	61	157	9	107	257	Glycerophosphoryl diester phosphodiesterase	C	Energy production and conversion
gi|335310390|ref|XP_003362010.1|	COG5640	4e-31	28	128	33	257	32	274	413	Secreted trypsin-like serine protease	O	Posttranslational modification, protein turnover, chaperones
gi|157830798|pdb|1DBP|A	COG1879	3e-49	45	188	1	271	33	310	322	ABC-type sugar transport system, periplasmic component	G	Carbohydrate transport and metabolism
gi|490482516|ref|WP_004352819.1|	COG0090	8e-97	56	346	1	274	1	275	275	Ribosomal protein L2	J	Translation, ribosomal structure and biogenesis
gi|653245545|ref|WP_027451084.1|	COG0516	3e-29	27	123	261	480	1	170	170	IMP dehydrogenase/GMP reductase	F	Nucleotide transport and metabolism
gi|653245545|ref|WP_027451084.1|	COG0517	1e-15	40	78.6	98	205	5	116	117	FOG: CBS domain	R	General function prediction only
gi|492430871|ref|WP_005842117.1|	COG0094	2e-75	64	275	1	178	1	178	180	Ribosomal protein L5	J	Translation, ribosomal structure and biogenesis
gi|490484469|ref|WP_004354764.1|	COG1013	3e-39	30	155	12	244	3	232	294	Pyruvate:ferredoxin oxidoreductase and related 2-oxoacid:ferredoxin oxidoreductases, beta subunit	C	Energy production and conversion
gi|547523071|ref|WP_022106460.1|	COG0462	1e-117	57	415	7	319	3	314	314	Phosphoribosylpyrophosphate synthetase	FE	Multiple classes
gi|662021876|ref|WP_030003721.1|	COG0050	0.0	82	707	1	393	1	393	394	GTPases - translation elongation factors	J	Translation, ribosomal structure and biogenesis
gi|490517145|ref|WP_004382682.1|	COG3579	2e-15	20	76.9	19	393	37	421	444	Aminopeptidase C	E	Amino acid transport and metabolism
gi|493903308|ref|WP_006849033.1|	COG0228	1e-21	55	96.1	2	78	1	78	87	Ribosomal protein S16	J	Translation, ribosomal structure and biogenesis
gi|651377473|ref|WP_026489686.1|	COG1879	4e-23	23	102	6	327	1	315	322	ABC-type sugar transport system, periplasmic component	G	Carbohydrate transport and metabolism
gi|547525044|ref|WP_022106713.1|	COG0244	1e-28	45	119	8	175	2	169	175	Ribosomal protein L10	J	Translation, ribosomal structure and biogenesis
gi|494008051|ref|WP_006950505.1|	COG0090	3e-96	55	345	1	274	1	275	275	Ribosomal protein L2	J	Translation, ribosomal structure and biogenesis
gi|547314426|ref|WP_022046040.1|	COG1653	3e-15	20	77.4	3	391	1	349	433	ABC-type sugar transport system, periplasmic component	G	Carbohydrate transport and metabolism
gi|502702956|ref|WP_012938241.1|	COG3181	3e-60	35	225	14	324	5	312	319	Uncharacterized protein conserved in bacteria	S	Function unknown
gi|547269476|ref|WP_022003618.1|	COG1653	3e-05	16	43.9	110	485	58	432	433	ABC-type sugar transport system, periplasmic component	G	Carbohydrate transport and metabolism
gi|653228170|ref|WP_027440669.1|	COG1653	2e-06	17	47.7	102	468	58	422	433	ABC-type sugar transport system, periplasmic component	G	Carbohydrate transport and metabolism
gi|652370858|ref|WP_026766864.1|	COG0764	2e-40	48	158	1	144	2	147	147	3-hydroxymyristoyl/3-hydroxydecanoyl-(acyl carrier protein) dehydratases	I	Lipid transport and metabolism
gi|545245987|ref|WP_021544610.1|	COG2885	2e-34	32	139	135	334	1	190	190	Outer membrane protein and related peptidoglycan-associated (lipo)proteins	M	Cell wall/membrane/envelope biogenesis
gi|496436812|ref|WP_009145657.1|	COG3185	2e-10	25	58.7	8	113	168	276	363	4-hydroxyphenylpyruvate dioxygenase and related hemolysins	ER	Multiple classes
gi|548321866|ref|WP_022511150.1|	COG1629	0.0005	10	40.7	343	896	176	710	768	Outer membrane receptor proteins, mostly Fe transport	P	Inorganic ion transport and metabolism
gi|503845324|ref|WP_014079318.1|	COG1653	1e-14	16	75.5	3	473	1	425	433	ABC-type sugar transport system, periplasmic component	G	Carbohydrate transport and metabolism
gi|547206968|ref|WP_021947859.1|	COG2885	4e-17	33	82.6	252	363	55	165	190	Outer membrane protein and related peptidoglycan-associated (lipo)proteins	M	Cell wall/membrane/envelope biogenesis
gi|490478189|ref|WP_004348548.1|	COG0184	4e-20	53	89.8	1	89	1	89	89	Ribosomal protein S15P/S13E	J	Translation, ribosomal structure and biogenesis
gi|176866061|ref|NP_001116510.1|	COG0513	1e-98	41	353	18	361	14	361	513	Superfamily II DNA and RNA helicases	LKJ	Multiple classes
gi|490179311|ref|WP_004077930.1|	COG3839	1e-128	54	452	1	363	1	338	338	ABC-type sugar transport systems, ATPase components	G	Carbohydrate transport and metabolism
gi|573568129|gb|ETT66669.1|	COG1512	6e-05	58	44.2	948	981	234	269	271	Beta-propeller domains of methanol dehydrogenase type	R	General function prediction only
gi|518385265|ref|WP_019555472.1|	COG1344	5e-21	31	95.9	3	271	1	272	360	Flagellin and related hook-associated proteins	N	Cell motility
gi|547844550|ref|WP_022251968.1|	COG0459	1e-132	45	466	1	533	2	523	524	Chaperonin GroEL (HSP60 family)	O	Posttranslational modification, protein turnover, chaperones
gi|654418035|ref|WP_027889348.1|	COG0050	0.0	78	693	1	395	1	394	394	GTPases - translation elongation factors	J	Translation, ribosomal structure and biogenesis
gi|510896739|ref|WP_016229805.1|	COG3839	1e-132	57	464	1	362	1	338	338	ABC-type sugar transport systems, ATPase components	G	Carbohydrate transport and metabolism
gi|655542833|ref|WP_028909988.1|	COG0228	1e-21	55	96.5	2	78	1	78	87	Ribosomal protein S16	J	Translation, ribosomal structure and biogenesis
gi|298231139|ref|NP_001177220.1|	COG0596	0.0003	14	40.5	86	284	20	209	282	Predicted hydrolases or acyltransferases (alpha/beta hydrolase superfamily)	R	General function prediction only
gi|547924419|ref|WP_022326615.1|	COG1629	3e-11	13	64.6	107	786	56	653	768	Outer membrane receptor proteins, mostly Fe transport	P	Inorganic ion transport and metabolism
gi|505111264|ref|WP_015298366.1|	COG0335	2e-32	65	131	14	114	15	115	115	Ribosomal protein L19	J	Translation, ribosomal structure and biogenesis
gi|500900997|ref|WP_012014811.1|	COG2902	0.0	48	1607	93	1682	30	1592	1592	NAD-specific glutamate dehydrogenase	E	Amino acid transport and metabolism
gi|671468241|ref|WP_031474854.1|	COG0459	1e-131	45	462	1	532	2	523	524	Chaperonin GroEL (HSP60 family)	O	Posttranslational modification, protein turnover, chaperones
gi|547548145|ref|WP_022110124.1|	COG1256	0.001	17	39.6	315	730	1	404	552	Flagellar hook-associated protein	N	Cell motility
gi|494849908|ref|WP_007576008.1|	COG4771	2e-08	28	55.7	89	253	28	179	699	Outer membrane receptor for ferrienterochelin and colicins	P	Inorganic ion transport and metabolism
gi|494849908|ref|WP_007576008.1|	COG1629	8e-07	13	50.3	328	825	189	652	768	Outer membrane receptor proteins, mostly Fe transport	P	Inorganic ion transport and metabolism
gi|545858131|ref|XP_005668904.1|	COG1196	2e-18	18	87.8	161	466	180	491	1163	Chromosome segregation ATPases	D	Cell cycle control, cell division, chromosome partitioning
gi|545858131|ref|XP_005668904.1|	COG4371	1e-07	48	52.0	75	130	51	105	334	Predicted membrane protein	S	Function unknown
gi|545858131|ref|XP_005668904.1|	COG1512	6e-05	47	43.0	473	527	214	268	271	Beta-propeller domains of methanol dehydrogenase type	R	General function prediction only
gi|671618552|ref|WP_031586997.1|	COG1344	1e-26	29	114	3	430	1	360	360	Flagellin and related hook-associated proteins	N	Cell motility
gi|669259364|gb|KFD41239.1|	COG0197	4e-50	62	190	1	139	2	142	146	Ribosomal protein L16/L10E	J	Translation, ribosomal structure and biogenesis
gi|152073080|gb|EDN70147.1|	COG1053	1e-79	29	290	1	546	55	561	562	Succinate dehydrogenase/fumarate reductase, flavoprotein subunit	C	Energy production and conversion
gi|654670802|ref|WP_028130302.1|	COG1344	3e-23	31	103	1	282	1	283	360	Flagellin and related hook-associated proteins	N	Cell motility
gi|493903341|ref|WP_006849065.1|	COG1538	1e-47	27	184	42	462	17	445	457	Outer membrane protein	MU	Multiple classes
gi|655542799|ref|WP_028909954.1|	COG4771	7e-10	19	60.4	109	584	30	423	699	Outer membrane receptor for ferrienterochelin and colicins	P	Inorganic ion transport and metabolism
gi|490467985|ref|WP_004338510.1|	COG4206	5e-11	22	64.2	110	277	20	168	608	Outer membrane cobalamin receptor protein	H	Coenzyme transport and metabolism
gi|490467985|ref|WP_004338510.1|	COG1629	1e-09	15	59.6	368	813	176	625	768	Outer membrane receptor proteins, mostly Fe transport	P	Inorganic ion transport and metabolism
gi|517171053|ref|WP_018359871.1|	COG0050	0.0	78	678	1	391	1	390	394	GTPases - translation elongation factors	J	Translation, ribosomal structure and biogenesis
gi|547926345|ref|WP_022328442.1|	COG0522	2e-50	53	192	3	176	30	205	205	Ribosomal protein S4 and related proteins	J	Translation, ribosomal structure and biogenesis
gi|498361|dbj|BAA03984.1|	COG0098	3e-09	67	53.7	1	40	141	180	181	Ribosomal protein S5	J	Translation, ribosomal structure and biogenesis
gi|503781987|ref|WP_014015981.1|	COG0183	1e-99	51	356	1	392	1	392	392	Acetyl-CoA acetyltransferase	I	Lipid transport and metabolism
gi|545864333|ref|XP_005652458.1|	COG2132	7e-09	19	57.1	805	1047	206	451	451	Putative multicopper oxidases	Q	Secondary metabolites biosynthesis, transport and catabolism
gi|654470197|ref|WP_027940433.1|	COG1344	4e-35	33	142	5	305	3	360	360	Flagellin and related hook-associated proteins	N	Cell motility
gi|547845979|ref|WP_022253263.1|	COG1053	9e-85	31	308	32	586	3	509	562	Succinate dehydrogenase/fumarate reductase, flavoprotein subunit	C	Energy production and conversion
gi|648279049|ref|WP_026060198.1|	COG2759	8e-27	62	111	6	80	1	75	554	Formyltetrahydrofolate synthetase	F	Nucleotide transport and metabolism
gi|548219797|ref|WP_022438950.1|	COG0539	2e-79	42	289	3	351	2	352	541	Ribosomal protein S1	J	Translation, ribosomal structure and biogenesis
gi|546426886|ref|WP_021859603.1|	COG2897	5e-35	23	143	213	513	8	272	285	Rhodanese-related sulfurtransferase	P	Inorganic ion transport and metabolism
gi|546426886|ref|WP_021859603.1|	COG5492	1e-07	26	52.0	38	212	94	270	329	Bacterial surface proteins containing Ig-like domains	N	Cell motility
gi|574138578|dbj|GAE67905.1|	COG4799	3e-73	56	267	2	192	330	525	526	Acetyl-CoA carboxylase, carboxyltransferase component (subunits alpha and beta)	I	Lipid transport and metabolism
gi|489645413|ref|WP_003549853.1|	COG3839	1e-123	54	436	1	362	1	338	338	ABC-type sugar transport systems, ATPase components	G	Carbohydrate transport and metabolism
gi|488695305|ref|WP_002619391.1|	COG0055	0.0	75	743	1	420	53	467	468	F0F1-type ATP synthase, beta subunit	C	Energy production and conversion
gi|545392189|ref|WP_021632627.1|	COG1344	5e-31	54	126	1	137	1	136	360	Flagellin and related hook-associated proteins	N	Cell motility
gi|547525184|ref|WP_022106745.1|	COG0224	5e-83	46	300	5	291	1	287	287	F0F1-type ATP synthase, gamma subunit	C	Energy production and conversion
gi|47522844|ref|NP_999174.1|	COG2373	7e-14	19	74.3	44	269	314	534	1621	Large extracellular alpha-helical protein	R	General function prediction only
gi|493681154|ref|WP_006631330.1|	COG1160	0.0008	25	39.0	8	124	151	260	444	Predicted GTPases	R	General function prediction only
gi|544862174|ref|WP_021276505.1|	COG1053	9e-94	32	338	33	615	1	547	562	Succinate dehydrogenase/fumarate reductase, flavoprotein subunit	C	Energy production and conversion
gi|547254468|ref|WP_021989930.1|	COG1003	1e-110	45	391	9	303	167	489	496	Glycine cleavage system protein P (pyridoxal-binding), C-terminal domain	E	Amino acid transport and metabolism
gi|498247117|ref|WP_010561273.1|	COG0087	1e-80	65	292	3	211	2	212	218	Ribosomal protein L3	J	Translation, ribosomal structure and biogenesis
gi|640572496|ref|WP_025003239.1|	COG2885	1e-10	25	61.0	242	364	33	161	190	Outer membrane protein and related peptidoglycan-associated (lipo)proteins	M	Cell wall/membrane/envelope biogenesis
gi|657231484|pdb|1VWX|E	COG2163	2e-11	24	62.7	88	212	1	125	125	Ribosomal protein L14E/L6E/L27E	J	Translation, ribosomal structure and biogenesis
gi|496452170|ref|WP_009161015.1|	COG0090	1e-95	56	343	1	273	1	274	275	Ribosomal protein L2	J	Translation, ribosomal structure and biogenesis
gi|494847545|ref|WP_007573645.1|	COG0172	1e-122	45	430	1	421	1	421	429	Seryl-tRNA synthetase	J	Translation, ribosomal structure and biogenesis
gi|488743511|ref|WP_002666859.1|	COG0197	5e-47	62	179	1	133	2	136	146	Ribosomal protein L16/L10E	J	Translation, ribosomal structure and biogenesis
gi|545837880|ref|XP_005665717.1|	COG5262	1e-37	73	150	3	127	3	128	132	Histone H2A	B	Chromatin structure and dynamics
gi|545837880|ref|XP_005665717.1|	COG2036	6e-19	41	88.1	161	251	1	91	91	Histones H3 and H4	B	Chromatin structure and dynamics
gi|350586352|ref|XP_003482167.1|	COG4826	7e-77	37	281	4	378	38	406	410	Serine protease inhibitor	O	Posttranslational modification, protein turnover, chaperones
gi|505347093|ref|WP_015534195.1|	COG0085	2e-73	45	270	13	286	9	276	1060	DNA-directed RNA polymerase, beta subunit/140 kD subunit	K	Transcription
gi|639169283|ref|WP_024509047.1|	COG0050	0.0	81	707	1	396	1	394	394	GTPases - translation elongation factors	J	Translation, ribosomal structure and biogenesis
gi|503311763|ref|WP_013546424.1|	COG4771	6e-15	29	77.3	185	318	28	166	699	Outer membrane receptor for ferrienterochelin and colicins	P	Inorganic ion transport and metabolism
gi|548218156|ref|WP_022437392.1|	COG0228	5e-24	56	104	2	83	1	83	87	Ribosomal protein S16	J	Translation, ribosomal structure and biogenesis
gi|497438163|ref|WP_009752361.1|	COG0050	0.0	73	649	1	393	1	394	394	GTPases - translation elongation factors	J	Translation, ribosomal structure and biogenesis
gi|548210938|ref|WP_022430508.1|	COG0480	1e-168	55	584	1	474	225	697	697	Translation elongation factors (GTPases)	J	Translation, ribosomal structure and biogenesis
gi|492430841|ref|WP_005842098.1|	COG0088	7e-61	48	227	1	207	1	211	214	Ribosomal protein L4	J	Translation, ribosomal structure and biogenesis
gi|654159930|ref|WP_027726892.1|	COG0115	7e-58	35	217	26	324	5	283	284	Branched-chain amino acid aminotransferase/4-amino-4-deoxychorismate lyase	EH	Multiple classes
gi|493203320|ref|WP_006191483.1|	COG2358	2e-83	48	302	11	319	1	315	321	TRAP-type uncharacterized transport system, periplasmic component	R	General function prediction only
gi|547259233|ref|WP_021994298.1|	COG3203	0.0008	14	38.8	163	359	139	326	354	Outer membrane protein (porin)	M	Cell wall/membrane/envelope biogenesis
gi|619531824|gb|KAK27580.1|	COG3839	6e-55	56	205	1	132	1	131	338	ABC-type sugar transport systems, ATPase components	G	Carbohydrate transport and metabolism
gi|493903095|ref|WP_006848824.1|	COG0094	4e-65	55	240	3	180	1	179	180	Ribosomal protein L5	J	Translation, ribosomal structure and biogenesis
gi|490471231|ref|WP_004341728.1|	COG0810	3e-11	18	62.5	41	274	15	244	244	Periplasmic protein TonB, links inner and outer membranes	M	Cell wall/membrane/envelope biogenesis
gi|496548714|ref|WP_009254789.1|	COG3839	1e-133	57	467	1	362	1	338	338	ABC-type sugar transport systems, ATPase components	G	Carbohydrate transport and metabolism
gi|655536205|ref|WP_028908988.1|	COG3746	3e-21	23	96.6	31	385	54	426	426	Phosphate-selective porin	P	Inorganic ion transport and metabolism
gi|589393053|gb|EXG77813.1|	COG1629	1e-12	13	69.2	118	751	55	622	768	Outer membrane receptor proteins, mostly Fe transport	P	Inorganic ion transport and metabolism
gi|493903050|ref|WP_006848781.1|	COG0335	1e-30	61	125	14	114	15	115	115	Ribosomal protein L19	J	Translation, ribosomal structure and biogenesis
gi|114326183|ref|NP_001041537.1|	COG1100	2e-22	32	98.5	13	138	1	131	219	GTPase SAR1 and related small G proteins	R	General function prediction only
gi|669228874|gb|KFD39971.1|	COG1053	3e-95	32	343	28	643	1	552	562	Succinate dehydrogenase/fumarate reductase, flavoprotein subunit	C	Energy production and conversion
gi|522416396|ref|WP_020723769.1|	COG0644	2e-56	41	213	4	331	1	302	396	Dehydrogenases (flavoproteins)	C	Energy production and conversion
gi|547924731|ref|WP_022326903.1|	COG0479	3e-15	28	74.9	2	184	61	234	234	Succinate dehydrogenase/fumarate reductase, Fe-S protein subunit	C	Energy production and conversion
gi|496436813|ref|WP_009145658.1|	COG4799	0.0	56	666	3	499	20	526	526	Acetyl-CoA carboxylase, carboxyltransferase component (subunits alpha and beta)	I	Lipid transport and metabolism
gi|495842036|ref|WP_008566615.1|	COG1449	3e-47	28	183	1	431	85	550	615	Alpha-amylase/alpha-mannosidase	G	Carbohydrate transport and metabolism
gi|502703740|ref|WP_012939009.1|	COG3203	0.0003	16	40.3	105	401	27	323	354	Outer membrane protein (porin)	M	Cell wall/membrane/envelope biogenesis
gi|547652164|ref|WP_022122152.1|	COG0098	2e-43	52	168	4	168	16	181	181	Ribosomal protein S5	J	Translation, ribosomal structure and biogenesis
gi|446069563|ref|WP_000147418.1|	COG0227	2e-16	67	77.6	1	64	13	77	77	Ribosomal protein L28	J	Translation, ribosomal structure and biogenesis
gi|493901026|ref|WP_006846819.1|	COG0066	9e-57	51	213	3	194	2	185	191	3-isopropylmalate dehydratase small subunit	E	Amino acid transport and metabolism
gi|494847739|ref|WP_007573839.1|	COG0674	7e-94	39	339	5	379	1	357	365	Pyruvate:ferredoxin oxidoreductase and related 2-oxoacid:ferredoxin oxidoreductases, alpha subunit	C	Energy production and conversion
gi|494847739|ref|WP_007573839.1|	COG1013	1e-49	35	192	967	1183	88	290	294	Pyruvate:ferredoxin oxidoreductase and related 2-oxoacid:ferredoxin oxidoreductases, beta subunit	C	Energy production and conversion
gi|494847739|ref|WP_007573839.1|	COG1014	1e-34	26	142	419	623	4	203	203	Pyruvate:ferredoxin oxidoreductase and related 2-oxoacid:ferredoxin oxidoreductases, gamma subunit	C	Energy production and conversion
gi|494847739|ref|WP_007573839.1|	COG1143	2e-05	25	45.8	678	770	47	116	172	Formate hydrogenlyase subunit 6/NADH:ubiquinone oxidoreductase 23 kD subunit (chain I)	C	Energy production and conversion
gi|499226692|ref|WP_010924232.1|	COG0443	0.0	62	662	1	584	4	579	579	Molecular chaperone	O	Posttranslational modification, protein turnover, chaperones
gi|647650963|ref|WP_025921946.1|	COG0192	6e-91	72	326	1	173	117	289	388	S-adenosylmethionine synthetase	H	Coenzyme transport and metabolism
gi|502779870|ref|WP_013014846.1|	COG0563	6e-44	48	170	5	187	3	178	178	Adenylate kinase and related kinases	F	Nucleotide transport and metabolism
gi|494847305|ref|WP_007573405.1|	COG0560	2e-13	24	70.3	53	257	1	188	212	Phosphoserine phosphatase	E	Amino acid transport and metabolism
gi|347546458|gb|AEP03345.1|	COG0039	2e-14	32	70.6	1	81	106	182	313	Malate/lactate dehydrogenases	C	Energy production and conversion
gi|545892168|ref|XP_005658932.1|	COG1501	7e-70	23	259	370	1077	59	769	772	Alpha-glucosidases, family 31 of glycosyl hydrolases	G	Carbohydrate transport and metabolism
gi|494130911|ref|WP_007070677.1|	COG0050	0.0	75	676	1	395	1	394	394	GTPases - translation elongation factors	J	Translation, ribosomal structure and biogenesis
gi|506433765|ref|WP_015953482.1|	COG3203	3e-83	54	302	9	367	5	354	354	Outer membrane protein (porin)	M	Cell wall/membrane/envelope biogenesis
gi|547844012|ref|WP_022251479.1|	COG2885	2e-12	25	67.2	249	383	49	188	190	Outer membrane protein and related peptidoglycan-associated (lipo)proteins	M	Cell wall/membrane/envelope biogenesis
gi|548238631|ref|WP_022456881.1|	COG0811	4e-18	25	85.4	35	236	3	209	216	Biopolymer transport proteins	U	Intracellular trafficking, secretion, and vesicular transport
gi|547557869|ref|WP_022110933.1|	COG1862	1e-18	39	84.5	6	91	2	85	97	Preprotein translocase subunit YajC	U	Intracellular trafficking, secretion, and vesicular transport
gi|493902247|ref|WP_006848004.1|	COG0264	3e-41	27	162	1	328	2	275	296	Translation elongation factor Ts	J	Translation, ribosomal structure and biogenesis
gi|653158490|ref|WP_027407467.1|	COG1344	5e-24	35	105	3	286	1	287	360	Flagellin and related hook-associated proteins	N	Cell motility
gi|320577124|gb|ADW54071.1|	COG2885	1e-16	23	80.7	109	250	1	147	190	Outer membrane protein and related peptidoglycan-associated (lipo)proteins	M	Cell wall/membrane/envelope biogenesis
gi|547259001|ref|WP_021994071.1|	COG0612	1e-50	27	195	17	466	1	428	438	Predicted Zn-dependent peptidases	R	General function prediction only
gi|502703830|ref|WP_012939096.1|	COG0334	1e-139	53	489	2	412	2	411	411	Glutamate dehydrogenase/leucine dehydrogenase	E	Amino acid transport and metabolism
gi|494010605|ref|WP_006953026.1|	COG0050	0.0	71	634	1	395	1	394	394	GTPases - translation elongation factors	J	Translation, ribosomal structure and biogenesis
gi|493903423|ref|WP_006849146.1|	COG0436	1e-112	43	399	6	397	1	393	393	Aspartate/tyrosine/aromatic aminotransferase	E	Amino acid transport and metabolism
gi|504200617|ref|WP_014387719.1|	COG0100	9e-40	60	155	2	127	4	129	129	Ribosomal protein S11	J	Translation, ribosomal structure and biogenesis
gi|335292694|ref|XP_003356782.1|	COG0443	0.0	53	639	1	615	1	578	579	Molecular chaperone	O	Posttranslational modification, protein turnover, chaperones
gi|488816078|ref|WP_002728484.1|	COG1120	4e-64	44	238	2	238	1	243	258	ABC-type cobalamin/Fe3+-siderophores transport systems, ATPase components	PH	Multiple classes
gi|495341048|ref|WP_008065782.1|	COG0056	0.0	70	825	1	509	1	501	504	F0F1-type ATP synthase, alpha subunit	C	Energy production and conversion
gi|547559650|ref|WP_022111084.1|	COG1360	9e-25	28	107	66	269	42	243	244	Flagellar motor protein	N	Cell motility
gi|643022591|gb|AIA87888.1|	COG3534	8e-24	40	102	1	94	146	244	501	Alpha-L-arabinofuranosidase	G	Carbohydrate transport and metabolism
gi|571244171|emb|CDL51917.1|	COG0244	3e-05	35	40.2	2	60	105	162	175	Ribosomal protein L10	J	Translation, ribosomal structure and biogenesis
gi|547518669|ref|WP_022105386.1|	COG0459	1e-128	46	453	1	518	2	511	524	Chaperonin GroEL (HSP60 family)	O	Posttranslational modification, protein turnover, chaperones
gi|404516893|gb|AFR77738.1|	COG0050	2e-83	85	301	1	172	121	292	394	GTPases - translation elongation factors	J	Translation, ribosomal structure and biogenesis
gi|548238276|ref|WP_022456538.1|	COG1629	0.0003	13	40.7	2	487	193	686	768	Outer membrane receptor proteins, mostly Fe transport	P	Inorganic ion transport and metabolism
gi|335299964|ref|XP_003132597.2|	COG2319	3e-18	28	85.6	44	233	144	335	466	FOG: WD40 repeat	R	General function prediction only
gi|545586610|ref|WP_021715446.1|	COG4799	0.0	57	686	1	508	9	526	526	Acetyl-CoA carboxylase, carboxyltransferase component (subunits alpha and beta)	I	Lipid transport and metabolism
gi|517150401|ref|WP_018339219.1|	COG1629	4e-08	13	54.5	464	921	191	623	768	Outer membrane receptor proteins, mostly Fe transport	P	Inorganic ion transport and metabolism
gi|517150401|ref|WP_018339219.1|	COG4206	6e-05	23	44.2	203	363	18	157	608	Outer membrane cobalamin receptor protein	H	Coenzyme transport and metabolism
gi|493903437|ref|WP_006849160.1|	COG1621	4e-93	32	335	130	568	24	479	486	Beta-fructosidases (levanase/invertase)	G	Carbohydrate transport and metabolism
gi|548238278|ref|WP_022456539.1|	COG5010	1e-05	24	45.4	322	446	64	194	257	Flp pilus assembly protein TadD, contains TPR repeats	U	Intracellular trafficking, secretion, and vesicular transport
gi|115590|sp|P80015.1|CAP7_PIG	COG5640	2e-15	21	76.2	1	218	33	281	413	Secreted trypsin-like serine protease	O	Posttranslational modification, protein turnover, chaperones
gi|493903046|ref|WP_006848777.1|	COG3507	8e-81	33	294	45	552	20	530	549	Beta-xylosidase	G	Carbohydrate transport and metabolism
gi|518347932|ref|WP_019518139.1|	COG2301	3e-84	47	305	6	291	1	283	283	Citrate lyase beta subunit	G	Carbohydrate transport and metabolism
gi|547818384|ref|WP_022227137.1|	COG4799	1e-67	24	250	2	362	174	525	526	Acetyl-CoA carboxylase, carboxyltransferase component (subunits alpha and beta)	I	Lipid transport and metabolism
gi|495291106|ref|WP_008015860.1|	COG4206	5e-05	24	42.3	34	189	19	154	608	Outer membrane cobalamin receptor protein	H	Coenzyme transport and metabolism
gi|547258389|ref|WP_021993502.1|	COG2885	4e-16	28	79.5	206	375	15	189	190	Outer membrane protein and related peptidoglycan-associated (lipo)proteins	M	Cell wall/membrane/envelope biogenesis
gi|349585363|ref|NP_001231792.1|	COG0793	8e-05	21	41.5	111	205	95	208	406	Periplasmic protease	M	Cell wall/membrane/envelope biogenesis
gi|518036821|ref|WP_019207029.1|	COG0050	0.0	75	669	1	393	1	390	394	GTPases - translation elongation factors	J	Translation, ribosomal structure and biogenesis
gi|445953882|ref|WP_000031737.1|	COG0050	2e-97	90	348	1	173	1	173	394	GTPases - translation elongation factors	J	Translation, ribosomal structure and biogenesis
gi|547227149|ref|WP_021964173.1|	COG0228	8e-22	55	96.8	2	78	1	78	87	Ribosomal protein S16	J	Translation, ribosomal structure and biogenesis
gi|311267326|ref|XP_003131510.1|	COG1196	1e-11	19	65.0	127	409	687	964	1163	Chromosome segregation ATPases	D	Cell cycle control, cell division, chromosome partitioning
gi|994862|gb|AAB34314.1|	COG0006	3e-47	28	183	204	574	48	383	384	Xaa-Pro aminopeptidase	E	Amino acid transport and metabolism
gi|496134914|ref|WP_008859421.1|	COG0103	4e-46	63	176	1	130	1	130	130	Ribosomal protein S9	J	Translation, ribosomal structure and biogenesis
gi|493603191|ref|WP_006555803.1|	COG0674	3e-98	40	353	2	384	1	365	365	Pyruvate:ferredoxin oxidoreductase and related 2-oxoacid:ferredoxin oxidoreductases, alpha subunit	C	Energy production and conversion
gi|493603191|ref|WP_006555803.1|	COG1013	4e-52	39	200	956	1168	88	293	294	Pyruvate:ferredoxin oxidoreductase and related 2-oxoacid:ferredoxin oxidoreductases, beta subunit	C	Energy production and conversion
gi|493603191|ref|WP_006555803.1|	COG1014	2e-34	27	141	418	621	6	203	203	Pyruvate:ferredoxin oxidoreductase and related 2-oxoacid:ferredoxin oxidoreductases, gamma subunit	C	Energy production and conversion
gi|493603191|ref|WP_006555803.1|	COG1145	3e-05	20	44.9	689	781	27	96	99	Ferredoxin	C	Energy production and conversion
gi|71726872|gb|AAZ39607.1|	COG0050	1e-107	80	381	1	225	69	292	394	GTPases - translation elongation factors	J	Translation, ribosomal structure and biogenesis
gi|557309036|ref|WP_023384826.1|	COG0459	1e-137	50	482	1	532	2	524	524	Chaperonin GroEL (HSP60 family)	O	Posttranslational modification, protein turnover, chaperones
gi|6636101|gb|AAF20056.1|AF181973_1	COG4097	5e-12	19	67.7	780	1108	73	378	438	Predicted ferric reductase	P	Inorganic ion transport and metabolism
gi|6636101|gb|AAF20056.1|AF181973_1	COG5126	1e-05	31	46.0	486	546	94	154	160	Ca2+-binding protein (EF-Hand superfamily)	TZDR	Multiple classes
gi|494819348|ref|WP_007554756.1|	COG2358	1e-76	44	280	5	316	1	315	321	TRAP-type uncharacterized transport system, periplasmic component	R	General function prediction only
gi|493903435|ref|WP_006849158.1|	COG4206	2e-11	26	65.7	95	313	20	225	608	Outer membrane cobalamin receptor protein	H	Coenzyme transport and metabolism
gi|491169427|ref|WP_005027796.1|	COG0099	1e-39	61	154	1	121	1	121	121	Ribosomal protein S13	J	Translation, ribosomal structure and biogenesis
gi|492036348|ref|WP_005727532.1|	COG0174	1e-139	44	487	1	433	8	442	443	Glutamine synthetase	E	Amino acid transport and metabolism
gi|497005254|ref|WP_009434674.1|	COG1629	2e-13	15	72.3	105	789	37	649	768	Outer membrane receptor proteins, mostly Fe transport	P	Inorganic ion transport and metabolism
gi|547557378|ref|WP_022110850.1|	COG1418	1e-38	42	154	257	478	1	222	222	Predicted HD superfamily hydrolase	R	General function prediction only
gi|547557378|ref|WP_022110850.1|	COG4372	6e-05	18	42.8	11	165	157	318	499	Uncharacterized protein conserved in bacteria with the myosin-like domain	S	Function unknown
gi|547814557|ref|WP_022223440.1|	COG1592	7e-17	33	79.2	1	109	20	131	166	Rubrerythrin	C	Energy production and conversion
gi|493901038|ref|WP_006846830.1|	COG1592	2e-22	35	98.9	60	186	1	131	166	Rubrerythrin	C	Energy production and conversion
gi|493901038|ref|WP_006846830.1|	COG1773	0.0004	30	38.3	3	38	2	35	55	Rubredoxin	C	Energy production and conversion
gi|544947988|ref|WP_021355210.1|	COG0148	1e-130	59	457	4	362	2	358	423	Enolase	G	Carbohydrate transport and metabolism
gi|501196868|ref|WP_012239886.1|	COG0156	1e-117	47	414	1	377	11	388	388	7-keto-8-aminopelargonate synthetase and related enzymes	H	Coenzyme transport and metabolism
gi|447118805|ref|WP_001196061.1|	COG0359	3e-36	58	143	1	129	1	127	148	Ribosomal protein L9	J	Translation, ribosomal structure and biogenesis
gi|490465318|ref|WP_004335864.1|	COG0050	0.0	71	643	1	395	1	394	394	GTPases - translation elongation factors	J	Translation, ribosomal structure and biogenesis
gi|546684353|ref|WP_021884856.1|	COG0522	3e-50	54	191	1	197	1	205	205	Ribosomal protein S4 and related proteins	J	Translation, ribosomal structure and biogenesis
gi|489540336|ref|WP_003445045.1|	COG1592	4e-24	35	104	54	181	1	131	166	Rubrerythrin	C	Energy production and conversion
gi|489540336|ref|WP_003445045.1|	COG1773	6e-05	34	41.0	1	32	1	49	55	Rubredoxin	C	Energy production and conversion
gi|89574051|gb|ABD77251.1|	COG0055	0.0	78	762	2	437	9	443	468	F0F1-type ATP synthase, beta subunit	C	Energy production and conversion
gi|493903339|ref|WP_006849063.1|	COG0845	3e-27	25	116	1	368	4	366	372	Membrane-fusion protein	M	Cell wall/membrane/envelope biogenesis
gi|488669234|ref|WP_002598038.1|	COG0674	1e-98	39	355	2	383	1	364	365	Pyruvate:ferredoxin oxidoreductase and related 2-oxoacid:ferredoxin oxidoreductases, alpha subunit	C	Energy production and conversion
gi|488669234|ref|WP_002598038.1|	COG1013	1e-54	40	209	956	1167	90	294	294	Pyruvate:ferredoxin oxidoreductase and related 2-oxoacid:ferredoxin oxidoreductases, beta subunit	C	Energy production and conversion
gi|488669234|ref|WP_002598038.1|	COG1014	3e-38	28	154	418	621	6	203	203	Pyruvate:ferredoxin oxidoreductase and related 2-oxoacid:ferredoxin oxidoreductases, gamma subunit	C	Energy production and conversion
gi|488669234|ref|WP_002598038.1|	COG1145	4e-06	23	48.0	685	775	27	94	99	Ferredoxin	C	Energy production and conversion
gi|491032273|ref|WP_004893959.1|	COG0148	0.0	69	676	1	428	1	423	423	Enolase	G	Carbohydrate transport and metabolism
gi|494846983|ref|WP_007573083.1|	COG1522	4e-28	34	117	1	146	3	149	154	Transcriptional regulators	K	Transcription
gi|493902397|ref|WP_006848151.1|	COG1522	2e-28	37	118	1	151	3	154	154	Transcriptional regulators	K	Transcription
gi|89574151|gb|ABD77301.1|	COG0039	3e-54	35	205	1	282	3	286	313	Malate/lactate dehydrogenases	C	Energy production and conversion
gi|490515228|ref|WP_004380795.1|	COG0086	0.0	44	784	10	863	1	808	808	DNA-directed RNA polymerase, beta' subunit/160 kD subunit	K	Transcription
gi|653140506|ref|WP_027389805.1|	COG0055	0.0	76	816	1	463	1	468	468	F0F1-type ATP synthase, beta subunit	C	Energy production and conversion
gi|545157288|ref|WP_021512386.1|	COG3203	3e-50	56	192	4	266	103	354	354	Outer membrane protein (porin)	M	Cell wall/membrane/envelope biogenesis
gi|504238483|ref|WP_014425585.1|	COG1344	2e-22	35	100	3	236	1	235	360	Flagellin and related hook-associated proteins	N	Cell motility
gi|652668952|ref|WP_027023278.1|	COG2199	1e-36	39	148	454	639	1	181	181	FOG: GGDEF domain	T	Signal transduction mechanisms
gi|652668952|ref|WP_027023278.1|	COG2202	3e-15	33	77.7	92	329	1	232	232	FOG: PAS/PAC domain	T	Signal transduction mechanisms
gi|595912690|gb|EXY29763.1|	COG0050	1e-176	78	611	1	335	1	335	394	GTPases - translation elongation factors	J	Translation, ribosomal structure and biogenesis
gi|490480074|ref|WP_004350411.1|	COG1932	1e-109	42	387	1	355	4	364	365	Phosphoserine aminotransferase	HE	Multiple classes
gi|547207032|ref|WP_021947919.1|	COG0244	3e-09	34	54.1	1	116	52	167	175	Ribosomal protein L10	J	Translation, ribosomal structure and biogenesis
gi|547736366|ref|WP_022150218.1|	COG0148	3e-66	69	244	2	156	3	156	423	Enolase	G	Carbohydrate transport and metabolism
gi|653215436|ref|WP_027428070.1|	COG5373	2e-05	29	44.6	13	89	37	114	931	Predicted membrane protein	S	Function unknown
gi|547652105|ref|WP_022122139.1|	COG0050	0.0	71	636	1	395	1	394	394	GTPases - translation elongation factors	J	Translation, ribosomal structure and biogenesis
gi|640571167|ref|WP_025001929.1|	COG0222	3e-18	53	83.8	1	121	2	120	124	Ribosomal protein L7/L12	J	Translation, ribosomal structure and biogenesis
gi|495724194|ref|WP_008448773.1|	COG0228	6e-22	56	97.2	2	78	1	78	87	Ribosomal protein S16	J	Translation, ribosomal structure and biogenesis
gi|493780568|ref|WP_006728980.1|	COG0191	2e-87	46	315	4	284	3	282	286	Fructose/tagatose bisphosphate aldolase	G	Carbohydrate transport and metabolism
gi|545838534|ref|XP_005665858.1|	COG1480	0.0002	20	41.1	93	324	164	422	700	Predicted membrane-associated HD superfamily hydrolase	R	General function prediction only
gi|495172171|ref|WP_007896966.1|	COG4206	4e-13	27	71.1	119	279	19	156	608	Outer membrane cobalamin receptor protein	H	Coenzyme transport and metabolism
gi|503781129|ref|WP_014015123.1|	COG4659	3e-20	30	91.5	9	175	4	188	195	Predicted NADH:ubiquinone oxidoreductase, subunit RnfG	C	Energy production and conversion
gi|490507902|ref|WP_004373936.1|	COG0085	0.0	42	781	8	918	12	824	1060	DNA-directed RNA polymerase, beta subunit/140 kD subunit	K	Transcription
gi|547258551|ref|WP_021993651.1|	COG0191	9e-42	41	163	2	190	133	286	286	Fructose/tagatose bisphosphate aldolase	G	Carbohydrate transport and metabolism
gi|492855158|ref|WP_006009112.1|	COG2885	7e-29	37	119	35	147	70	182	190	Outer membrane protein and related peptidoglycan-associated (lipo)proteins	M	Cell wall/membrane/envelope biogenesis
gi|9968805|emb|CAC06755.1|	COG4826	1e-35	34	143	9	225	191	406	410	Serine protease inhibitor	O	Posttranslational modification, protein turnover, chaperones
gi|547259338|ref|WP_021994397.1|	COG0057	1e-130	62	457	1	333	1	332	335	Glyceraldehyde-3-phosphate dehydrogenase/erythrose-4-phosphate dehydrogenase	G	Carbohydrate transport and metabolism
gi|493903092|ref|WP_006848821.1|	COG0097	9e-50	48	189	1	188	1	178	178	Ribosomal protein L6P/L9E	J	Translation, ribosomal structure and biogenesis
gi|350590319|ref|XP_003483032.1|	COG1196	4e-11	18	63.1	151	407	688	939	1163	Chromosome segregation ATPases	D	Cell cycle control, cell division, chromosome partitioning
gi|350590319|ref|XP_003483032.1|	COG4371	3e-07	33	50.0	1	95	8	110	334	Predicted membrane protein	S	Function unknown
gi|505148846|ref|WP_015335948.1|	COG0055	0.0	75	794	5	466	3	464	468	F0F1-type ATP synthase, beta subunit	C	Energy production and conversion
gi|446647215|ref|WP_000724561.1|	COG3203	1e-82	53	299	7	370	5	354	354	Outer membrane protein (porin)	M	Cell wall/membrane/envelope biogenesis
gi|547745133|ref|WP_022158479.1|	COG0523	2e-55	36	210	4	271	1	224	323	Putative GTPases (G3E family)	R	General function prediction only
gi|347349872|ref|NP_001231343.2|	COG0793	5e-07	25	48.8	122	274	100	258	406	Periplasmic protease	M	Cell wall/membrane/envelope biogenesis
gi|547844853|ref|WP_022252246.1|	COG2885	1e-14	26	74.9	250	363	53	165	190	Outer membrane protein and related peptidoglycan-associated (lipo)proteins	M	Cell wall/membrane/envelope biogenesis
gi|487400637|ref|WP_001669833.1|	COG0050	1e-139	87	488	1	260	60	319	394	GTPases - translation elongation factors	J	Translation, ribosomal structure and biogenesis
gi|490187351|ref|WP_004085952.1|	COG1344	8e-32	31	132	5	284	3	283	360	Flagellin and related hook-associated proteins	N	Cell motility
gi|545810725|ref|XP_003123034.2|	COG5640	7e-18	25	84.7	58	272	31	274	413	Secreted trypsin-like serine protease	O	Posttranslational modification, protein turnover, chaperones
gi|493297286|ref|WP_006254923.1|	COG0057	1e-123	59	435	1	340	1	332	335	Glyceraldehyde-3-phosphate dehydrogenase/erythrose-4-phosphate dehydrogenase	G	Carbohydrate transport and metabolism
gi|504010785|ref|WP_014244779.1|	COG1053	3e-88	30	319	32	614	1	547	562	Succinate dehydrogenase/fumarate reductase, flavoprotein subunit	C	Energy production and conversion
gi|603589068|gb|AHS51988.1|	COG0443	1e-139	62	487	1	440	151	579	579	Molecular chaperone	O	Posttranslational modification, protein turnover, chaperones
gi|654469994|ref|WP_027940289.1|	COG1344	5e-30	31	125	5	286	3	277	360	Flagellin and related hook-associated proteins	N	Cell motility
gi|490472276|ref|WP_004342732.1|	COG1940	3e-34	39	138	9	209	7	201	314	Transcriptional regulator/sugar kinase	KG	Multiple classes
gi|350578528|ref|XP_003480383.1|	COG0652	1e-38	45	153	52	194	3	142	158	Peptidyl-prolyl cis-trans isomerase (rotamase) - cyclophilin family	O	Posttranslational modification, protein turnover, chaperones
gi|544691733|ref|WP_021123031.1|	COG0206	2e-15	55	73.8	1	65	1	65	338	Cell division GTPase	D	Cell cycle control, cell division, chromosome partitioning
gi|547650414|ref|WP_022121919.1|	COG0059	6e-79	37	287	22	344	13	330	338	Ketol-acid reductoisomerase	EH	Multiple classes
gi|548184329|ref|WP_022405395.1|	COG0093	1e-45	71	175	1	121	1	122	122	Ribosomal protein L14	J	Translation, ribosomal structure and biogenesis
gi|548197818|ref|WP_022418263.1|	COG0057	1e-106	48	379	4	356	2	333	335	Glyceraldehyde-3-phosphate dehydrogenase/erythrose-4-phosphate dehydrogenase	G	Carbohydrate transport and metabolism
gi|406939639|gb|EKD72614.1|	COG1053	1e-132	53	464	1	438	128	562	562	Succinate dehydrogenase/fumarate reductase, flavoprotein subunit	C	Energy production and conversion
gi|498535012|ref|WP_010833455.1|	COG1131	5e-62	34	231	5	297	4	291	293	ABC-type multidrug transport system, ATPase component	V	Defense mechanisms
gi|489742965|ref|WP_003647012.1|	COG0057	1e-114	53	405	2	336	1	331	335	Glyceraldehyde-3-phosphate dehydrogenase/erythrose-4-phosphate dehydrogenase	G	Carbohydrate transport and metabolism
gi|653220620|ref|WP_027433178.1|	COG0674	1e-90	38	328	3	395	1	365	365	Pyruvate:ferredoxin oxidoreductase and related 2-oxoacid:ferredoxin oxidoreductases, alpha subunit	C	Energy production and conversion
gi|653220620|ref|WP_027433178.1|	COG1013	6e-48	35	187	950	1167	83	293	294	Pyruvate:ferredoxin oxidoreductase and related 2-oxoacid:ferredoxin oxidoreductases, beta subunit	C	Energy production and conversion
gi|653220620|ref|WP_027433178.1|	COG1014	5e-34	27	140	415	619	5	203	203	Pyruvate:ferredoxin oxidoreductase and related 2-oxoacid:ferredoxin oxidoreductases, gamma subunit	C	Energy production and conversion
gi|653220620|ref|WP_027433178.1|	COG1145	1e-07	28	53.0	688	774	27	93	99	Ferredoxin	C	Energy production and conversion
gi|655521611|ref|WP_028902298.1|	COG4771	9e-05	25	43.4	106	240	29	168	699	Outer membrane receptor for ferrienterochelin and colicins	P	Inorganic ion transport and metabolism
gi|503781136|ref|WP_014015130.1|	COG0426	7e-85	31	307	1	399	1	388	388	Uncharacterized flavoproteins	C	Energy production and conversion
gi|547560896|ref|WP_022111273.1|	COG2885	6e-15	28	74.5	77	190	53	165	190	Outer membrane protein and related peptidoglycan-associated (lipo)proteins	M	Cell wall/membrane/envelope biogenesis
gi|492444452|ref|WP_005846010.1|	COG0845	6e-26	26	112	9	365	14	366	372	Membrane-fusion protein	M	Cell wall/membrane/envelope biogenesis
gi|547715393|ref|WP_022130204.1|	COG1004	4e-22	45	96.4	1	60	197	256	414	Predicted UDP-glucose 6-dehydrogenase	M	Cell wall/membrane/envelope biogenesis
gi|547518670|ref|WP_022105387.1|	COG0234	4e-28	54	116	1	93	2	94	96	Co-chaperonin GroES (HSP10)	O	Posttranslational modification, protein turnover, chaperones
gi|490503088|ref|WP_004369177.1|	COG1053	2e-96	32	347	30	637	1	561	562	Succinate dehydrogenase/fumarate reductase, flavoprotein subunit	C	Energy production and conversion
gi|493902779|ref|WP_006848523.1|	COG1360	2e-25	27	109	42	269	39	243	244	Flagellar motor protein	N	Cell motility
gi|498450534|ref|WP_010756049.1|	COG0789	1e-19	35	89.0	1	123	1	124	124	Predicted transcriptional regulators	K	Transcription
gi|496453618|ref|WP_009162463.1|	COG4206	6e-05	30	44.2	170	261	73	153	608	Outer membrane cobalamin receptor protein	H	Coenzyme transport and metabolism
gi|566284615|gb|ETJ26499.1|	COG0081	1e-26	64	111	1	78	80	158	228	Ribosomal protein L1	J	Translation, ribosomal structure and biogenesis
gi|490471269|ref|WP_004341765.1|	COG0334	1e-132	40	464	17	445	1	411	411	Glutamate dehydrogenase/leucine dehydrogenase	E	Amino acid transport and metabolism
gi|547844597|ref|WP_022252014.1|	COG0199	5e-16	58	76.0	36	95	2	61	61	Ribosomal protein S14	J	Translation, ribosomal structure and biogenesis
gi|545825280|ref|XP_005652613.1|	COG1196	1e-11	18	65.4	204	469	700	946	1163	Chromosome segregation ATPases	D	Cell cycle control, cell division, chromosome partitioning
gi|653148130|ref|WP_027397328.1|	COG1053	1e-130	37	459	3	582	6	559	562	Succinate dehydrogenase/fumarate reductase, flavoprotein subunit	C	Energy production and conversion
gi|491861595|ref|WP_005638764.1|	COG0334	1e-146	44	510	21	449	1	411	411	Glutamate dehydrogenase/leucine dehydrogenase	E	Amino acid transport and metabolism
gi|495177081|ref|WP_007901875.1|	COG0184	5e-19	51	86.0	1	89	1	89	89	Ribosomal protein S15P/S13E	J	Translation, ribosomal structure and biogenesis
gi|494130460|ref|WP_007070226.1|	COG0055	0.0	74	811	10	475	4	467	468	F0F1-type ATP synthase, beta subunit	C	Energy production and conversion
gi|494847555|ref|WP_007573655.1|	COG0057	1e-110	51	391	4	342	2	331	335	Glyceraldehyde-3-phosphate dehydrogenase/erythrose-4-phosphate dehydrogenase	G	Carbohydrate transport and metabolism
gi|502228156|ref|WP_012737764.1|	COG0057	1e-134	63	472	3	330	2	331	335	Glyceraldehyde-3-phosphate dehydrogenase/erythrose-4-phosphate dehydrogenase	G	Carbohydrate transport and metabolism
gi|503312413|ref|WP_013547074.1|	COG4206	7e-12	20	66.9	102	393	20	294	608	Outer membrane cobalamin receptor protein	H	Coenzyme transport and metabolism
gi|640558620|ref|WP_024990156.1|	COG1053	2e-94	32	340	29	636	1	561	562	Succinate dehydrogenase/fumarate reductase, flavoprotein subunit	C	Energy production and conversion
gi|446318334|ref|WP_000396189.1|	COG2885	2e-23	32	102	82	233	1	151	190	Outer membrane protein and related peptidoglycan-associated (lipo)proteins	M	Cell wall/membrane/envelope biogenesis
gi|653247897|ref|WP_027453356.1|	COG0244	3e-14	30	71.8	1	165	3	167	175	Ribosomal protein L10	J	Translation, ribosomal structure and biogenesis
gi|15721933|gb|AAL06293.1|AF414125_1	COG1028	2e-20	30	93.0	4	150	63	213	251	Dehydrogenases with different specificities (related to short-chain alcohol dehydrogenases)	IQR	Multiple classes
gi|547809942|ref|WP_022219168.1|	COG0046	1e-97	31	351	24	642	148	743	743	Phosphoribosylformylglycinamidine (FGAM) synthase, synthetase domain	F	Nucleotide transport and metabolism
gi|547809942|ref|WP_022219168.1|	COG0047	1e-45	30	178	697	941	4	230	231	Phosphoribosylformylglycinamidine (FGAM) synthase, glutamine amidotransferase domain	F	Nucleotide transport and metabolism
gi|490465261|ref|WP_004335808.1|	COG0197	4e-45	59	173	1	135	2	137	146	Ribosomal protein L16/L10E	J	Translation, ribosomal structure and biogenesis
gi|68124034|emb|CAJ03391.1|	COG5256	1e-122	63	430	1	309	57	350	428	Translation elongation factor EF-1alpha (GTPase)	J	Translation, ribosomal structure and biogenesis
gi|491474802|ref|WP_005332543.1|	COG0057	1e-117	52	414	2	337	1	334	335	Glyceraldehyde-3-phosphate dehydrogenase/erythrose-4-phosphate dehydrogenase	G	Carbohydrate transport and metabolism
gi|489743372|ref|WP_003647415.1|	COG3848	2e-29	54	124	480	589	2	111	111	Phosphohistidine swiveling domain	T	Signal transduction mechanisms
gi|520878165|ref|WP_020309844.1|	COG0280	2e-96	49	346	3	333	1	325	327	Phosphotransacetylase	C	Energy production and conversion
gi|554964449|ref|WP_023208678.1|	COG1454	1e-54	45	205	3	193	2	190	377	Alcohol dehydrogenase, class IV	C	Energy production and conversion
gi|498108108|ref|WP_010422264.1|	COG0674	2e-96	38	348	5	386	1	364	365	Pyruvate:ferredoxin oxidoreductase and related 2-oxoacid:ferredoxin oxidoreductases, alpha subunit	C	Energy production and conversion
gi|498108108|ref|WP_010422264.1|	COG1013	4e-58	38	220	956	1170	88	294	294	Pyruvate:ferredoxin oxidoreductase and related 2-oxoacid:ferredoxin oxidoreductases, beta subunit	C	Energy production and conversion
gi|498108108|ref|WP_010422264.1|	COG1014	2e-38	30	155	422	623	7	203	203	Pyruvate:ferredoxin oxidoreductase and related 2-oxoacid:ferredoxin oxidoreductases, gamma subunit	C	Energy production and conversion
gi|498108108|ref|WP_010422264.1|	COG1143	4e-06	28	48.1	668	769	29	117	172	Formate hydrogenlyase subunit 6/NADH:ubiquinone oxidoreductase 23 kD subunit (chain I)	C	Energy production and conversion
gi|502828610|ref|WP_013063586.1|	COG0195	1e-37	48	150	157	339	3	180	190	Transcription elongation factor	K	Transcription
gi|496452940|ref|WP_009161785.1|	COG0261	2e-22	50	97.5	1	105	1	103	103	Ribosomal protein L21	J	Translation, ribosomal structure and biogenesis
gi|498234136|ref|WP_010548292.1|	COG0055	0.0	77	825	1	458	1	465	468	F0F1-type ATP synthase, beta subunit	C	Energy production and conversion
gi|494612520|ref|WP_007370766.1|	COG3445	5e-64	91	236	1	127	1	127	127	Acid-induced glycyl radical enzyme	R	General function prediction only
gi|545865460|ref|XP_005670152.1|	COG0300	3e-21	30	96.1	74	218	87	219	265	Short-chain dehydrogenases of various substrate specificities	R	General function prediction only
gi|489087466|ref|WP_002997369.1|	COG1053	3e-94	30	340	27	623	1	555	562	Succinate dehydrogenase/fumarate reductase, flavoprotein subunit	C	Energy production and conversion
gi|491642454|ref|WP_005499982.1|	COG0443	0.0	58	642	1	604	4	579	579	Molecular chaperone	O	Posttranslational modification, protein turnover, chaperones
gi|503206919|ref|WP_013441580.1|	COG1344	2e-22	33	99.4	4	254	2	254	360	Flagellin and related hook-associated proteins	N	Cell motility
gi|632828762|gb|KDB03853.1|	COG2080	2e-50	54	191	3	157	1	156	156	Aerobic-type carbon monoxide dehydrogenase, small subunit CoxS/CutS homologs	C	Energy production and conversion
gi|47523568|ref|NP_999409.1|	COG2866	7e-09	19	55.4	82	400	60	373	374	Predicted carboxypeptidase	E	Amino acid transport and metabolism
gi|503782988|ref|WP_014016982.1|	COG0674	2e-94	38	341	3	380	2	361	365	Pyruvate:ferredoxin oxidoreductase and related 2-oxoacid:ferredoxin oxidoreductases, alpha subunit	C	Energy production and conversion
gi|503782988|ref|WP_014016982.1|	COG1013	1e-53	38	205	952	1165	88	293	294	Pyruvate:ferredoxin oxidoreductase and related 2-oxoacid:ferredoxin oxidoreductases, beta subunit	C	Energy production and conversion
gi|503782988|ref|WP_014016982.1|	COG1014	8e-35	29	143	417	621	5	203	203	Pyruvate:ferredoxin oxidoreductase and related 2-oxoacid:ferredoxin oxidoreductases, gamma subunit	C	Energy production and conversion
gi|503782988|ref|WP_014016982.1|	COG1144	3e-08	25	55.0	665	766	14	91	91	Pyruvate:ferredoxin oxidoreductase and related 2-oxoacid:ferredoxin oxidoreductases, delta subunit	C	Energy production and conversion
gi|548304619|ref|WP_022495621.1|	COG0050	0.0	75	670	1	399	1	394	394	GTPases - translation elongation factors	J	Translation, ribosomal structure and biogenesis
gi|604182777|gb|AHT97502.1|	COG0200	9e-10	41	55.3	1	70	78	150	152	Ribosomal protein L15	J	Translation, ribosomal structure and biogenesis
gi|547547580|ref|WP_022110014.1|	COG1629	0.0007	15	40.3	294	707	182	558	768	Outer membrane receptor proteins, mostly Fe transport	P	Inorganic ion transport and metabolism
gi|504521800|ref|WP_014708902.1|	COG0052	1e-63	49	236	2	221	34	252	252	Ribosomal protein S2	J	Translation, ribosomal structure and biogenesis
gi|547555062|ref|WP_022110706.1|	COG0057	1e-114	53	406	1	339	1	331	335	Glyceraldehyde-3-phosphate dehydrogenase/erythrose-4-phosphate dehydrogenase	G	Carbohydrate transport and metabolism
gi|504864511|ref|WP_015051613.1|	COG0197	4e-48	61	183	1	139	2	142	146	Ribosomal protein L16/L10E	J	Translation, ribosomal structure and biogenesis
gi|547227461|ref|WP_021964470.1|	COG2885	3e-18	33	86.4	247	360	53	165	190	Outer membrane protein and related peptidoglycan-associated (lipo)proteins	M	Cell wall/membrane/envelope biogenesis
gi|406886228|gb|EKD33288.1|	COG1215	1e-08	17	54.9	33	491	1	425	439	Glycosyltransferases, probably involved in cell wall biogenesis	M	Cell wall/membrane/envelope biogenesis
gi|270337724|gb|EFA48501.1|	COG1249	2e-09	56	54.1	3	43	1	41	454	Pyruvate/2-oxoglutarate dehydrogenase complex, dihydrolipoamide dehydrogenase (E3) component, and related enzymes	C	Energy production and conversion
gi|547303194|ref|WP_022035451.1|	COG0480	2e-62	71	231	4	145	3	133	697	Translation elongation factors (GTPases)	J	Translation, ribosomal structure and biogenesis
gi|547908384|ref|WP_022311679.1|	COG2885	3e-16	28	79.9	213	379	15	187	190	Outer membrane protein and related peptidoglycan-associated (lipo)proteins	M	Cell wall/membrane/envelope biogenesis
gi|502446231|ref|WP_012789070.1|	COG0057	1e-126	56	443	4	333	1	331	335	Glyceraldehyde-3-phosphate dehydrogenase/erythrose-4-phosphate dehydrogenase	G	Carbohydrate transport and metabolism
gi|490498297|ref|WP_004364447.1|	COG0674	1e-64	32	240	1	349	6	360	365	Pyruvate:ferredoxin oxidoreductase and related 2-oxoacid:ferredoxin oxidoreductases, alpha subunit	C	Energy production and conversion
gi|488621347|ref|WP_002558060.1|	COG0096	4e-41	53	160	1	131	3	132	132	Ribosomal protein S8	J	Translation, ribosomal structure and biogenesis
gi|227430407|ref|NP_001153087.1|	COG1196	3e-11	19	63.5	100	412	178	485	1163	Chromosome segregation ATPases	D	Cell cycle control, cell division, chromosome partitioning
gi|311258794|ref|XP_003127785.1|	COG1409	0.0002	18	41.1	38	311	2	206	301	Predicted phosphohydrolases	R	General function prediction only
gi|494011046|ref|WP_006953458.1|	COG1053	2e-93	32	336	30	637	1	561	562	Succinate dehydrogenase/fumarate reductase, flavoprotein subunit	C	Energy production and conversion
gi|647453387|ref|WP_025792992.1|	COG1360	1e-24	29	107	65	268	42	243	244	Flagellar motor protein	N	Cell motility
gi|647513536|ref|WP_025814751.1|	COG0516	1e-14	21	73.4	1	217	6	169	170	IMP dehydrogenase/GMP reductase	F	Nucleotide transport and metabolism
gi|547519246|ref|WP_022105921.1|	COG4799	0.0	56	656	1	509	8	526	526	Acetyl-CoA carboxylase, carboxyltransferase component (subunits alpha and beta)	I	Lipid transport and metabolism
gi|350589921|ref|XP_003482951.1|	COG1196	0.0004	25	40.0	78	206	186	320	1163	Chromosome segregation ATPases	D	Cell cycle control, cell division, chromosome partitioning
gi|545882676|ref|XP_003134749.2|	COG5069	2e-30	35	129	35	261	6	231	612	Ca2+-binding actin-bundling protein fimbrin/plastin (EF-Hand superfamily)	Z	Cytoskeleton
gi|551002895|ref|WP_022747604.1|	COG0674	1e-91	38	331	3	395	1	365	365	Pyruvate:ferredoxin oxidoreductase and related 2-oxoacid:ferredoxin oxidoreductases, alpha subunit	C	Energy production and conversion
gi|551002895|ref|WP_022747604.1|	COG1013	8e-52	40	199	955	1167	88	293	294	Pyruvate:ferredoxin oxidoreductase and related 2-oxoacid:ferredoxin oxidoreductases, beta subunit	C	Energy production and conversion
gi|551002895|ref|WP_022747604.1|	COG1014	1e-34	27	142	415	619	5	203	203	Pyruvate:ferredoxin oxidoreductase and related 2-oxoacid:ferredoxin oxidoreductases, gamma subunit	C	Energy production and conversion
gi|551002895|ref|WP_022747604.1|	COG1144	1e-07	30	52.7	667	772	12	91	91	Pyruvate:ferredoxin oxidoreductase and related 2-oxoacid:ferredoxin oxidoreductases, delta subunit	C	Energy production and conversion
gi|325145705|gb|ADY86122.1|	COG0468	1e-71	59	263	1	277	8	279	279	RecA/RadA recombinase	L	Replication, recombination and repair
gi|2981809|pdb|1POI|A	COG1788	2e-43	31	169	1	244	2	220	220	Acyl CoA:acetate/3-ketoacid CoA transferase, alpha subunit	I	Lipid transport and metabolism
gi|335292947|ref|XP_001928857.3|	COG4826	1e-66	32	247	31	421	17	407	410	Serine protease inhibitor	O	Posttranslational modification, protein turnover, chaperones
gi|2981810|pdb|1POI|B	COG2057	2e-38	26	153	3	239	3	224	225	Acyl CoA:acetate/3-ketoacid CoA transferase, beta subunit	I	Lipid transport and metabolism
gi|547844594|ref|WP_022252011.1|	COG0093	2e-44	68	170	1	121	1	122	122	Ribosomal protein L14	J	Translation, ribosomal structure and biogenesis
gi|493473100|ref|WP_006428128.1|	COG0244	4e-26	44	110	1	124	41	165	175	Ribosomal protein L10	J	Translation, ribosomal structure and biogenesis
gi|548321653|ref|WP_022510940.1|	COG0103	6e-41	52	159	1	128	3	130	130	Ribosomal protein S9	J	Translation, ribosomal structure and biogenesis
gi|548182177|ref|WP_022403391.1|	COG0057	1e-113	52	401	3	340	2	331	335	Glyceraldehyde-3-phosphate dehydrogenase/erythrose-4-phosphate dehydrogenase	G	Carbohydrate transport and metabolism
gi|547476028|ref|WP_022094287.1|	COG0078	9e-56	28	211	20	374	4	305	310	Ornithine carbamoyltransferase	E	Amino acid transport and metabolism
gi|502829789|ref|WP_013064765.1|	COG0238	4e-19	65	86.4	18	80	13	75	75	Ribosomal protein S18	J	Translation, ribosomal structure and biogenesis
gi|545824987|ref|XP_005655602.1|	COG5023	0.0	62	645	9	413	42	441	443	Tubulin	Z	Cytoskeleton
gi|490471283|ref|WP_004341779.1|	COG1841	7e-12	52	62.4	4	58	1	55	55	Ribosomal protein L30/L7E	J	Translation, ribosomal structure and biogenesis
gi|567460837|gb|ETK13285.1|	COG1960	2e-40	40	159	1	231	101	335	393	Acyl-CoA dehydrogenases	I	Lipid transport and metabolism
gi|503783070|ref|WP_014017064.1|	COG1960	3e-99	47	355	1	383	1	388	393	Acyl-CoA dehydrogenases	I	Lipid transport and metabolism
gi|567452017|gb|ETK09330.1|	COG0334	1e-45	46	175	17	150	1	128	411	Glutamate dehydrogenase/leucine dehydrogenase	E	Amino acid transport and metabolism
gi|547208395|ref|WP_021949119.1|	COG0199	4e-16	58	76.4	41	100	2	61	61	Ribosomal protein S14	J	Translation, ribosomal structure and biogenesis
gi|350583970|ref|XP_003126216.3|	COG1196	3e-10	18	60.4	147	465	670	946	1163	Chromosome segregation ATPases	D	Cell cycle control, cell division, chromosome partitioning
gi|493349322|ref|WP_006306035.1|	COG1053	1e-129	38	454	6	585	6	559	562	Succinate dehydrogenase/fumarate reductase, flavoprotein subunit	C	Energy production and conversion
gi|501100038|ref|WP_012149907.1|	COG0050	0.0	81	694	1	393	1	392	394	GTPases - translation elongation factors	J	Translation, ribosomal structure and biogenesis
gi|489733775|ref|WP_003637871.1|	COG0057	1e-113	52	401	3	338	2	331	335	Glyceraldehyde-3-phosphate dehydrogenase/erythrose-4-phosphate dehydrogenase	G	Carbohydrate transport and metabolism
gi|547844590|ref|WP_022252007.1|	COG0092	3e-65	47	241	12	242	1	233	233	Ribosomal protein S3	J	Translation, ribosomal structure and biogenesis
gi|492440398|ref|WP_005844964.1|	COG0103	3e-40	51	157	1	128	3	130	130	Ribosomal protein S9	J	Translation, ribosomal structure and biogenesis
gi|559184848|ref|WP_023565221.1|	COG1464	2e-89	63	322	4	235	38	268	268	ABC-type metal ion transport system, periplasmic component/surface antigen	P	Inorganic ion transport and metabolism
gi|496269266|ref|WP_008981913.1|	COG1960	1e-108	50	385	1	378	1	387	393	Acyl-CoA dehydrogenases	I	Lipid transport and metabolism
gi|493902248|ref|WP_006848005.1|	COG0052	2e-76	50	279	1	256	1	252	252	Ribosomal protein S2	J	Translation, ribosomal structure and biogenesis
gi|494311731|ref|WP_007175320.1|	COG0057	1e-112	51	397	1	339	1	331	335	Glyceraldehyde-3-phosphate dehydrogenase/erythrose-4-phosphate dehydrogenase	G	Carbohydrate transport and metabolism
gi|504522041|ref|WP_014709143.1|	COG0479	2e-28	27	119	2	244	5	234	234	Succinate dehydrogenase/fumarate reductase, Fe-S protein subunit	C	Energy production and conversion
gi|490470062|ref|WP_004340568.1|	COG2885	3e-17	28	83.0	220	357	29	165	190	Outer membrane protein and related peptidoglycan-associated (lipo)proteins	M	Cell wall/membrane/envelope biogenesis
gi|655517508|ref|WP_028898560.1|	COG0811	7e-18	33	84.7	160	270	99	210	216	Biopolymer transport proteins	U	Intracellular trafficking, secretion, and vesicular transport
gi|560183390|ref|WP_023599988.1|	COG0810	8e-07	20	51.3	1873	1999	34	163	244	Periplasmic protein TonB, links inner and outer membranes	M	Cell wall/membrane/envelope biogenesis
gi|653148526|ref|WP_027397720.1|	COG0057	1e-114	51	406	2	334	1	331	335	Glyceraldehyde-3-phosphate dehydrogenase/erythrose-4-phosphate dehydrogenase	G	Carbohydrate transport and metabolism
gi|547472381|ref|WP_022091005.1|	COG0057	1e-115	53	407	3	335	2	331	335	Glyceraldehyde-3-phosphate dehydrogenase/erythrose-4-phosphate dehydrogenase	G	Carbohydrate transport and metabolism
gi|490472446|ref|WP_004342899.1|	COG0184	8e-21	53	91.8	1	89	1	89	89	Ribosomal protein S15P/S13E	J	Translation, ribosomal structure and biogenesis
gi|659855102|ref|WP_029902487.1|	COG1629	4e-10	13	61.1	85	554	55	525	768	Outer membrane receptor proteins, mostly Fe transport	P	Inorganic ion transport and metabolism
gi|651362635|ref|WP_026474985.1|	COG0057	1e-134	61	471	3	336	1	335	335	Glyceraldehyde-3-phosphate dehydrogenase/erythrose-4-phosphate dehydrogenase	G	Carbohydrate transport and metabolism
gi|496135371|ref|WP_008859878.1|	COG0346	6e-05	25	40.2	8	141	3	138	138	Lactoylglutathione lyase and related lyases	E	Amino acid transport and metabolism
gi|648443832|ref|WP_026135583.1|	COG0334	1e-133	44	468	15	448	1	411	411	Glutamate dehydrogenase/leucine dehydrogenase	E	Amino acid transport and metabolism
gi|520879859|ref|WP_020311478.1|	COG1592	3e-22	34	98.1	59	181	6	131	166	Rubrerythrin	C	Energy production and conversion
gi|520879859|ref|WP_020311478.1|	COG1773	0.0002	25	38.7	1	35	1	52	55	Rubredoxin	C	Energy production and conversion
gi|146741296|dbj|BAF62303.1|	COG1196	5e-17	17	83.2	227	498	656	921	1163	Chromosome segregation ATPases	D	Cell cycle control, cell division, chromosome partitioning
gi|146741296|dbj|BAF62303.1|	COG4371	5e-07	35	50.0	83	184	54	170	334	Predicted membrane protein	S	Function unknown
gi|20799584|gb|AAM28555.1|	COG0057	1e-116	57	412	1	310	8	318	335	Glyceraldehyde-3-phosphate dehydrogenase/erythrose-4-phosphate dehydrogenase	G	Carbohydrate transport and metabolism
gi|545876003|ref|XP_005672351.1|	COG1819	8e-25	21	108	29	443	5	379	406	Glycosyl transferases, related to UDP-glucuronosyltransferase	GC	Multiple classes
gi|493341401|ref|WP_006298278.1|	COG1344	8e-24	31	105	1	263	33	294	360	Flagellin and related hook-associated proteins	N	Cell motility
gi|553309124|ref|WP_023054180.1|	COG0674	1e-94	39	342	3	381	2	362	365	Pyruvate:ferredoxin oxidoreductase and related 2-oxoacid:ferredoxin oxidoreductases, alpha subunit	C	Energy production and conversion
gi|553309124|ref|WP_023054180.1|	COG1013	7e-53	38	203	947	1165	83	293	294	Pyruvate:ferredoxin oxidoreductase and related 2-oxoacid:ferredoxin oxidoreductases, beta subunit	C	Energy production and conversion
gi|553309124|ref|WP_023054180.1|	COG1014	2e-36	29	148	417	621	5	203	203	Pyruvate:ferredoxin oxidoreductase and related 2-oxoacid:ferredoxin oxidoreductases, gamma subunit	C	Energy production and conversion
gi|553309124|ref|WP_023054180.1|	COG1143	4e-09	25	58.1	680	781	49	135	172	Formate hydrogenlyase subunit 6/NADH:ubiquinone oxidoreductase 23 kD subunit (chain I)	C	Energy production and conversion
gi|504522456|ref|WP_014709558.1|	COG0202	4e-71	40	261	2	311	9	307	317	DNA-directed RNA polymerase, alpha subunit/40 kD subunit	K	Transcription
gi|547745880|ref|WP_022159201.1|	COG1629	4e-15	14	77.7	95	818	52	698	768	Outer membrane receptor proteins, mostly Fe transport	P	Inorganic ion transport and metabolism
gi|655539922|ref|WP_028909315.1|	COG1629	8e-08	14	53.4	120	544	55	467	768	Outer membrane receptor proteins, mostly Fe transport	P	Inorganic ion transport and metabolism
gi|112980817|gb|ABI29190.1|	COG0088	5e-09	29	54.4	2	106	123	214	214	Ribosomal protein L4	J	Translation, ribosomal structure and biogenesis
gi|489762497|ref|WP_003666436.1|	COG0057	1e-111	52	396	2	333	1	331	335	Glyceraldehyde-3-phosphate dehydrogenase/erythrose-4-phosphate dehydrogenase	G	Carbohydrate transport and metabolism
gi|547844892|ref|WP_022252284.1|	COG0458	1e-125	51	442	11	401	1	393	400	Carbamoylphosphate synthase large subunit (split gene in MJ)	EF	Multiple classes
gi|547844892|ref|WP_022252284.1|	COG0026	1e-07	22	53.3	588	840	20	262	375	Phosphoribosylaminoimidazole carboxylase (NCAIR synthetase)	F	Nucleotide transport and metabolism
gi|501009143|ref|WP_012062047.1|	COG2358	4e-82	41	298	10	324	4	317	321	TRAP-type uncharacterized transport system, periplasmic component	R	General function prediction only
gi|545810132|ref|XP_005661334.1|	COG5023	1e-158	51	551	31	379	92	443	443	Tubulin	Z	Cytoskeleton
gi|547639479|ref|WP_022120385.1|	COG4206	3e-09	27	58.0	97	235	18	158	608	Outer membrane cobalamin receptor protein	H	Coenzyme transport and metabolism
gi|547906870|ref|WP_022310206.1|	COG0539	1e-134	45	473	33	552	10	528	541	Ribosomal protein S1	J	Translation, ribosomal structure and biogenesis
gi|493781182|ref|WP_006729586.1|	COG0057	1e-113	52	402	2	336	1	331	335	Glyceraldehyde-3-phosphate dehydrogenase/erythrose-4-phosphate dehydrogenase	G	Carbohydrate transport and metabolism
gi|494654057|ref|WP_007412001.1|	COG0462	1e-105	54	376	4	310	2	313	314	Phosphoribosylpyrophosphate synthetase	FE	Multiple classes
gi|504603961|ref|WP_014791063.1|	COG3118	1e-25	44	108	3	103	26	129	304	Thioredoxin domain-containing protein	O	Posttranslational modification, protein turnover, chaperones
gi|503783068|ref|WP_014017062.1|	COG2025	1e-90	47	326	7	333	1	312	313	Electron transfer flavoprotein, alpha subunit	C	Energy production and conversion
gi|653147492|ref|WP_027396693.1|	COG0554	0.0	67	805	1	498	2	499	499	Glycerol kinase	C	Energy production and conversion
gi|493914282|ref|WP_006859606.1|	COG1344	7e-09	54	52.4	4	58	294	348	360	Flagellin and related hook-associated proteins	N	Cell motility
gi|489762899|ref|WP_003666836.1|	COG0050	0.0	74	654	4	396	3	394	394	GTPases - translation elongation factors	J	Translation, ribosomal structure and biogenesis
gi|490477942|ref|WP_004348308.1|	COG0057	1e-130	61	458	1	336	1	332	335	Glyceraldehyde-3-phosphate dehydrogenase/erythrose-4-phosphate dehydrogenase	G	Carbohydrate transport and metabolism
gi|502249816|ref|WP_012741342.1|	COG0098	7e-53	58	200	2	169	13	180	181	Ribosomal protein S5	J	Translation, ribosomal structure and biogenesis
gi|493903422|ref|WP_006849145.1|	COG0811	1e-19	36	90.4	150	271	89	210	216	Biopolymer transport proteins	U	Intracellular trafficking, secretion, and vesicular transport
gi|329744642|ref|NP_001193288.1|	COG0057	1e-129	61	455	1	333	1	334	335	Glyceraldehyde-3-phosphate dehydrogenase/erythrose-4-phosphate dehydrogenase	G	Carbohydrate transport and metabolism
gi|547520483|ref|WP_022106159.1|	COG0683	6e-51	34	195	32	382	1	357	366	ABC-type branched-chain amino acid transport systems, periplasmic component	E	Amino acid transport and metabolism
gi|335281148|ref|XP_003353742.1|	COG2272	5e-72	32	266	26	521	5	467	491	Carboxylesterase type B	I	Lipid transport and metabolism
gi|496519766|ref|WP_009228049.1|	COG4771	1e-10	25	63.0	118	412	29	297	699	Outer membrane receptor for ferrienterochelin and colicins	P	Inorganic ion transport and metabolism
gi|496519766|ref|WP_009228049.1|	COG1629	6e-05	12	44.1	453	944	234	740	768	Outer membrane receptor proteins, mostly Fe transport	P	Inorganic ion transport and metabolism
gi|492427744|ref|WP_005841427.1|	COG0479	8e-55	32	207	5	246	1	234	234	Succinate dehydrogenase/fumarate reductase, Fe-S protein subunit	C	Energy production and conversion
gi|492422452|ref|WP_005839125.1|	COG0081	7e-83	59	300	1	224	1	225	228	Ribosomal protein L1	J	Translation, ribosomal structure and biogenesis
gi|493205009|ref|WP_006192988.1|	COG0103	9e-46	66	175	1	130	1	130	130	Ribosomal protein S9	J	Translation, ribosomal structure and biogenesis
gi|495173605|ref|WP_007898400.1|	COG1629	4e-13	15	71.1	98	792	47	657	768	Outer membrane receptor proteins, mostly Fe transport	P	Inorganic ion transport and metabolism
gi|493902352|ref|WP_006848106.1|	COG1866	0.0	57	725	5	533	9	529	529	Phosphoenolpyruvate carboxykinase (ATP)	C	Energy production and conversion
gi|567456559|gb|ETK11204.1|	COG1748	2e-53	40	202	1	182	146	329	389	Saccharopine dehydrogenase and related proteins	E	Amino acid transport and metabolism
gi|485974942|ref|WP_001500002.1|	COG0459	1e-81	49	297	1	341	195	519	524	Chaperonin GroEL (HSP60 family)	O	Posttranslational modification, protein turnover, chaperones
gi|547556524|ref|WP_022110787.1|	COG2885	4e-16	32	79.5	218	380	21	187	190	Outer membrane protein and related peptidoglycan-associated (lipo)proteins	M	Cell wall/membrane/envelope biogenesis
gi|311244872|ref|XP_003121596.1|	COG3869	2e-26	26	113	138	398	3	252	352	Arginine kinase	E	Amino acid transport and metabolism
gi|546845940|ref|WP_021897574.1|	COG0580	6e-54	39	204	2	250	1	239	241	Glycerol uptake facilitator and related permeases (Major Intrinsic Protein Family)	G	Carbohydrate transport and metabolism
gi|517173997|ref|WP_018362815.1|	COG0443	0.0	59	677	1	599	4	578	579	Molecular chaperone	O	Posttranslational modification, protein turnover, chaperones
gi|548202124|ref|WP_022422274.1|	COG0443	0.0	63	681	1	575	4	579	579	Molecular chaperone	O	Posttranslational modification, protein turnover, chaperones
gi|494653519|ref|WP_007411463.1|	COG0623	2e-42	31	166	1	258	4	258	259	Enoyl-[acyl-carrier-protein] reductase (NADH)	I	Lipid transport and metabolism
gi|547519244|ref|WP_022105919.1|	COG1703	2e-94	48	339	10	307	13	318	323	Putative periplasmic protein kinase ArgK and related GTPases of G3E family	E	Amino acid transport and metabolism
gi|496407158|ref|WP_009116022.1|	COG0334	1e-141	43	496	59	486	1	411	411	Glutamate dehydrogenase/leucine dehydrogenase	E	Amino acid transport and metabolism
gi|545046792|ref|WP_021421261.1|	COG0094	3e-31	63	126	1	80	100	179	180	Ribosomal protein L5	J	Translation, ribosomal structure and biogenesis
gi|576500000|dbj|GAE85806.1|	COG2885	1e-09	22	58.3	191	358	4	163	190	Outer membrane protein and related peptidoglycan-associated (lipo)proteins	M	Cell wall/membrane/envelope biogenesis
gi|502704001|ref|WP_012939261.1|	COG0088	3e-60	49	225	1	209	1	211	214	Ribosomal protein L4	J	Translation, ribosomal structure and biogenesis
gi|547636145|ref|WP_022120083.1|	COG4206	2e-07	23	52.3	91	245	17	169	608	Outer membrane cobalamin receptor protein	H	Coenzyme transport and metabolism
gi|490465247|ref|WP_004335794.1|	COG0093	2e-42	66	164	1	121	1	122	122	Ribosomal protein L14	J	Translation, ribosomal structure and biogenesis
gi|4501885|ref|NP_001092.1|	COG5277	1e-121	47	429	1	375	2	444	444	Actin and related proteins	Z	Cytoskeleton
gi|504329295|ref|WP_014516397.1|	COG0261	1e-28	58	117	1	101	1	103	103	Ribosomal protein L21	J	Translation, ribosomal structure and biogenesis
gi|503783069|ref|WP_014017063.1|	COG2086	1e-63	43	237	1	270	1	259	260	Electron transfer flavoprotein, beta subunit	C	Energy production and conversion
gi|640558207|ref|WP_024989748.1|	COG0050	0.0	71	632	1	395	1	394	394	GTPases - translation elongation factors	J	Translation, ribosomal structure and biogenesis
gi|502519809|ref|WP_012811933.1|	COG0050	0.0	84	722	1	395	1	394	394	GTPases - translation elongation factors	J	Translation, ribosomal structure and biogenesis
gi|496521394|ref|WP_009229677.1|	COG2885	2e-16	33	80.3	265	359	70	163	190	Outer membrane protein and related peptidoglycan-associated (lipo)proteins	M	Cell wall/membrane/envelope biogenesis
gi|346644830|ref|NP_001231167.1|	COG0446	2e-31	18	130	46	395	1	344	415	Uncharacterized NAD(FAD)-dependent dehydrogenases	R	General function prediction only
gi|493743930|ref|WP_006692993.1|	COG1703	3e-92	47	331	2	309	6	320	323	Putative periplasmic protein kinase ArgK and related GTPases of G3E family	E	Amino acid transport and metabolism
gi|546972827|ref|WP_021907295.1|	COG0580	3e-32	33	131	1	239	4	238	241	Glycerol uptake facilitator and related permeases (Major Intrinsic Protein Family)	G	Carbohydrate transport and metabolism
gi|493913702|ref|WP_006859046.1|	COG0050	0.0	73	663	1	395	1	394	394	GTPases - translation elongation factors	J	Translation, ribosomal structure and biogenesis
gi|547313128|ref|WP_022044823.1|	COG0103	9e-48	65	182	1	130	1	130	130	Ribosomal protein S9	J	Translation, ribosomal structure and biogenesis
gi|547907329|ref|WP_022310641.1|	COG1629	0.0003	12	41.8	499	890	303	688	768	Outer membrane receptor proteins, mostly Fe transport	P	Inorganic ion transport and metabolism
gi|47523388|ref|NP_999313.1|	COG4245	5e-07	23	50.7	307	490	6	195	207	Uncharacterized protein encoded in toxicity protection region of plasmid R478, contains von Willebrand factor (vWF) domain	R	General function prediction only
gi|652836235|ref|WP_027118866.1|	COG0459	1e-133	47	470	1	533	2	524	524	Chaperonin GroEL (HSP60 family)	O	Posttranslational modification, protein turnover, chaperones
gi|493869779|ref|WP_006816339.1|	COG0050	6e-88	84	316	1	179	103	281	394	GTPases - translation elongation factors	J	Translation, ribosomal structure and biogenesis
gi|522420884|ref|WP_020724162.1|	COG0674	1e-78	33	288	4	380	1	359	365	Pyruvate:ferredoxin oxidoreductase and related 2-oxoacid:ferredoxin oxidoreductases, alpha subunit	C	Energy production and conversion
gi|522420884|ref|WP_020724162.1|	COG1014	3e-34	28	140	420	623	6	203	203	Pyruvate:ferredoxin oxidoreductase and related 2-oxoacid:ferredoxin oxidoreductases, gamma subunit	C	Energy production and conversion
gi|4506725|ref|NP_000998.1|	COG1471	4e-83	48	301	2	242	1	241	241	Ribosomal protein S4E	J	Translation, ribosomal structure and biogenesis
gi|335289137|ref|XP_003355798.1|	COG5640	2e-23	28	102	32	256	31	274	413	Secreted trypsin-like serine protease	O	Posttranslational modification, protein turnover, chaperones
gi|546845384|ref|WP_021897524.1|	COG0050	1e-177	68	615	1	396	1	394	394	GTPases - translation elongation factors	J	Translation, ribosomal structure and biogenesis
gi|496135172|ref|WP_008859679.1|	COG0056	0.0	67	809	1	504	1	504	504	F0F1-type ATP synthase, alpha subunit	C	Energy production and conversion
gi|547737176|ref|WP_022150988.1|	COG0092	2e-31	64	127	1	84	124	207	233	Ribosomal protein S3	J	Translation, ribosomal structure and biogenesis
gi|657231485|pdb|1VWX|F	COG1841	9e-10	37	57.4	68	121	2	55	55	Ribosomal protein L30/L7E	J	Translation, ribosomal structure and biogenesis
gi|503782406|ref|WP_014016400.1|	COG1024	4e-64	47	238	1	255	2	256	257	Enoyl-CoA hydratase/carnithine racemase	I	Lipid transport and metabolism
gi|913531|gb|AAB33087.1|	COG0712	2e-27	34	115	8	186	1	177	178	F0F1-type ATP synthase, delta subunit (mitochondrial oligomycin sensitivity protein)	C	Energy production and conversion
gi|545309387|ref|WP_021588597.1|	COG0050	0.0	72	649	1	395	1	394	394	GTPases - translation elongation factors	J	Translation, ribosomal structure and biogenesis
gi|575094877|emb|CDL66181.1|	COG0087	3e-52	50	197	1	166	1	170	218	Ribosomal protein L3	J	Translation, ribosomal structure and biogenesis
gi|547846033|ref|WP_022253316.1|	COG0228	2e-21	53	95.3	2	78	1	78	87	Ribosomal protein S16	J	Translation, ribosomal structure and biogenesis
gi|446441008|ref|WP_000518863.1|	COG0329	1e-15	36	74.5	1	78	124	202	299	Dihydrodipicolinate synthase/N-acetylneuraminate lyase	EM	Multiple classes
gi|547550059|ref|WP_022110250.1|	COG0674	6e-95	39	343	5	384	1	362	365	Pyruvate:ferredoxin oxidoreductase and related 2-oxoacid:ferredoxin oxidoreductases, alpha subunit	C	Energy production and conversion
gi|547550059|ref|WP_022110250.1|	COG1013	1e-50	34	195	968	1175	88	289	294	Pyruvate:ferredoxin oxidoreductase and related 2-oxoacid:ferredoxin oxidoreductases, beta subunit	C	Energy production and conversion
gi|547550059|ref|WP_022110250.1|	COG1014	2e-33	25	138	419	623	4	203	203	Pyruvate:ferredoxin oxidoreductase and related 2-oxoacid:ferredoxin oxidoreductases, gamma subunit	C	Energy production and conversion
gi|547550059|ref|WP_022110250.1|	COG1143	1e-05	25	46.6	684	771	49	116	172	Formate hydrogenlyase subunit 6/NADH:ubiquinone oxidoreductase 23 kD subunit (chain I)	C	Energy production and conversion
gi|492439389|ref|WP_005844095.1|	COG0202	4e-75	43	274	6	323	1	309	317	DNA-directed RNA polymerase, alpha subunit/40 kD subunit	K	Transcription
gi|493910682|ref|WP_006856180.1|	COG0523	1e-38	36	152	2	181	1	182	323	Putative GTPases (G3E family)	R	General function prediction only
gi|517273908|ref|WP_018462726.1|	COG1022	1e-138	34	484	6	602	17	609	613	Long-chain acyl-CoA synthetases (AMP-forming)	I	Lipid transport and metabolism
gi|547921411|ref|WP_022323677.1|	COG2885	3e-16	28	79.5	211	339	35	165	190	Outer membrane protein and related peptidoglycan-associated (lipo)proteins	M	Cell wall/membrane/envelope biogenesis
gi|446226264|ref|WP_000304119.1|	COG0664	6e-08	27	49.1	1	71	111	182	214	cAMP-binding proteins - catabolite gene activator and regulatory subunit of cAMP-dependent protein kinases	T	Signal transduction mechanisms
gi|494310004|ref|WP_007174489.1|	COG0256	1e-28	52	118	1	114	4	125	125	Ribosomal protein L18	J	Translation, ribosomal structure and biogenesis
gi|311267276|ref|XP_003131485.1|	COG1196	2e-08	19	53.5	136	392	688	939	1163	Chromosome segregation ATPases	D	Cell cycle control, cell division, chromosome partitioning
gi|501360177|ref|WP_012391743.1|	COG0580	2e-31	32	129	3	235	7	240	241	Glycerol uptake facilitator and related permeases (Major Intrinsic Protein Family)	G	Carbohydrate transport and metabolism
gi|4504523|ref|NP_002148.1|	COG0234	8e-22	46	95.2	8	98	2	92	96	Co-chaperonin GroES (HSP10)	O	Posttranslational modification, protein turnover, chaperones
gi|655543250|ref|WP_028910399.1|	COG1866	0.0	55	688	9	538	10	529	529	Phosphoenolpyruvate carboxykinase (ATP)	C	Energy production and conversion
gi|492430487|ref|WP_005841882.1|	COG1052	9e-78	40	284	94	423	1	314	324	Lactate dehydrogenase and related dehydrogenases	CHR	Multiple classes
gi|157833498|pdb|1PIF|A	COG0366	1e-10	17	61.5	31	310	37	325	505	Glycosidases	G	Carbohydrate transport and metabolism
gi|657343869|ref|WP_029402587.1|	COG3203	1e-75	51	276	17	350	35	354	354	Outer membrane protein (porin)	M	Cell wall/membrane/envelope biogenesis
gi|493902051|ref|WP_006847815.1|	COG1629	1e-09	15	59.2	108	815	56	716	768	Outer membrane receptor proteins, mostly Fe transport	P	Inorganic ion transport and metabolism
gi|545304941|ref|WP_021584232.1|	COG0103	1e-39	50	154	1	126	5	130	130	Ribosomal protein S9	J	Translation, ribosomal structure and biogenesis
gi|502829751|ref|WP_013064727.1|	COG2160	1e-159	48	554	1	509	1	497	497	L-arabinose isomerase	G	Carbohydrate transport and metabolism
gi|380331862|gb|EIA22819.1|	COG0441	8e-77	48	280	26	291	10	266	589	Threonyl-tRNA synthetase	J	Translation, ribosomal structure and biogenesis
gi|113205668|ref|NP_001038021.1|	COG3686	3e-05	28	41.4	59	126	50	119	125	Predicted membrane protein	S	Function unknown
gi|505327814|ref|WP_015514916.1|	COG2407	9e-84	25	304	1	474	1	458	470	L-fucose isomerase and related proteins	G	Carbohydrate transport and metabolism
gi|492563181|ref|WP_005887010.1|	COG0674	1e-101	39	364	3	377	1	357	365	Pyruvate:ferredoxin oxidoreductase and related 2-oxoacid:ferredoxin oxidoreductases, alpha subunit	C	Energy production and conversion
gi|492563181|ref|WP_005887010.1|	COG1013	4e-58	38	220	962	1182	82	294	294	Pyruvate:ferredoxin oxidoreductase and related 2-oxoacid:ferredoxin oxidoreductases, beta subunit	C	Energy production and conversion
gi|492563181|ref|WP_005887010.1|	COG1014	1e-38	27	155	414	622	1	203	203	Pyruvate:ferredoxin oxidoreductase and related 2-oxoacid:ferredoxin oxidoreductases, gamma subunit	C	Energy production and conversion
gi|492563181|ref|WP_005887010.1|	COG1144	2e-05	29	45.8	692	778	27	86	91	Pyruvate:ferredoxin oxidoreductase and related 2-oxoacid:ferredoxin oxidoreductases, delta subunit	C	Energy production and conversion
gi|442540417|gb|AGC54802.1|	COG3203	2e-19	61	87.0	1	102	20	115	354	Outer membrane protein (porin)	M	Cell wall/membrane/envelope biogenesis
gi|493828202|ref|WP_006775606.1|	COG2407	2e-83	25	303	1	478	1	462	470	L-fucose isomerase and related proteins	G	Carbohydrate transport and metabolism
gi|547523791|ref|WP_022106541.1|	COG1592	1e-32	41	132	15	186	2	165	166	Rubrerythrin	C	Energy production and conversion
gi|548237681|ref|WP_022455969.1|	COG2885	3e-11	37	63.3	278	369	83	172	190	Outer membrane protein and related peptidoglycan-associated (lipo)proteins	M	Cell wall/membrane/envelope biogenesis
gi|547845544|ref|WP_022252874.1|	COG1629	4e-07	15	50.7	337	676	319	653	768	Outer membrane receptor proteins, mostly Fe transport	P	Inorganic ion transport and metabolism
gi|547845544|ref|WP_022252874.1|	COG4771	5e-06	28	47.3	1	107	57	169	699	Outer membrane receptor for ferrienterochelin and colicins	P	Inorganic ion transport and metabolism
gi|490512617|ref|WP_004378217.1|	COG2407	5e-75	23	275	3	478	1	462	470	L-fucose isomerase and related proteins	G	Carbohydrate transport and metabolism
gi|493902254|ref|WP_006848010.1|	COG0720	2e-06	27	46.1	1	76	3	78	127	6-pyruvoyl-tetrahydropterin synthase	H	Coenzyme transport and metabolism
gi|553309776|ref|WP_023054810.1|	COG0206	1e-95	56	343	1	323	1	323	338	Cell division GTPase	D	Cell cycle control, cell division, chromosome partitioning
gi|496182015|ref|WP_008906522.1|	COG0097	2e-50	52	191	2	170	8	176	178	Ribosomal protein L6P/L9E	J	Translation, ribosomal structure and biogenesis
gi|547844511|ref|WP_022251935.1|	COG0480	1e-160	35	557	1	711	2	691	697	Translation elongation factors (GTPases)	J	Translation, ribosomal structure and biogenesis
gi|547466888|ref|WP_022085841.1|	COG1882	4e-90	59	324	1	240	515	753	755	Pyruvate-formate lyase	C	Energy production and conversion
gi|651396573|ref|WP_026508267.1|	COG2407	8e-70	22	258	1	473	1	462	470	L-fucose isomerase and related proteins	G	Carbohydrate transport and metabolism
gi|148230268|ref|NP_001090970.1|	COG5373	0.0006	26	38.4	46	110	50	117	931	Predicted membrane protein	S	Function unknown
gi|547650433|ref|WP_022121924.1|	COG2885	7e-15	28	75.3	240	353	53	165	190	Outer membrane protein and related peptidoglycan-associated (lipo)proteins	M	Cell wall/membrane/envelope biogenesis
gi|494846343|ref|WP_007572443.1|	COG0098	2e-45	51	175	2	168	14	181	181	Ribosomal protein S5	J	Translation, ribosomal structure and biogenesis
gi|547649142|ref|WP_022121670.1|	COG2407	7e-73	22	268	3	478	1	462	470	L-fucose isomerase and related proteins	G	Carbohydrate transport and metabolism
gi|442768404|gb|AGC70153.1|	COG0532	1e-113	65	401	310	593	2	288	509	Translation initiation factor 2 (IF-2; GTPase)	J	Translation, ribosomal structure and biogenesis
gi|442768404|gb|AGC70153.1|	COG3064	2e-07	30	51.7	1	127	132	259	387	Membrane protein involved in colicin uptake	M	Cell wall/membrane/envelope biogenesis
gi|490518953|ref|WP_004384462.1|	COG1951	8e-85	40	308	36	341	1	295	297	Tartrate dehydratase alpha subunit/Fumarate hydratase class I, N-terminal domain	C	Energy production and conversion
gi|490518953|ref|WP_004384462.1|	COG1838	4e-59	46	222	360	539	2	177	184	Tartrate dehydratase beta subunit/Fumarate hydratase class I, C-terminal domain	C	Energy production and conversion
gi|547860231|ref|WP_022266914.1|	COG0055	0.0	71	794	7	467	4	467	468	F0F1-type ATP synthase, beta subunit	C	Energy production and conversion
gi|595917130|gb|EXY31132.1|	COG1629	2e-08	24	52.2	35	182	48	196	768	Outer membrane receptor proteins, mostly Fe transport	P	Inorganic ion transport and metabolism
gi|491032634|ref|WP_004894320.1|	COG0050	0.0	75	665	4	396	3	394	394	GTPases - translation elongation factors	J	Translation, ribosomal structure and biogenesis
gi|640331733|ref|WP_024866328.1|	COG2407	1e-80	24	294	1	478	1	462	470	L-fucose isomerase and related proteins	G	Carbohydrate transport and metabolism
gi|547913896|ref|WP_022316723.1|	COG1592	1e-18	34	86.5	59	184	2	131	166	Rubrerythrin	C	Energy production and conversion
gi|547926498|ref|WP_022328589.1|	COG0811	1e-19	36	90.8	150	271	89	210	216	Biopolymer transport proteins	U	Intracellular trafficking, secretion, and vesicular transport
gi|494847309|ref|WP_007573409.1|	COG0554	0.0	65	809	3	492	5	494	499	Glycerol kinase	C	Energy production and conversion
gi|503781615|ref|WP_014015609.1|	COG1556	7e-25	28	106	5	181	37	218	218	Uncharacterized conserved protein	S	Function unknown
gi|495726573|ref|WP_008451152.1|	COG0443	0.0	57	667	1	600	4	579	579	Molecular chaperone	O	Posttranslational modification, protein turnover, chaperones
gi|544692608|ref|WP_021123905.1|	COG2185	8e-27	64	111	1	81	10	90	143	Methylmalonyl-CoA mutase, C-terminal domain/subunit (cobalamin-binding)	I	Lipid transport and metabolism
gi|497047823|ref|WP_009445906.1|	COG0059	1e-138	66	486	15	308	2	295	338	Ketol-acid reductoisomerase	EH	Multiple classes
gi|496134376|ref|WP_008858883.1|	COG0450	3e-65	49	241	1	184	2	188	194	Peroxiredoxin	O	Posttranslational modification, protein turnover, chaperones
gi|350593455|ref|XP_003483690.1|	COG1249	9e-61	36	227	132	391	205	454	454	Pyruvate/2-oxoglutarate dehydrogenase complex, dihydrolipoamide dehydrogenase (E3) component, and related enzymes	C	Energy production and conversion
gi|194332494|ref|NP_001123720.1|	COG0659	5e-68	24	252	58	563	7	478	554	Sulfate permease and related transporters (MFS superfamily)	P	Inorganic ion transport and metabolism
gi|503781007|ref|WP_014015001.1|	COG0574	1e-178	44	618	9	783	4	740	740	Phosphoenolpyruvate synthase/pyruvate phosphate dikinase	G	Carbohydrate transport and metabolism
gi|472440687|gb|AGI42689.1|	COG0055	0.0	79	718	3	396	40	429	468	F0F1-type ATP synthase, beta subunit	C	Energy production and conversion
gi|446035078|ref|WP_000112933.1|	COG3637	1e-12	40	64.6	10	100	95	199	199	Opacity protein and related surface antigens	M	Cell wall/membrane/envelope biogenesis
gi|545810782|ref|XP_003123033.2|	COG5640	2e-21	26	97.8	299	526	32	278	413	Secreted trypsin-like serine protease	O	Posttranslational modification, protein turnover, chaperones
gi|383187345|gb|EIC79798.1|	COG0202	1e-10	60	58.4	4	45	1	43	317	DNA-directed RNA polymerase, alpha subunit/40 kD subunit	K	Transcription
gi|495980597|ref|WP_008705176.1|	COG0222	1e-22	68	98.8	2	123	1	124	124	Ribosomal protein L7/L12	J	Translation, ribosomal structure and biogenesis
gi|406982940|gb|EKE04200.1|	COG0093	1e-48	67	184	1	122	1	122	122	Ribosomal protein L14	J	Translation, ribosomal structure and biogenesis
gi|47523844|ref|NP_999560.1|	COG4826	2e-52	28	200	60	418	45	406	410	Serine protease inhibitor	O	Posttranslational modification, protein turnover, chaperones
gi|499258458|ref|WP_010955998.1|	COG0050	0.0	75	678	1	395	1	394	394	GTPases - translation elongation factors	J	Translation, ribosomal structure and biogenesis
gi|545590533|ref|WP_021719206.1|	COG1884	0.0	62	679	17	545	10	546	548	Methylmalonyl-CoA mutase, N-terminal domain/subunit	I	Lipid transport and metabolism
gi|522020358|ref|WP_020531619.1|	COG0326	1e-117	30	416	3	604	5	619	623	Molecular chaperone, HSP90 family	O	Posttranslational modification, protein turnover, chaperones
gi|547721508|ref|WP_022135993.1|	COG1902	2e-68	31	254	5	386	3	349	363	NADH:flavin oxidoreductases, Old Yellow Enzyme family	C	Energy production and conversion
gi|547721508|ref|WP_022135993.1|	COG0493	2e-17	19	84.6	411	682	102	425	457	NADPH-dependent glutamate synthase beta chain and related oxidoreductases	ER	Multiple classes
gi|497327463|ref|WP_009641676.1|	COG4771	5e-12	32	66.9	106	243	37	180	699	Outer membrane receptor for ferrienterochelin and colicins	P	Inorganic ion transport and metabolism
gi|492430866|ref|WP_005842114.1|	COG0093	4e-49	72	186	1	122	1	122	122	Ribosomal protein L14	J	Translation, ribosomal structure and biogenesis
gi|547518347|ref|WP_022105105.1|	COG0574	1e-175	44	607	8	777	4	740	740	Phosphoenolpyruvate synthase/pyruvate phosphate dikinase	G	Carbohydrate transport and metabolism
gi|492439703|ref|WP_005844386.1|	COG2885	4e-10	21	59.5	202	354	2	163	190	Outer membrane protein and related peptidoglycan-associated (lipo)proteins	M	Cell wall/membrane/envelope biogenesis
gi|639782432|ref|WP_024740718.1|	COG0050	0.0	71	660	1	395	1	394	394	GTPases - translation elongation factors	J	Translation, ribosomal structure and biogenesis
gi|547843748|ref|WP_022251240.1|	COG0574	1e-164	27	571	6	905	1	740	740	Phosphoenolpyruvate synthase/pyruvate phosphate dikinase	G	Carbohydrate transport and metabolism
gi|547519242|ref|WP_022105917.1|	COG1884	0.0	61	678	33	549	34	546	548	Methylmalonyl-CoA mutase, N-terminal domain/subunit	I	Lipid transport and metabolism
gi|653222309|ref|WP_027434857.1|	COG0574	1e-168	28	586	6	872	5	739	740	Phosphoenolpyruvate synthase/pyruvate phosphate dikinase	G	Carbohydrate transport and metabolism
gi|291220024|gb|ADD84691.1|	COG0039	5e-51	49	193	1	155	36	191	313	Malate/lactate dehydrogenases	C	Energy production and conversion
gi|72535184|ref|NP_001026954.1|	COG1100	2e-19	25	88.9	13	177	1	184	219	GTPase SAR1 and related small G proteins	R	General function prediction only
gi|653243414|ref|WP_027448974.1|	COG0090	5e-95	56	340	1	274	1	275	275	Ribosomal protein L2	J	Translation, ribosomal structure and biogenesis
gi|547967621|ref|WP_022367590.1|	COG0574	1e-116	27	413	6	619	5	536	740	Phosphoenolpyruvate synthase/pyruvate phosphate dikinase	G	Carbohydrate transport and metabolism
gi|546419445|ref|WP_021858726.1|	COG0197	5e-20	67	89.5	1	56	86	141	146	Ribosomal protein L16/L10E	J	Translation, ribosomal structure and biogenesis
gi|493326141|ref|WP_006283386.1|	COG2885	3e-15	31	76.4	250	355	59	163	190	Outer membrane protein and related peptidoglycan-associated (lipo)proteins	M	Cell wall/membrane/envelope biogenesis
gi|194038832|ref|XP_001926799.1|	COG5640	3e-17	26	82.4	21	245	33	281	413	Secreted trypsin-like serine protease	O	Posttranslational modification, protein turnover, chaperones
gi|503383342|ref|WP_013618003.1|	COG0090	3e-97	58	348	1	273	1	274	275	Ribosomal protein L2	J	Translation, ribosomal structure and biogenesis
gi|496709602|ref|WP_009348409.1|	COG0089	2e-16	45	77.5	4	96	5	94	94	Ribosomal protein L23	J	Translation, ribosomal structure and biogenesis
gi|490503341|ref|WP_004369427.1|	COG0156	1e-112	41	398	5	388	3	388	388	7-keto-8-aminopelargonate synthetase and related enzymes	H	Coenzyme transport and metabolism
gi|490464149|ref|WP_004334701.1|	COG1087	1e-118	43	417	4	334	2	321	329	UDP-glucose 4-epimerase	M	Cell wall/membrane/envelope biogenesis
gi|653039298|ref|WP_027290983.1|	COG1053	2e-96	31	347	29	635	1	561	562	Succinate dehydrogenase/fumarate reductase, flavoprotein subunit	C	Energy production and conversion
gi|496436225|ref|WP_009145072.1|	COG0050	0.0	82	700	1	395	1	394	394	GTPases - translation elongation factors	J	Translation, ribosomal structure and biogenesis
gi|496306194|ref|WP_009015372.1|	COG0098	4e-58	68	216	5	166	18	180	181	Ribosomal protein S5	J	Translation, ribosomal structure and biogenesis
gi|490516990|ref|WP_004382530.1|	COG1216	6e-14	21	71.3	1	236	1	241	305	Predicted glycosyltransferases	R	General function prediction only
gi|502702656|ref|WP_012937945.1|	COG2025	3e-87	41	315	13	336	1	312	313	Electron transfer flavoprotein, alpha subunit	C	Energy production and conversion
gi|547256405|ref|WP_021991685.1|	COG0282	2e-56	60	211	35	185	248	396	396	Acetate kinase	C	Energy production and conversion
gi|570745154|gb|AHF15666.1|	COG1053	1e-88	30	321	27	645	1	559	562	Succinate dehydrogenase/fumarate reductase, flavoprotein subunit	C	Energy production and conversion
gi|489464756|ref|WP_003369929.1|	COG0050	0.0	80	682	1	395	1	392	394	GTPases - translation elongation factors	J	Translation, ribosomal structure and biogenesis
gi|446501985|ref|WP_000579839.1|	COG0087	6e-77	62	281	1	204	1	207	218	Ribosomal protein L3	J	Translation, ribosomal structure and biogenesis
gi|446501985|ref|WP_000579839.1|	COG0088	4e-43	48	168	204	365	44	211	214	Ribosomal protein L4	J	Translation, ribosomal structure and biogenesis
gi|545418314|ref|WP_021657229.1|	COG0574	1e-170	27	593	5	873	3	740	740	Phosphoenolpyruvate synthase/pyruvate phosphate dikinase	G	Carbohydrate transport and metabolism
gi|490741285|ref|WP_004603593.1|	COG1109	2e-77	27	283	35	559	2	461	464	Phosphomannomutase	G	Carbohydrate transport and metabolism
gi|112945845|gb|ABI26406.1|	COG0078	4e-08	50	49.8	2	43	1	42	310	Ornithine carbamoyltransferase	E	Amino acid transport and metabolism
gi|545310666|ref|WP_021589848.1|	COG4771	4e-10	30	61.1	93	228	28	169	699	Outer membrane receptor for ferrienterochelin and colicins	P	Inorganic ion transport and metabolism
gi|492430487|ref|WP_005841882.1|	COG1925	3e-14	29	73.3	1	82	1	82	88	Phosphotransferase system, HPr-related proteins	G	Carbohydrate transport and metabolism
gi|547721147|ref|WP_022135648.1|	COG2025	1e-85	41	310	12	369	1	313	313	Electron transfer flavoprotein, alpha subunit	C	Energy production and conversion
gi|547924871|ref|WP_022327035.1|	COG4771	1e-08	29	56.5	14	163	28	181	699	Outer membrane receptor for ferrienterochelin and colicins	P	Inorganic ion transport and metabolism
gi|516870489|ref|WP_018139425.1|	COG0125	7e-57	46	213	8	210	2	204	208	Thymidylate kinase	F	Nucleotide transport and metabolism
gi|494310082|ref|WP_007174526.1|	COG0050	1e-180	70	625	1	395	1	393	394	GTPases - translation elongation factors	J	Translation, ribosomal structure and biogenesis
gi|503080509|ref|WP_013315402.1|	COG0050	0.0	77	677	1	396	1	394	394	GTPases - translation elongation factors	J	Translation, ribosomal structure and biogenesis
gi|489743929|ref|WP_003647968.1|	COG3444	4e-39	40	154	1	159	1	159	159	Phosphotransferase system, mannose/fructose/N-acetylgalactosamine-specific component IIB	G	Carbohydrate transport and metabolism
gi|446550458|ref|WP_000627804.1|	COG3445	2e-64	98	237	1	127	1	127	127	Acid-induced glycyl radical enzyme	R	General function prediction only
gi|545838561|ref|XP_005665867.1|	COG2373	2e-14	17	76.6	141	610	396	898	1621	Large extracellular alpha-helical protein	R	General function prediction only
gi|547845052|ref|WP_022252428.1|	COG0231	5e-26	37	110	1	127	3	128	131	Translation elongation factor P (EF-P)/translation initiation factor 5A (eIF-5A)	J	Translation, ribosomal structure and biogenesis
gi|546834909|ref|WP_021896870.1|	COG0334	1e-132	40	463	17	445	1	411	411	Glutamate dehydrogenase/leucine dehydrogenase	E	Amino acid transport and metabolism
gi|490484083|ref|WP_004354378.1|	COG0111	9e-54	34	204	1	297	2	309	324	Phosphoglycerate dehydrogenase and related dehydrogenases	HE	Multiple classes
gi|358009191|gb|AET99217.1|	COG5040	9e-84	66	303	3	244	5	248	268	14-3-3 family protein	T	Signal transduction mechanisms
gi|547907020|ref|WP_022310346.1|	COG0156	1e-115	43	407	6	388	4	388	388	7-keto-8-aminopelargonate synthetase and related enzymes	H	Coenzyme transport and metabolism
gi|546822798|ref|WP_021896089.1|	COG1260	1e-38	22	154	12	423	5	361	362	Myo-inositol-1-phosphate synthase	I	Lipid transport and metabolism
gi|547735493|ref|WP_022149372.1|	COG1629	2e-09	13	59.2	85	783	33	645	768	Outer membrane receptor proteins, mostly Fe transport	P	Inorganic ion transport and metabolism
gi|522062122|ref|WP_020573331.1|	COG0667	4e-51	30	195	7	318	1	307	316	Predicted oxidoreductases (related to aryl-alcohol dehydrogenases)	C	Energy production and conversion
gi|493903106|ref|WP_006848835.1|	COG0088	2e-47	43	182	1	209	2	212	214	Ribosomal protein L4	J	Translation, ribosomal structure and biogenesis
gi|671550477|ref|WP_031533275.1|	COG0335	8e-31	60	125	14	114	15	115	115	Ribosomal protein L19	J	Translation, ribosomal structure and biogenesis
gi|489742573|ref|WP_003646624.1|	COG3715	6e-61	48	227	1	263	2	265	265	Phosphotransferase system, mannose/fructose/N-acetylgalactosamine-specific component IIC	G	Carbohydrate transport and metabolism
gi|547844788|ref|WP_022252189.1|	COG0264	2e-32	36	131	1	156	2	162	296	Translation elongation factor Ts	J	Translation, ribosomal structure and biogenesis
gi|502702408|ref|WP_012937701.1|	COG1592	1e-22	34	99.6	54	181	1	131	166	Rubrerythrin	C	Energy production and conversion
gi|502702408|ref|WP_012937701.1|	COG1773	4e-06	29	44.9	1	38	1	55	55	Rubredoxin	C	Energy production and conversion
gi|576502760|dbj|GAE84342.1|	COG0326	9e-19	39	84.9	2	89	5	95	623	Molecular chaperone, HSP90 family	O	Posttranslational modification, protein turnover, chaperones
gi|589393032|gb|EXG77792.1|	COG4771	5e-08	23	54.2	99	249	28	181	699	Outer membrane receptor for ferrienterochelin and colicins	P	Inorganic ion transport and metabolism
gi|503781155|ref|WP_014015149.1|	COG0834	6e-42	39	164	1	257	1	266	275	ABC-type amino acid transport/signal transduction systems, periplasmic component/domain	ET	Multiple classes
gi|495839994|ref|WP_008564573.1|	COG1185	0.0	50	789	1	708	2	692	692	Polyribonucleotide nucleotidyltransferase (polynucleotide phosphorylase)	J	Translation, ribosomal structure and biogenesis
gi|490385989|ref|WP_004265487.1|	COG0522	2e-60	64	225	1	206	1	205	205	Ribosomal protein S4 and related proteins	J	Translation, ribosomal structure and biogenesis
gi|547256353|ref|WP_021991634.1|	COG1506	3e-67	22	250	1	684	4	619	620	Dipeptidyl aminopeptidases/acylaminoacyl-peptidases	E	Amino acid transport and metabolism
gi|495747773|ref|WP_008472352.1|	COG3715	1e-45	33	177	1	293	2	264	265	Phosphotransferase system, mannose/fructose/N-acetylgalactosamine-specific component IIC	G	Carbohydrate transport and metabolism
gi|490248583|ref|WP_004146699.1|	COG0234	4e-08	65	49.8	2	44	55	96	96	Co-chaperonin GroES (HSP10)	O	Posttranslational modification, protein turnover, chaperones
gi|493903080|ref|WP_006848810.1|	COG0202	4e-73	41	268	6	323	1	309	317	DNA-directed RNA polymerase, alpha subunit/40 kD subunit	K	Transcription
gi|492558772|ref|WP_005885863.1|	COG0050	0.0	81	720	1	394	1	394	394	GTPases - translation elongation factors	J	Translation, ribosomal structure and biogenesis
gi|547519097|ref|WP_022105784.1|	COG0098	2e-53	62	201	1	166	14	180	181	Ribosomal protein S5	J	Translation, ribosomal structure and biogenesis
gi|545804280|ref|XP_005660463.1|	COG0330	1e-37	37	150	34	227	1	199	291	Membrane protease subunits, stomatin/prohibitin homologs	O	Posttranslational modification, protein turnover, chaperones
gi|502259129|ref|WP_012744964.1|	COG2087	6e-41	40	160	1	162	2	174	175	Adenosyl cobinamide kinase/adenosyl cobinamide phosphate guanylyltransferase	H	Coenzyme transport and metabolism
gi|491876521|ref|WP_005647161.1|	COG4771	6e-12	24	67.3	198	393	30	234	699	Outer membrane receptor for ferrienterochelin and colicins	P	Inorganic ion transport and metabolism
gi|489742574|ref|WP_003646625.1|	COG3716	2e-85	48	309	1	275	31	269	269	Phosphotransferase system, mannose/fructose/N-acetylgalactosamine-specific component IID	G	Carbohydrate transport and metabolism
gi|490433287|ref|WP_004305126.1|	COG4206	9e-06	27	46.9	104	243	17	157	608	Outer membrane cobalamin receptor protein	H	Coenzyme transport and metabolism
gi|654115960|ref|WP_027719853.1|	COG0161	5e-46	31	177	9	217	4	214	449	Adenosylmethionine-8-amino-7-oxononanoate aminotransferase	H	Coenzyme transport and metabolism
gi|496999268|ref|WP_009432772.1|	COG1053	2e-95	31	343	17	624	1	562	562	Succinate dehydrogenase/fumarate reductase, flavoprotein subunit	C	Energy production and conversion
gi|158139235|gb|ABW17559.1|	COG0050	1e-151	78	527	3	301	41	338	394	GTPases - translation elongation factors	J	Translation, ribosomal structure and biogenesis
gi|492997716|ref|WP_006083599.1|	COG0088	2e-54	47	205	1	201	2	211	214	Ribosomal protein L4	J	Translation, ribosomal structure and biogenesis
gi|649519924|gb|KDS27622.1|	COG0436	3e-80	36	292	2	362	31	392	393	Aspartate/tyrosine/aromatic aminotransferase	E	Amino acid transport and metabolism
gi|545841117|ref|XP_005656350.1|	COG0638	2e-43	36	169	7	226	20	235	236	20S proteasome, alpha and beta subunits	O	Posttranslational modification, protein turnover, chaperones
gi|491034948|ref|WP_004896629.1|	COG2971	9e-30	33	124	1	257	3	261	301	Predicted N-acetylglucosamine kinase	G	Carbohydrate transport and metabolism
gi|545308508|ref|WP_021587733.1|	COG0050	1e-175	81	608	1	335	8	345	394	GTPases - translation elongation factors	J	Translation, ribosomal structure and biogenesis
gi|446659936|ref|WP_000737282.1|	COG3203	7e-79	54	287	7	350	5	338	354	Outer membrane protein (porin)	M	Cell wall/membrane/envelope biogenesis
gi|547738411|ref|WP_022152106.1|	COG1883	2e-25	70	107	1	74	302	375	375	Na+-transporting methylmalonyl-CoA/oxaloacetate decarboxylase, beta subunit	C	Energy production and conversion
gi|547937802|ref|WP_022339328.1|	COG1260	4e-37	22	149	1	408	9	361	362	Myo-inositol-1-phosphate synthase	I	Lipid transport and metabolism
gi|547843985|ref|WP_022251453.1|	COG2033	3e-27	45	113	6	118	1	122	126	Desulfoferrodoxin	C	Energy production and conversion
gi|640637470|ref|WP_025065268.1|	COG0039	1e-45	30	177	1	295	10	307	313	Malate/lactate dehydrogenases	C	Energy production and conversion
gi|488355058|ref|WP_002424443.1|	COG3203	9e-71	56	260	1	345	27	354	354	Outer membrane protein (porin)	M	Cell wall/membrane/envelope biogenesis
gi|547844832|ref|WP_022252228.1|	COG1825	3e-14	34	72.2	8	100	6	93	93	Ribosomal protein L25 (general stress protein Ctc)	J	Translation, ribosomal structure and biogenesis
gi|563320978|pdb|4NAQ|A	COG0308	2e-92	24	334	36	891	40	859	859	Aminopeptidase N	E	Amino acid transport and metabolism
gi|489743372|ref|WP_003647415.1|	COG0469	1e-162	51	567	1	476	4	477	477	Pyruvate kinase	G	Carbohydrate transport and metabolism
gi|547284672|ref|WP_022017938.1|	COG0334	1e-110	41	393	19	450	1	411	411	Glutamate dehydrogenase/leucine dehydrogenase	E	Amino acid transport and metabolism
gi|494011047|ref|WP_006953459.1|	COG0479	1e-29	26	123	8	251	4	234	234	Succinate dehydrogenase/fumarate reductase, Fe-S protein subunit	C	Energy production and conversion
gi|545880805|ref|XP_005673018.1|	COG5040	3e-82	63	298	1	245	1	248	268	14-3-3 family protein	T	Signal transduction mechanisms
gi|547518415|ref|WP_022105163.1|	COG3203	0.0008	16	38.0	1	291	41	354	354	Outer membrane protein (porin)	M	Cell wall/membrane/envelope biogenesis
gi|664670455|gb|KES12400.1|	COG0100	6e-21	68	92.2	1	64	1	64	129	Ribosomal protein S11	J	Translation, ribosomal structure and biogenesis
gi|653623582|ref|WP_027633878.1|	COG0674	1e-100	40	359	2	378	1	357	365	Pyruvate:ferredoxin oxidoreductase and related 2-oxoacid:ferredoxin oxidoreductases, alpha subunit	C	Energy production and conversion
gi|653623582|ref|WP_027633878.1|	COG1013	9e-56	37	212	954	1172	83	294	294	Pyruvate:ferredoxin oxidoreductase and related 2-oxoacid:ferredoxin oxidoreductases, beta subunit	C	Energy production and conversion
gi|653623582|ref|WP_027633878.1|	COG1014	4e-37	24	150	415	623	1	203	203	Pyruvate:ferredoxin oxidoreductase and related 2-oxoacid:ferredoxin oxidoreductases, gamma subunit	C	Energy production and conversion
gi|653623582|ref|WP_027633878.1|	COG1145	2e-05	22	45.7	689	781	29	96	99	Ferredoxin	C	Energy production and conversion
gi|547644980|ref|WP_022120978.1|	COG4206	1e-11	23	66.5	98	374	18	298	608	Outer membrane cobalamin receptor protein	H	Coenzyme transport and metabolism
gi|547644980|ref|WP_022120978.1|	COG1629	2e-08	13	55.3	413	881	274	728	768	Outer membrane receptor proteins, mostly Fe transport	P	Inorganic ion transport and metabolism
gi|575441868|gb|AHG74055.1|	COG1883	1e-141	68	493	1	431	1	374	375	Na+-transporting methylmalonyl-CoA/oxaloacetate decarboxylase, beta subunit	C	Energy production and conversion
gi|494819167|ref|WP_007554575.1|	COG1544	1e-18	37	86.1	1	108	1	110	110	Ribosome-associated protein Y (PSrp-1)	J	Translation, ribosomal structure and biogenesis
gi|492430831|ref|WP_005842091.1|	COG0480	0.0	66	972	1	676	16	693	697	Translation elongation factors (GTPases)	J	Translation, ribosomal structure and biogenesis
gi|503211296|ref|WP_013445957.1|	COG0051	3e-32	59	129	1	101	2	102	104	Ribosomal protein S10	J	Translation, ribosomal structure and biogenesis
gi|654392489|ref|WP_027869841.1|	COG1592	5e-38	47	150	5	172	2	164	166	Rubrerythrin	C	Energy production and conversion
gi|492445054|ref|WP_005846563.1|	COG0686	1e-141	63	496	1	365	1	365	371	Alanine dehydrogenase	E	Amino acid transport and metabolism
gi|496453831|ref|WP_009162676.1|	COG0674	5e-93	39	336	5	379	1	357	365	Pyruvate:ferredoxin oxidoreductase and related 2-oxoacid:ferredoxin oxidoreductases, alpha subunit	C	Energy production and conversion
gi|496453831|ref|WP_009162676.1|	COG1013	1e-51	36	199	964	1169	88	289	294	Pyruvate:ferredoxin oxidoreductase and related 2-oxoacid:ferredoxin oxidoreductases, beta subunit	C	Energy production and conversion
gi|496453831|ref|WP_009162676.1|	COG1014	5e-33	26	137	419	612	4	191	203	Pyruvate:ferredoxin oxidoreductase and related 2-oxoacid:ferredoxin oxidoreductases, gamma subunit	C	Energy production and conversion
gi|496453831|ref|WP_009162676.1|	COG1143	5e-06	28	47.7	679	759	47	108	172	Formate hydrogenlyase subunit 6/NADH:ubiquinone oxidoreductase 23 kD subunit (chain I)	C	Energy production and conversion
gi|194038728|ref|XP_001929104.1|	COG0469	1e-159	51	555	43	530	5	477	477	Pyruvate kinase	G	Carbohydrate transport and metabolism
gi|497979141|ref|WP_010293297.1|	COG0450	3e-07	51	47.1	2	32	128	158	194	Peroxiredoxin	O	Posttranslational modification, protein turnover, chaperones
gi|492423361|ref|WP_005839741.1|	COG0137	1e-165	59	573	1	400	1	401	403	Argininosuccinate synthase	E	Amino acid transport and metabolism
gi|335288480|ref|XP_001925235.3|	COG2373	3e-13	18	72.3	714	1074	939	1262	1621	Large extracellular alpha-helical protein	R	General function prediction only
gi|648271135|ref|WP_026052284.1|	COG1911	2e-32	49	130	1	95	4	98	100	Ribosomal protein L30E	J	Translation, ribosomal structure and biogenesis
gi|567763770|dbj|GAE17475.1|	COG0021	3e-57	43	215	1	220	451	662	663	Transketolase	G	Carbohydrate transport and metabolism
[truncated: 14 more rows]

## Sheet: HF_week7
#Query	Hit	E-value	Identity	Score	Query-start	Query-end	Hit-start	Hit-end	Hit-length	description	class	class description
[truncated: 542 more rows]

[truncated: 1 more sheets: overview]
